# Supplementary material for: Tuning Enzyme Thermostability via Computationally Guided Covalent Stapling and Structural Basis of Enhanced Stabilization
Source: Biochemistry. 2022 May 25;61(11):1041–54. doi: 10.1021/acs.biochem.2c00033 (PMC9178789; doi:10.1021/acs.biochem.2c00033)
Supplement: Supplementary file 2 — bi2c00033_si_002.zip [file bi2c00033_si_002.zip]

Archive with 4 entries (4 files):
- sMb13(pCaaF) - P21.pdb
- sMb13(pCaaF) - P212121.pdb
- sMb5(O2beY).pdb
- sMb5(pCaaF).pdb
