# Supplementary material for: Tuning Enzyme Thermostability via Computationally Guided Covalent Stapling and Structural Basis of Enhanced Stabilization
Source: Biochemistry. 2022 May 25;61(11):1041–54. doi: 10.1021/acs.biochem.2c00033 (PMC9178789; doi:10.1021/acs.biochem.2c00033)
Supplement: Supplementary file 2 — bi2c00033_si_002.zip [file bi2c00033_si_002.zip › sMb13(pCaaF) - P21.pdb]

HEADER    OXYGEN STORAGE                          02-NOV-21   7SPH              
TITLE     CRYSTAL STRUCTURE OF SPERM WHALE MYOGLOBIN VARIANT SMB13(PCAAF) IN    
TITLE    2 SPACEGROUP P21                                                       
COMPND    MOL_ID: 1;                                                            
COMPND   2 MOLECULE: MYOGLOBIN;                                                 
COMPND   3 CHAIN: A;                                                            
COMPND   4 ENGINEERED: YES                                                      
SOURCE    MOL_ID: 1;                                                            
SOURCE   2 ORGANISM_SCIENTIFIC: PHYSETER MACROCEPHALUS;                         
SOURCE   3 ORGANISM_COMMON: SPERM WHALE, PHYSETER CATODON;                      
SOURCE   4 ORGANISM_TAXID: 9755;                                                
SOURCE   5 GENE: MB;                                                            
SOURCE   6 EXPRESSION_SYSTEM: ESCHERICHIA COLI;                                 
SOURCE   7 EXPRESSION_SYSTEM_TAXID: 562                                         
KEYWDS    HEME, METALLOPROTEIN, THIOETHER, MYOGLOBIN, OXYGEN STORAGE            
EXPDTA    X-RAY DIFFRACTION                                                     
AUTHOR    J.P.BACIK,R.FASAN,N.ANDO                                              
JRNL        AUTH   J.A.IANNUZZELLI,J.P.BACIK,E.J.MOORE,Z.SHEN,E.IRVING,         
JRNL        AUTH 2 D.A.VARGAS,S.D.KHARE,N.ANDO,R.FASAN                          
JRNL        TITL   STRUCTURAL BASIS OF ENZYME THERMOSTABILITY ENHANCEMENT VIA   
JRNL        TITL 2 COMPUTATIONALLY GUIDED COVALENT STAPLING                     
JRNL        REF    TO BE PUBLISHED                                              
JRNL        REFN                                                                
REMARK   2                                                                      
REMARK   2 RESOLUTION.    1.30 ANGSTROMS.                                       
REMARK   3                                                                      
REMARK   3 REFINEMENT.                                                          
REMARK   3   PROGRAM     : PHENIX 1.13_2998                                     
REMARK   3   AUTHORS     : PAUL ADAMS,PAVEL AFONINE,VINCENT CHEN,IAN            
REMARK   3               : DAVIS,KRESHNA GOPAL,RALF GROSSE-KUNSTLEVE,           
REMARK   3               : LI-WEI HUNG,ROBERT IMMORMINO,TOM IOERGER,            
REMARK   3               : AIRLIE MCCOY,ERIK MCKEE,NIGEL MORIARTY,              
REMARK   3               : REETAL PAI,RANDY READ,JANE RICHARDSON,               
REMARK   3               : DAVID RICHARDSON,TOD ROMO,JIM SACCHETTINI,           
REMARK   3               : NICHOLAS SAUTER,JACOB SMITH,LAURENT                  
REMARK   3               : STORONI,TOM TERWILLIGER,PETER ZWART                  
REMARK   3                                                                      
REMARK   3    REFINEMENT TARGET : ML                                            
REMARK   3                                                                      
REMARK   3  DATA USED IN REFINEMENT.                                            
REMARK   3   RESOLUTION RANGE HIGH (ANGSTROMS) : 1.30                           
REMARK   3   RESOLUTION RANGE LOW  (ANGSTROMS) : 31.15                          
REMARK   3   MIN(FOBS/SIGMA_FOBS)              : 1.370                          
REMARK   3   COMPLETENESS FOR RANGE        (%) : 91.9                           
REMARK   3   NUMBER OF REFLECTIONS             : 42977                          
REMARK   3                                                                      
REMARK   3  FIT TO DATA USED IN REFINEMENT.                                     
REMARK   3   R VALUE     (WORKING + TEST SET) : 0.135                           
REMARK   3   R VALUE            (WORKING SET) : 0.134                           
REMARK   3   FREE R VALUE                     : 0.160                           
REMARK   3   FREE R VALUE TEST SET SIZE   (%) : 5.020                           
REMARK   3   FREE R VALUE TEST SET COUNT      : 2157                            
REMARK   3                                                                      
REMARK   3  FIT TO DATA USED IN REFINEMENT (IN BINS).                           
REMARK   3   BIN  RESOLUTION RANGE  COMPL.    NWORK NFREE   RWORK  RFREE        
REMARK   3     1 31.1500 -  3.2051    0.97     2998   145  0.1398 0.1511        
REMARK   3     2  3.2051 -  2.5443    0.99     2950   170  0.1445 0.1689        
REMARK   3     3  2.5443 -  2.2228    0.97     2891   129  0.1324 0.1715        
REMARK   3     4  2.2228 -  2.0196    0.99     2923   178  0.1237 0.1525        
REMARK   3     5  2.0196 -  1.8749    0.97     2880   138  0.1293 0.1532        
REMARK   3     6  1.8749 -  1.7644    0.96     2872   128  0.1257 0.1564        
REMARK   3     7  1.7644 -  1.6760    0.97     2882   159  0.1177 0.1582        
REMARK   3     8  1.6760 -  1.6030    0.98     2880   132  0.1123 0.1492        
REMARK   3     9  1.6030 -  1.5413    0.96     2826   147  0.1196 0.1692        
REMARK   3    10  1.5413 -  1.4881    0.97     2808   187  0.1136 0.1465        
REMARK   3    11  1.4881 -  1.4416    0.97     2860   156  0.1229 0.1329        
REMARK   3    12  1.4416 -  1.4004    0.96     2827   145  0.1320 0.1897        
REMARK   3    13  1.4004 -  1.3635    0.86     2530   128  0.1560 0.2093        
REMARK   3    14  1.3635 -  1.3303    0.69     1996   124  0.1805 0.2045        
REMARK   3    15  1.3303 -  1.3000    0.58     1697    91  0.2010 0.1966        
REMARK   3                                                                      
REMARK   3  BULK SOLVENT MODELLING.                                             
REMARK   3   METHOD USED        : FLAT BULK SOLVENT MODEL                       
REMARK   3   SOLVENT RADIUS     : 1.11                                          
REMARK   3   SHRINKAGE RADIUS   : 0.90                                          
REMARK   3   K_SOL              : NULL                                          
REMARK   3   B_SOL              : NULL                                          
REMARK   3                                                                      
REMARK   3  ERROR ESTIMATES.                                                    
REMARK   3   COORDINATE ERROR (MAXIMUM-LIKELIHOOD BASED)     : 0.100            
REMARK   3   PHASE ERROR (DEGREES, MAXIMUM-LIKELIHOOD BASED) : 14.750           
REMARK   3                                                                      
REMARK   3  B VALUES.                                                           
REMARK   3   FROM WILSON PLOT           (A**2) : 14.27                          
REMARK   3   MEAN B VALUE      (OVERALL, A**2) : 21.35                          
REMARK   3   OVERALL ANISOTROPIC B VALUE.                                       
REMARK   3    B11 (A**2) : NULL                                                 
REMARK   3    B22 (A**2) : NULL                                                 
REMARK   3    B33 (A**2) : NULL                                                 
REMARK   3    B12 (A**2) : NULL                                                 
REMARK   3    B13 (A**2) : NULL                                                 
REMARK   3    B23 (A**2) : NULL                                                 
REMARK   3                                                                      
REMARK   3  TWINNING INFORMATION.                                               
REMARK   3   FRACTION: NULL                                                     
REMARK   3   OPERATOR: NULL                                                     
REMARK   3                                                                      
REMARK   3  DEVIATIONS FROM IDEAL VALUES.                                       
REMARK   3                 RMSD          COUNT                                  
REMARK   3   BOND      :   NULL           NULL                                  
REMARK   3   ANGLE     :   NULL           NULL                                  
REMARK   3   CHIRALITY :   NULL           NULL                                  
REMARK   3   PLANARITY :   NULL           NULL                                  
REMARK   3   DIHEDRAL  :   NULL           NULL                                  
REMARK   3                                                                      
REMARK   3  TLS DETAILS                                                         
REMARK   3   NUMBER OF TLS GROUPS  : NULL                                       
REMARK   3                                                                      
REMARK   3  NCS DETAILS                                                         
REMARK   3   NUMBER OF NCS GROUPS : NULL                                        
REMARK   3                                                                      
REMARK   3  OTHER REFINEMENT REMARKS: NULL                                      
REMARK   4                                                                      
REMARK   4 7SPH COMPLIES WITH FORMAT V. 3.30, 13-JUL-11                         
REMARK 100                                                                      
REMARK 100 THIS ENTRY HAS BEEN PROCESSED BY RCSB ON 04-NOV-21.                  
REMARK 100 THE DEPOSITION ID IS D_1000258876.                                   
REMARK 200                                                                      
REMARK 200 EXPERIMENTAL DETAILS                                                 
REMARK 200  EXPERIMENT TYPE                : X-RAY DIFFRACTION                  
REMARK 200  DATE OF DATA COLLECTION        : 13-NOV-20                          
REMARK 200  TEMPERATURE           (KELVIN) : 100                                
REMARK 200  PH                             : NULL                               
REMARK 200  NUMBER OF CRYSTALS USED        : 1                                  
REMARK 200                                                                      
REMARK 200  SYNCHROTRON              (Y/N) : Y                                  
REMARK 200  RADIATION SOURCE               : SSRL                               
REMARK 200  BEAMLINE                       : BL9-2                              
REMARK 200  X-RAY GENERATOR MODEL          : NULL                               
REMARK 200  MONOCHROMATIC OR LAUE    (M/L) : M                                  
REMARK 200  WAVELENGTH OR RANGE        (A) : 0.9795                             
REMARK 200  MONOCHROMATOR                  : NULL                               
REMARK 200  OPTICS                         : NULL                               
REMARK 200                                                                      
REMARK 200  DETECTOR TYPE                  : PIXEL                              
REMARK 200  DETECTOR MANUFACTURER          : DECTRIS PILATUS 6M                 
REMARK 200  INTENSITY-INTEGRATION SOFTWARE : XDS                                
REMARK 200  DATA SCALING SOFTWARE          : XDS                                
REMARK 200                                                                      
REMARK 200  NUMBER OF UNIQUE REFLECTIONS   : 42991                              
REMARK 200  RESOLUTION RANGE HIGH      (A) : 1.300                              
REMARK 200  RESOLUTION RANGE LOW       (A) : 31.150                             
REMARK 200  REJECTION CRITERIA  (SIGMA(I)) : NULL                               
REMARK 200                                                                      
REMARK 200 OVERALL.                                                             
REMARK 200  COMPLETENESS FOR RANGE     (%) : 92.2                               
REMARK 200  DATA REDUNDANCY                : 6.600                              
REMARK 200  R MERGE                    (I) : 0.03900                            
REMARK 200  R SYM                      (I) : NULL                               
REMARK 200  <I/SIGMA(I)> FOR THE DATA SET  : 22.3000                            
REMARK 200                                                                      
REMARK 200 IN THE HIGHEST RESOLUTION SHELL.                                     
REMARK 200  HIGHEST RESOLUTION SHELL, RANGE HIGH (A) : 1.30                     
REMARK 200  HIGHEST RESOLUTION SHELL, RANGE LOW  (A) : 1.32                     
REMARK 200  COMPLETENESS FOR SHELL     (%) : NULL                               
REMARK 200  DATA REDUNDANCY IN SHELL       : NULL                               
REMARK 200  R MERGE FOR SHELL          (I) : 0.60200                            
REMARK 200  R SYM FOR SHELL            (I) : NULL                               
REMARK 200  <I/SIGMA(I)> FOR SHELL         : NULL                               
REMARK 200                                                                      
REMARK 200 DIFFRACTION PROTOCOL: SINGLE WAVELENGTH                              
REMARK 200 METHOD USED TO DETERMINE THE STRUCTURE: MOLECULAR REPLACEMENT        
REMARK 200 SOFTWARE USED: NULL                                                  
REMARK 200 STARTING MODEL: 6M8F                                                 
REMARK 200                                                                      
REMARK 200 REMARK: NULL                                                         
REMARK 280                                                                      
REMARK 280 CRYSTAL                                                              
REMARK 280 SOLVENT CONTENT, VS   (%): 55.17                                     
REMARK 280 MATTHEWS COEFFICIENT, VM (ANGSTROMS**3/DA): 2.74                     
REMARK 280                                                                      
REMARK 280 CRYSTALLIZATION CONDITIONS: 160 NL OF PROTEIN (0.6 MM) IN 20 MM      
REMARK 280  TRIS PH 8.4, 1 MM EDTA, WAS MIXED WITH AN EQUAL VOLUME OF           
REMARK 280  RESERVOIR SOLUTION, 2.2 M AMMONIUM SULFATE, 0.2 M POTASSIUM         
REMARK 280  FLUORIDE., VAPOR DIFFUSION, SITTING DROP, TEMPERATURE 295K          
REMARK 290                                                                      
REMARK 290 CRYSTALLOGRAPHIC SYMMETRY                                            
REMARK 290 SYMMETRY OPERATORS FOR SPACE GROUP: P 1 21 1                         
REMARK 290                                                                      
REMARK 290      SYMOP   SYMMETRY                                                
REMARK 290     NNNMMM   OPERATOR                                                
REMARK 290       1555   X,Y,Z                                                   
REMARK 290       2555   -X,Y+1/2,-Z                                             
REMARK 290                                                                      
REMARK 290     WHERE NNN -> OPERATOR NUMBER                                     
REMARK 290           MMM -> TRANSLATION VECTOR                                  
REMARK 290                                                                      
REMARK 290 CRYSTALLOGRAPHIC SYMMETRY TRANSFORMATIONS                            
REMARK 290 THE FOLLOWING TRANSFORMATIONS OPERATE ON THE ATOM/HETATM             
REMARK 290 RECORDS IN THIS ENTRY TO PRODUCE CRYSTALLOGRAPHICALLY                
REMARK 290 RELATED MOLECULES.                                                   
REMARK 290   SMTRY1   1  1.000000  0.000000  0.000000        0.00000            
REMARK 290   SMTRY2   1  0.000000  1.000000  0.000000        0.00000            
REMARK 290   SMTRY3   1  0.000000  0.000000  1.000000        0.00000            
REMARK 290   SMTRY1   2 -1.000000  0.000000  0.000000        0.00000            
REMARK 290   SMTRY2   2  0.000000  1.000000  0.000000       20.81400            
REMARK 290   SMTRY3   2  0.000000  0.000000 -1.000000        0.00000            
REMARK 290                                                                      
REMARK 290 REMARK: NULL                                                         
REMARK 300                                                                      
REMARK 300 BIOMOLECULE: 1                                                       
REMARK 300 SEE REMARK 350 FOR THE AUTHOR PROVIDED AND/OR PROGRAM                
REMARK 300 GENERATED ASSEMBLY INFORMATION FOR THE STRUCTURE IN                  
REMARK 300 THIS ENTRY. THE REMARK MAY ALSO PROVIDE INFORMATION ON               
REMARK 300 BURIED SURFACE AREA.                                                 
REMARK 350                                                                      
REMARK 350 COORDINATES FOR A COMPLETE MULTIMER REPRESENTING THE KNOWN           
REMARK 350 BIOLOGICALLY SIGNIFICANT OLIGOMERIZATION STATE OF THE                
REMARK 350 MOLECULE CAN BE GENERATED BY APPLYING BIOMT TRANSFORMATIONS          
REMARK 350 GIVEN BELOW.  BOTH NON-CRYSTALLOGRAPHIC AND                          
REMARK 350 CRYSTALLOGRAPHIC OPERATIONS ARE GIVEN.                               
REMARK 350                                                                      
REMARK 350 BIOMOLECULE: 1                                                       
REMARK 350 AUTHOR DETERMINED BIOLOGICAL UNIT: MONOMERIC                         
REMARK 350 SOFTWARE DETERMINED QUATERNARY STRUCTURE: MONOMERIC                  
REMARK 350 SOFTWARE USED: PISA                                                  
REMARK 350 APPLY THE FOLLOWING TO CHAINS: A                                     
REMARK 350   BIOMT1   1  1.000000  0.000000  0.000000        0.00000            
REMARK 350   BIOMT2   1  0.000000  1.000000  0.000000        0.00000            
REMARK 350   BIOMT3   1  0.000000  0.000000  1.000000        0.00000            
REMARK 470                                                                      
REMARK 470 MISSING ATOM                                                         
REMARK 470 THE FOLLOWING RESIDUES HAVE MISSING ATOMS (M=MODEL NUMBER;           
REMARK 470 RES=RESIDUE NAME; C=CHAIN IDENTIFIER; SSEQ=SEQUENCE NUMBER;          
REMARK 470 I=INSERTION CODE):                                                   
REMARK 470   M RES CSSEQI  ATOMS                                                
REMARK 470     GLU A  83    CG   CD   OE1  OE2                                  
REMARK 470     LYS A  87    CG   CD   CE   NZ                                   
REMARK 470     LYS A 102    CG   CD   CE   NZ                                   
REMARK 500                                                                      
REMARK 500 GEOMETRY AND STEREOCHEMISTRY                                         
REMARK 500 SUBTOPIC: CLOSE CONTACTS IN SAME ASYMMETRIC UNIT                     
REMARK 500                                                                      
REMARK 500 THE FOLLOWING ATOMS ARE IN CLOSE CONTACT.                            
REMARK 500                                                                      
REMARK 500  ATM1  RES C  SSEQI   ATM2  RES C  SSEQI           DISTANCE          
REMARK 500   C2   A3U A     5     SG   CYS A   126              2.13            
REMARK 500                                                                      
REMARK 500 REMARK: NULL                                                         
REMARK 525                                                                      
REMARK 525 SOLVENT                                                              
REMARK 525                                                                      
REMARK 525 THE SOLVENT MOLECULES HAVE CHAIN IDENTIFIERS THAT                    
REMARK 525 INDICATE THE POLYMER CHAIN WITH WHICH THEY ARE MOST                  
REMARK 525 CLOSELY ASSOCIATED. THE REMARK LISTS ALL THE SOLVENT                 
REMARK 525 MOLECULES WHICH ARE MORE THAN 5A AWAY FROM THE                       
REMARK 525 NEAREST POLYMER CHAIN (M = MODEL NUMBER;                             
REMARK 525 RES=RESIDUE NAME; C=CHAIN IDENTIFIER; SSEQ=SEQUENCE                  
REMARK 525 NUMBER; I=INSERTION CODE):                                           
REMARK 525                                                                      
REMARK 525  M RES CSSEQI                                                        
REMARK 525    HOH A 524        DISTANCE =  6.06 ANGSTROMS                       
REMARK 525    HOH A 525        DISTANCE =  6.70 ANGSTROMS                       
REMARK 620                                                                      
REMARK 620 METAL COORDINATION                                                   
REMARK 620 (M=MODEL NUMBER; RES=RESIDUE NAME; C=CHAIN IDENTIFIER;               
REMARK 620 SSEQ=SEQUENCE NUMBER; I=INSERTION CODE):                             
REMARK 620                                                                      
REMARK 620 COORDINATION ANGLES FOR:  M RES CSSEQI METAL                         
REMARK 620                             HEM A 201  FE                            
REMARK 620 N RES CSSEQI ATOM                                                    
REMARK 620 1 HIS A  93   NE2                                                    
REMARK 620 2 HEM A 201   NA   90.9                                              
REMARK 620 3 HEM A 201   NB   92.8  88.9                                        
REMARK 620 4 HEM A 201   NC  100.3 168.7  90.9                                  
REMARK 620 5 HEM A 201   ND   99.5  88.6 167.5  89.3                            
REMARK 620 6 OXY A 202   O1  175.3  85.2  84.5  83.5  83.1                      
REMARK 620 N                    1     2     3     4     5                       
DBREF  7SPH A    0   153  UNP    P02185   MYG_PHYMC        1    154             
SEQADV 7SPH A3U A    5  UNP  P02185    GLY     6 CONFLICT                       
SEQADV 7SPH A3U A   36  UNP  P02185    HIS    37 CONFLICT                       
SEQADV 7SPH VAL A   64  UNP  P02185    HIS    65 CONFLICT                       
SEQADV 7SPH ALA A   68  UNP  P02185    VAL    69 CONFLICT                       
SEQADV 7SPH CYS A  109  UNP  P02185    GLU   110 CONFLICT                       
SEQADV 7SPH GLU A  113  UNP  P02185    HIS   114 CONFLICT                       
SEQADV 7SPH ASN A  122  UNP  P02185    ASP   123 CONFLICT                       
SEQADV 7SPH CYS A  126  UNP  P02185    ASP   127 CONFLICT                       
SEQRES   1 A  154  MET VAL LEU SER GLU A3U GLU TRP GLN LEU VAL LEU HIS          
SEQRES   2 A  154  VAL TRP ALA LYS VAL GLU ALA ASP VAL ALA GLY HIS GLY          
SEQRES   3 A  154  GLN ASP ILE LEU ILE ARG LEU PHE LYS SER A3U PRO GLU          
SEQRES   4 A  154  THR LEU GLU LYS PHE ASP ARG PHE LYS HIS LEU LYS THR          
SEQRES   5 A  154  GLU ALA GLU MET LYS ALA SER GLU ASP LEU LYS LYS VAL          
SEQRES   6 A  154  GLY VAL THR ALA LEU THR ALA LEU GLY ALA ILE LEU LYS          
SEQRES   7 A  154  LYS LYS GLY HIS HIS GLU ALA GLU LEU LYS PRO LEU ALA          
SEQRES   8 A  154  GLN SER HIS ALA THR LYS HIS LYS ILE PRO ILE LYS TYR          
SEQRES   9 A  154  LEU GLU PHE ILE SER CYS ALA ILE ILE GLU VAL LEU HIS          
SEQRES  10 A  154  SER ARG HIS PRO GLY ASN PHE GLY ALA CYS ALA GLN GLY          
SEQRES  11 A  154  ALA MET ASN LYS ALA LEU GLU LEU PHE ARG LYS ASP ILE          
SEQRES  12 A  154  ALA ALA LYS TYR LYS GLU LEU GLY TYR GLN GLY                  
HET    A3U  A   5      15                                                       
HET    A3U  A  36      15                                                       
HET    HEM  A 201      43                                                       
HET    OXY  A 202       2                                                       
HET    SO4  A 203       5                                                       
HET    SO4  A 204       5                                                       
HET    SO4  A 205       5                                                       
HETNAM     A3U 4-ACETAMIDO-L-PHENYLALANINE                                      
HETNAM     HEM PROTOPORPHYRIN IX CONTAINING FE                                  
HETNAM     OXY OXYGEN MOLECULE                                                  
HETNAM     SO4 SULFATE ION                                                      
HETSYN     HEM HEME                                                             
FORMUL   1  A3U    2(C11 H14 N2 O3)                                             
FORMUL   2  HEM    C34 H32 FE N4 O4                                             
FORMUL   3  OXY    O2                                                           
FORMUL   4  SO4    3(O4 S 2-)                                                   
FORMUL   7  HOH   *225(H2 O)                                                    
HELIX    1 AA1 SER A    3  ASP A   20  1                                  18    
HELIX    2 AA2 ASP A   20  A3U A   36  1                                  17    
HELIX    3 AA3 PRO A   37  LYS A   47  5                                  11    
HELIX    4 AA4 THR A   51  ALA A   57  1                                   7    
HELIX    5 AA5 SER A   58  LYS A   78  1                                  21    
HELIX    6 AA6 HIS A   82  LYS A   96  1                                  15    
HELIX    7 AA7 PRO A  100  HIS A  119  1                                  20    
HELIX    8 AA8 GLY A  124  LEU A  149  1                                  26    
LINK         C   GLU A   4                 N   A3U A   5     1555   1555  1.27  
LINK         C   A3U A   5                 N   GLU A   6     1555   1555  1.23  
LINK         C   SER A  35                 N   A3U A  36     1555   1555  1.33  
LINK         C   A3U A  36                 N   PRO A  37     1555   1555  1.34  
LINK         C2  A3U A  36                 SG  CYS A 109     1555   1555  1.77  
LINK         NE2 HIS A  93                FE   HEM A 201     1555   1555  2.12  
LINK        FE   HEM A 201                 O1  OXY A 202     1555   1555  2.26  
CRYST1   49.044   41.628   50.887  90.00 112.70  90.00 P 1 21 1      2          
ORIGX1      1.000000  0.000000  0.000000        0.00000                         
ORIGX2      0.000000  1.000000  0.000000        0.00000                         
ORIGX3      0.000000  0.000000  1.000000        0.00000                         
SCALE1      0.020390  0.000000  0.008529        0.00000                         
SCALE2      0.000000  0.024022  0.000000        0.00000                         
SCALE3      0.000000  0.000000  0.021301        0.00000                         
ATOM      1  N   MET A   0     -11.317  17.407   9.418  1.00 46.71           N  
ANISOU    1  N   MET A   0     5835   5956   5957    612   -266   -217       N  
ATOM      2  CA  MET A   0     -11.441  17.402  10.872  1.00 45.70           C  
ANISOU    2  CA  MET A   0     5693   5802   5869    692   -277   -148       C  
ATOM      3  C   MET A   0     -10.469  18.391  11.501  1.00 40.41           C  
ANISOU    3  C   MET A   0     5259   5197   4899    823   -319   -227       C  
ATOM      4  O   MET A   0      -9.371  18.609  10.986  1.00 41.30           O  
ANISOU    4  O   MET A   0     5404   5364   4922    864   -321   -225       O  
ATOM      5  CB  MET A   0     -11.178  16.002  11.417  1.00 49.24           C  
ANISOU    5  CB  MET A   0     5907   6137   6664    687   -269     22       C  
ATOM      6  CG  MET A   0      -9.857  15.413  10.966  1.00 52.14           C  
ANISOU    6  CG  MET A   0     6043   6444   7325    720   -223    153       C  
ATOM      7  SD  MET A   0      -9.614  13.762  11.632  1.00 53.77           S  
ANISOU    7  SD  MET A   0     6067   6594   7768    855   -325    276       S  
ATOM      8  CE  MET A   0      -9.689  14.093  13.390  1.00 54.25           C  
ANISOU    8  CE  MET A   0     6144   6611   7858    826   -286    343       C  
ATOM      9  N   VAL A   1     -10.881  18.999  12.613  1.00 33.73           N  
ANISOU    9  N   VAL A   1     4634   4312   3869    947   -357   -146       N  
ATOM     10  CA  VAL A   1     -10.066  19.978  13.324  1.00 27.41           C  
ANISOU   10  CA  VAL A   1     4102   3396   2916    928   -363    -32       C  
ATOM     11  C   VAL A   1     -10.210  19.709  14.816  1.00 21.97           C  
ANISOU   11  C   VAL A   1     3194   2696   2457    649   -320   -196       C  
ATOM     12  O   VAL A   1     -11.328  19.665  15.337  1.00 22.07           O  
ANISOU   12  O   VAL A   1     3035   2853   2498    702   -528   -439       O  
ATOM     13  CB  VAL A   1     -10.492  21.425  12.990  1.00 29.50           C  
ANISOU   13  CB  VAL A   1     4650   3645   2914    805   -163    226       C  
ATOM     14  CG1 VAL A   1      -9.623  22.426  13.729  1.00 29.97           C  
ANISOU   14  CG1 VAL A   1     4764   3629   2996    785   -172    295       C  
ATOM     15  CG2 VAL A   1     -10.437  21.676  11.483  1.00 31.04           C  
ANISOU   15  CG2 VAL A   1     4917   3839   3040    776    176    235       C  
ATOM     16  N   LEU A   2      -9.088  19.520  15.504  1.00 16.76           N  
ANISOU   16  N   LEU A   2     2501   1727   2141    423   -208    -12       N  
ATOM     17  CA  LEU A   2      -9.118  19.372  16.955  1.00 14.60           C  
ANISOU   17  CA  LEU A   2     1985   1501   2060    231    -52    -30       C  
ATOM     18  C   LEU A   2      -9.311  20.725  17.636  1.00 13.30           C  
ANISOU   18  C   LEU A   2     1762   1386   1905    211     70    104       C  
ATOM     19  O   LEU A   2      -8.856  21.768  17.149  1.00 14.63           O  
ANISOU   19  O   LEU A   2     2093   1507   1961    261    313    111       O  
ATOM     20  CB  LEU A   2      -7.820  18.737  17.466  1.00 14.94           C  
ANISOU   20  CB  LEU A   2     1965   1400   2310    175    -64     27       C  
ATOM     21  CG  LEU A   2      -7.745  17.207  17.369  1.00 15.29           C  
ANISOU   21  CG  LEU A   2     2030   1464   2316    270    192    -60       C  
ATOM     22  CD1 LEU A   2      -7.597  16.730  15.930  1.00 16.53           C  
ANISOU   22  CD1 LEU A   2     2150   1624   2506    359    523   -234       C  
ATOM     23  CD2 LEU A   2      -6.624  16.675  18.239  1.00 15.77           C  
ANISOU   23  CD2 LEU A   2     1875   1734   2384    493    103    148       C  
ATOM     24  N   SER A   3      -9.958  20.698  18.797  1.00 12.98           N  
ANISOU   24  N   SER A   3     1602   1529   1800    321    -64    -27       N  
ATOM     25  CA  SER A   3     -10.027  21.875  19.652  1.00 13.07           C  
ANISOU   25  CA  SER A   3     1610   1562   1795    143     -6   -134       C  
ATOM     26  C   SER A   3      -8.729  22.038  20.450  1.00 12.38           C  
ANISOU   26  C   SER A   3     1592   1332   1778    206    -71   -114       C  
ATOM     27  O   SER A   3      -7.903  21.118  20.569  1.00 12.86           O  
ANISOU   27  O   SER A   3     1476   1368   2041    349    -17     45       O  
ATOM     28  CB  SER A   3     -11.200  21.741  20.616  1.00 13.93           C  
ANISOU   28  CB  SER A   3     1681   1676   1937    264     72     29       C  
ATOM     29  OG  SER A   3     -10.923  20.709  21.556  1.00 13.30           O  
ANISOU   29  OG  SER A   3     1736   1531   1789    344     21    170       O  
ATOM     30  N   GLU A   4      -8.563  23.214  21.046  1.00 12.81           N  
ANISOU   30  N   GLU A   4     1618   1439   1809    237    -72   -170       N  
ATOM     31  CA  GLU A   4      -7.409  23.448  21.912  1.00 13.26           C  
ANISOU   31  CA  GLU A   4     1644   1361   2033     66   -183    -52       C  
ATOM     32  C   GLU A   4      -7.410  22.503  23.122  1.00 12.88           C  
ANISOU   32  C   GLU A   4     1448   1378   2067   -136     49    191       C  
ATOM     33  O   GLU A   4      -6.363  22.005  23.530  1.00 13.68           O  
ANISOU   33  O   GLU A   4     1413   1595   2191    245   -286     50       O  
ATOM     34  CB  GLU A   4      -7.386  24.902  22.347  1.00 15.94           C  
ANISOU   34  CB  GLU A   4     2091   1564   2403     52   -229    -39       C  
ATOM     35  CG  GLU A   4      -7.164  25.854  21.171  1.00 20.04           C  
ANISOU   35  CG  GLU A   4     2461   2177   2976    -42      3     64       C  
ATOM     36  CD  GLU A   4      -5.963  25.435  20.306  1.00 23.85           C  
ANISOU   36  CD  GLU A   4     2824   2677   3561    -99    200    133       C  
ATOM     37  OE1 GLU A   4      -6.126  24.956  19.142  1.00 25.39           O  
ANISOU   37  OE1 GLU A   4     2995   2917   3734   -139    276    453       O  
ATOM     38  OE2 GLU A   4      -4.837  25.561  20.808  1.00 24.06           O  
ANISOU   38  OE2 GLU A   4     2554   2789   3800   -112     19      7       O  
HETATM   39  N   A3U A   5      -8.520  22.201  23.653  1.00 12.13           N  
ANISOU   39  N   A3U A   5     1505   1228   1874    -37     -4    183       N  
HETATM   40  CA  A3U A   5      -8.723  21.260  24.742  1.00 13.13           C  
ANISOU   40  CA  A3U A   5     1294   1649   2045     22    -28    103       C  
HETATM   41  C   A3U A   5      -8.227  19.861  24.259  1.00 12.07           C  
ANISOU   41  C   A3U A   5     1374   1322   1891    187   -302    119       C  
HETATM   42  O   A3U A   5      -7.555  19.226  25.026  1.00 12.69           O  
ANISOU   42  O   A3U A   5     1306   1415   2100    195   -233     -9       O  
HETATM   43  CB  A3U A   5     -10.171  21.207  25.132  1.00 13.22           C  
ANISOU   43  CB  A3U A   5     1299   1760   1965    192     14    141       C  
HETATM   44  CG  A3U A   5     -10.633  20.056  25.987  1.00 13.61           C  
ANISOU   44  CG  A3U A   5     1378   1915   1880    274     83     89       C  
HETATM   45  CD1 A3U A   5     -11.361  19.003  25.447  1.00 14.03           C  
ANISOU   45  CD1 A3U A   5     1389   1995   1948    208      0    103       C  
HETATM   46  CD2 A3U A   5     -10.380  20.000  27.354  1.00 14.45           C  
ANISOU   46  CD2 A3U A   5     1482   2042   1968    197    124     36       C  
HETATM   47  CE1 A3U A   5     -11.801  17.946  26.237  1.00 15.43           C  
ANISOU   47  CE1 A3U A   5     1616   2051   2194    363    200    281       C  
HETATM   48  CE2 A3U A   5     -10.824  18.960  28.137  1.00 15.79           C  
ANISOU   48  CE2 A3U A   5     1786   2145   2068    366    203    271       C  
HETATM   49  CZ  A3U A   5     -11.531  17.914  27.596  1.00 15.72           C  
ANISOU   49  CZ  A3U A   5     1862   2002   2110    354    230    302       C  
HETATM   50  NZ  A3U A   5     -11.984  16.866  28.473  1.00 16.91           N  
ANISOU   50  NZ  A3U A   5     2168   1970   2287    336    282    245       N  
HETATM   51  OZ  A3U A   5     -13.848  16.208  27.376  1.00 18.25           O  
ANISOU   51  OZ  A3U A   5     2285   1826   2823    185     26    214       O  
HETATM   52  C1  A3U A   5     -13.107  16.114  28.316  1.00 17.61           C  
ANISOU   52  C1  A3U A   5     2244   2065   2382    476     75    382       C  
HETATM   53  C2  A3U A   5     -13.421  15.089  29.380  1.00 20.26           C  
ANISOU   53  C2  A3U A   5     2607   2498   2591    561    245    177       C  
ATOM     54  N   GLU A   6      -8.610  19.464  23.157  1.00 11.96           N  
ANISOU   54  N   GLU A   6     1424   1254   1865     80    -69   -109       N  
ATOM     55  CA  GLU A   6      -8.133  18.185  22.643  1.00 12.05           C  
ANISOU   55  CA  GLU A   6     1244   1360   1975    204   -200    -91       C  
ATOM     56  C   GLU A   6      -6.617  18.179  22.464  1.00 11.76           C  
ANISOU   56  C   GLU A   6     1256   1241   1971    243   -111    -59       C  
ATOM     57  O   GLU A   6      -5.944  17.227  22.891  1.00 12.33           O  
ANISOU   57  O   GLU A   6     1348   1327   2011    241   -166     72       O  
ATOM     58  CB  GLU A   6      -8.868  17.805  21.365  1.00 13.81           C  
ANISOU   58  CB  GLU A   6     1322   1769   2153     25   -146   -136       C  
ATOM     59  CG  GLU A   6     -10.313  17.404  21.647  1.00 14.32           C  
ANISOU   59  CG  GLU A   6     1295   1858   2289     -4   -222     53       C  
ATOM     60  CD  GLU A   6     -11.227  17.365  20.428  1.00 14.73           C  
ANISOU   60  CD  GLU A   6     1483   1757   2355    -36    -83     93       C  
ATOM     61  OE1 GLU A   6     -12.268  16.673  20.514  1.00 15.82           O  
ANISOU   61  OE1 GLU A   6     1792   1716   2503    -46    -38    -31       O  
ATOM     62  OE2 GLU A   6     -10.908  18.002  19.400  1.00 14.77           O  
ANISOU   62  OE2 GLU A   6     1737   1618   2258   -117    -55     22       O  
ATOM     63  N   TRP A   7      -6.049  19.238  21.867  1.00 11.67           N  
ANISOU   63  N   TRP A   7     1251   1144   2038     64    -83   -148       N  
ATOM     64  CA  TRP A   7      -4.594  19.279  21.748  1.00 12.94           C  
ANISOU   64  CA  TRP A   7     1317   1603   1998    116    -42    103       C  
ATOM     65  C   TRP A   7      -3.931  19.229  23.116  1.00 13.26           C  
ANISOU   65  C   TRP A   7     1304   1672   2062    181     41     99       C  
ATOM     66  O   TRP A   7      -2.880  18.597  23.277  1.00 12.92           O  
ANISOU   66  O   TRP A   7     1029   1644   2235    186    -59    173       O  
ATOM     67  CB  TRP A   7      -4.130  20.508  20.960  1.00 12.89           C  
ANISOU   67  CB  TRP A   7     1409   1687   1800    -19    108    260       C  
ATOM     68  CG  TRP A   7      -4.373  20.414  19.495  1.00 13.52           C  
ANISOU   68  CG  TRP A   7     1445   1728   1962    166    227    292       C  
ATOM     69  CD1 TRP A   7      -5.136  21.253  18.744  1.00 13.55           C  
ANISOU   69  CD1 TRP A   7     1432   1562   2153    117    126    160       C  
ATOM     70  CD2 TRP A   7      -3.861  19.416  18.591  1.00 13.70           C  
ANISOU   70  CD2 TRP A   7     1510   1558   2136    226    221     98       C  
ATOM     71  NE1 TRP A   7      -5.132  20.848  17.426  1.00 14.71           N  
ANISOU   71  NE1 TRP A   7     1556   1750   2282    302    137    110       N  
ATOM     72  CE2 TRP A   7      -4.373  19.714  17.306  1.00 14.38           C  
ANISOU   72  CE2 TRP A   7     1551   1647   2266    186    302     61       C  
ATOM     73  CE3 TRP A   7      -3.016  18.314  18.742  1.00 13.91           C  
ANISOU   73  CE3 TRP A   7     1482   1610   2192    200    237    -16       C  
ATOM     74  CZ2 TRP A   7      -4.084  18.942  16.180  1.00 14.90           C  
ANISOU   74  CZ2 TRP A   7     1529   1818   2313     62    262     -4       C  
ATOM     75  CZ3 TRP A   7      -2.715  17.549  17.620  1.00 14.49           C  
ANISOU   75  CZ3 TRP A   7     1609   1772   2125    209    244     51       C  
ATOM     76  CH2 TRP A   7      -3.254  17.863  16.353  1.00 15.16           C  
ANISOU   76  CH2 TRP A   7     1729   1761   2270    224    281    141       C  
ATOM     77  N   GLN A   8      -4.501  19.916  24.115  1.00 12.60           N  
ANISOU   77  N   GLN A   8     1366   1418   2005    111   -236    -29       N  
ATOM     78  CA  GLN A   8      -3.866  19.910  25.435  1.00 14.24           C  
ANISOU   78  CA  GLN A   8     1604   1510   2298     51   -192   -108       C  
ATOM     79  C   GLN A   8      -3.881  18.519  26.066  1.00 12.83           C  
ANISOU   79  C   GLN A   8     1260   1392   2224    191    -77    -36       C  
ATOM     80  O   GLN A   8      -2.901  18.108  26.701  1.00 13.34           O  
ANISOU   80  O   GLN A   8     1325   1541   2204    326   -167   -181       O  
ATOM     81  CB  GLN A   8      -4.506  20.956  26.347  1.00 18.89           C  
ANISOU   81  CB  GLN A   8     2447   1711   3019     29     35     33       C  
ATOM     82  CG  GLN A   8      -4.048  22.373  26.024  1.00 25.23           C  
ANISOU   82  CG  GLN A   8     3120   2610   3856   -118    211    -26       C  
ATOM     83  CD  GLN A   8      -2.529  22.490  25.907  1.00 30.07           C  
ANISOU   83  CD  GLN A   8     3634   3304   4485   -231    246     -5       C  
ATOM     84  OE1 GLN A   8      -1.790  22.095  26.816  1.00 31.48           O  
ANISOU   84  OE1 GLN A   8     3800   3595   4567   -105    -66   -131       O  
ATOM     85  NE2 GLN A   8      -2.059  23.023  24.779  1.00 31.65           N  
ANISOU   85  NE2 GLN A   8     3791   3482   4750   -528    459     -3       N  
ATOM     86  N   LEU A   9      -4.970  17.762  25.883  1.00 13.02           N  
ANISOU   86  N   LEU A   9     1408   1410   2129    -60     75     45       N  
ATOM     87  CA  LEU A   9      -4.989  16.384  26.372  1.00 12.83           C  
ANISOU   87  CA  LEU A   9     1343   1461   2070     61   -132    130       C  
ATOM     88  C   LEU A   9      -3.896  15.555  25.705  1.00 12.06           C  
ANISOU   88  C   LEU A   9     1200   1429   1955    181   -204    185       C  
ATOM     89  O   LEU A   9      -3.209  14.763  26.367  1.00 13.11           O  
ANISOU   89  O   LEU A   9     1437   1547   1998    122   -125    112       O  
ATOM     90  CB  LEU A   9      -6.348  15.727  26.113  1.00 12.87           C  
ANISOU   90  CB  LEU A   9     1156   1526   2208     83    -87   -194       C  
ATOM     91  CG  LEU A   9      -7.515  16.292  26.921  1.00 14.86           C  
ANISOU   91  CG  LEU A   9     1358   2059   2229    264   -127   -172       C  
ATOM     92  CD1 LEU A   9      -8.811  15.628  26.498  1.00 16.00           C  
ANISOU   92  CD1 LEU A   9     1418   2110   2552     89   -214   -231       C  
ATOM     93  CD2 LEU A   9      -7.274  16.064  28.414  1.00 18.51           C  
ANISOU   93  CD2 LEU A   9     1797   2963   2274    232     28   -118       C  
ATOM     94  N   VAL A  10      -3.719  15.735  24.394  1.00 11.98           N  
ANISOU   94  N   VAL A  10     1273   1458   1821     82    -77    -45       N  
ATOM     95  CA  VAL A  10      -2.701  15.011  23.636  1.00 12.20           C  
ANISOU   95  CA  VAL A  10     1286   1411   1939    -25    -53    -48       C  
ATOM     96  C   VAL A  10      -1.309  15.386  24.124  1.00 12.11           C  
ANISOU   96  C   VAL A  10     1264   1301   2037    216   -205    -11       C  
ATOM     97  O   VAL A  10      -0.462  14.516  24.364  1.00 12.98           O  
ANISOU   97  O   VAL A  10     1325   1510   2095    404   -225    -72       O  
ATOM     98  CB  VAL A  10      -2.876  15.317  22.138  1.00 12.67           C  
ANISOU   98  CB  VAL A  10     1326   1659   1828    -13   -152    -81       C  
ATOM     99  CG1 VAL A  10      -1.680  14.848  21.317  1.00 13.94           C  
ANISOU   99  CG1 VAL A  10     1420   1795   2083    166      8   -126       C  
ATOM    100  CG2 VAL A  10      -4.160  14.651  21.630  1.00 13.43           C  
ANISOU  100  CG2 VAL A  10     1375   1843   1887   -210   -276   -332       C  
ATOM    101  N   LEU A  11      -1.037  16.692  24.267  1.00 13.06           N  
ANISOU  101  N   LEU A  11     1302   1493   2166    101   -311    -49       N  
ATOM    102  CA  LEU A  11       0.315  17.116  24.629  1.00 12.78           C  
ANISOU  102  CA  LEU A  11     1268   1423   2164     85   -457    -85       C  
ATOM    103  C   LEU A  11       0.632  16.782  26.082  1.00 12.94           C  
ANISOU  103  C   LEU A  11     1296   1462   2158     84   -372    -65       C  
ATOM    104  O   LEU A  11       1.793  16.533  26.428  1.00 13.56           O  
ANISOU  104  O   LEU A  11     1350   1707   2097    131   -439   -203       O  
ATOM    105  CB  LEU A  11       0.470  18.602  24.316  1.00 14.85           C  
ANISOU  105  CB  LEU A  11     1579   1519   2543     26   -247    150       C  
ATOM    106  CG  LEU A  11       0.404  18.928  22.820  1.00 17.61           C  
ANISOU  106  CG  LEU A  11     1971   1979   2742    -26   -159    377       C  
ATOM    107  CD1 LEU A  11       0.529  20.435  22.550  1.00 20.52           C  
ANISOU  107  CD1 LEU A  11     2584   2080   3134   -198     34    684       C  
ATOM    108  CD2 LEU A  11       1.426  18.150  21.999  1.00 20.26           C  
ANISOU  108  CD2 LEU A  11     1944   2798   2957     -4     35    561       C  
ATOM    109  N   HIS A  12      -0.379  16.731  26.944  1.00 13.28           N  
ANISOU  109  N   HIS A  12     1499   1437   2109    102    -84   -142       N  
ATOM    110  CA  HIS A  12      -0.152  16.393  28.373  1.00 14.13           C  
ANISOU  110  CA  HIS A  12     1644   1680   2046    397   -125   -150       C  
ATOM    111  C   HIS A  12       0.298  14.931  28.465  1.00 13.01           C  
ANISOU  111  C   HIS A  12     1472   1534   1936    -20   -336   -113       C  
ATOM    112  O   HIS A  12       1.250  14.654  29.194  1.00 14.55           O  
ANISOU  112  O   HIS A  12     1612   1866   2050    161   -318     82       O  
ATOM    113  CB  HIS A  12      -1.419  16.667  29.188  1.00 17.64           C  
ANISOU  113  CB  HIS A  12     2363   2198   2142    898     16     61       C  
ATOM    114  CG  HIS A  12      -1.240  16.451  30.649  1.00 23.44           C  
ANISOU  114  CG  HIS A  12     3369   3053   2485    600    170    -39       C  
ATOM    115  ND1 HIS A  12      -1.623  15.286  31.273  1.00 26.76           N  
ANISOU  115  ND1 HIS A  12     3859   3549   2759    218    391   -289       N  
ATOM    116  CD2 HIS A  12      -0.711  17.238  31.607  1.00 25.32           C  
ANISOU  116  CD2 HIS A  12     3819   3263   2538    399    301   -412       C  
ATOM    117  CE1 HIS A  12      -1.347  15.368  32.557  1.00 27.65           C  
ANISOU  117  CE1 HIS A  12     4112   3673   2721    215    494   -398       C  
ATOM    118  NE2 HIS A  12      -0.787  16.550  32.784  1.00 27.52           N  
ANISOU  118  NE2 HIS A  12     4101   3550   2806    215    578   -447       N  
ATOM    119  N   VAL A  13      -0.374  14.028  27.746  1.00 13.06           N  
ANISOU  119  N   VAL A  13     1457   1434   2073    102    -90   -126       N  
ATOM    120  CA  VAL A  13       0.062  12.629  27.802  1.00 13.73           C  
ANISOU  120  CA  VAL A  13     1492   1540   2184    174   -102     18       C  
ATOM    121  C   VAL A  13       1.395  12.445  27.088  1.00 12.50           C  
ANISOU  121  C   VAL A  13     1311   1441   1996     63   -184     35       C  
ATOM    122  O   VAL A  13       2.225  11.622  27.506  1.00 12.74           O  
ANISOU  122  O   VAL A  13     1184   1511   2147     23   -352     79       O  
ATOM    123  CB  VAL A  13      -1.014  11.617  27.326  1.00 14.85           C  
ANISOU  123  CB  VAL A  13     1670   1674   2299    -83   -176     15       C  
ATOM    124  CG1 VAL A  13      -1.173  11.622  25.831  1.00 16.83           C  
ANISOU  124  CG1 VAL A  13     1742   2079   2572   -170   -140   -214       C  
ATOM    125  CG2 VAL A  13      -0.651  10.205  27.811  1.00 16.67           C  
ANISOU  125  CG2 VAL A  13     1993   1816   2523   -205   -187    111       C  
ATOM    126  N   TRP A  14       1.668  13.252  26.052  1.00 12.71           N  
ANISOU  126  N   TRP A  14     1240   1605   1984    174    -77     76       N  
ATOM    127  CA  TRP A  14       2.930  13.069  25.343  1.00 11.97           C  
ANISOU  127  CA  TRP A  14     1172   1510   1867    137   -199    148       C  
ATOM    128  C   TRP A  14       4.118  13.403  26.229  1.00 11.95           C  
ANISOU  128  C   TRP A  14     1283   1411   1845    116   -353    118       C  
ATOM    129  O   TRP A  14       5.185  12.807  26.074  1.00 13.06           O  
ANISOU  129  O   TRP A  14     1268   1622   2072    154   -278    169       O  
ATOM    130  CB  TRP A  14       2.985  13.859  24.030  1.00 12.83           C  
ANISOU  130  CB  TRP A  14     1379   1637   1861     99   -170    151       C  
ATOM    131  CG  TRP A  14       3.870  13.136  23.067  1.00 13.42           C  
ANISOU  131  CG  TRP A  14     1313   1791   1993    -28   -365    141       C  
ATOM    132  CD1 TRP A  14       5.200  13.391  22.772  1.00 15.58           C  
ANISOU  132  CD1 TRP A  14     1718   2120   2084     64   -364    198       C  
ATOM    133  CD2 TRP A  14       3.525  11.939  22.367  1.00 14.02           C  
ANISOU  133  CD2 TRP A  14     1567   1932   1829    305   -507    -56       C  
ATOM    134  NE1 TRP A  14       5.654  12.450  21.875  1.00 15.67           N  
ANISOU  134  NE1 TRP A  14     1785   2176   1991    191   -327    207       N  
ATOM    135  CE2 TRP A  14       4.656  11.536  21.628  1.00 15.96           C  
ANISOU  135  CE2 TRP A  14     1931   2131   2003    248   -309     34       C  
ATOM    136  CE3 TRP A  14       2.347  11.178  22.274  1.00 14.43           C  
ANISOU  136  CE3 TRP A  14     1874   1768   1842    118   -350    -43       C  
ATOM    137  CZ2 TRP A  14       4.642  10.404  20.802  1.00 15.85           C  
ANISOU  137  CZ2 TRP A  14     2073   1949   2001    172   -387     90       C  
ATOM    138  CZ3 TRP A  14       2.341  10.056  21.473  1.00 16.43           C  
ANISOU  138  CZ3 TRP A  14     2172   2047   2022    175   -213     38       C  
ATOM    139  CH2 TRP A  14       3.477   9.683  20.741  1.00 17.14           C  
ANISOU  139  CH2 TRP A  14     2184   2137   2193    378   -125    171       C  
ATOM    140  N   ALA A  15       3.972  14.346  27.162  1.00 12.64           N  
ANISOU  140  N   ALA A  15     1491   1412   1900     -2   -282    -96       N  
ATOM    141  CA  ALA A  15       5.069  14.605  28.084  1.00 13.46           C  
ANISOU  141  CA  ALA A  15     1672   1616   1828     67   -432   -247       C  
ATOM    142  C   ALA A  15       5.395  13.365  28.906  1.00 12.99           C  
ANISOU  142  C   ALA A  15     1521   1650   1765     50   -421   -102       C  
ATOM    143  O   ALA A  15       6.563  13.130  29.247  1.00 14.31           O  
ANISOU  143  O   ALA A  15     1557   1844   2036    -19   -397    -11       O  
ATOM    144  CB  ALA A  15       4.725  15.784  28.991  1.00 15.47           C  
ANISOU  144  CB  ALA A  15     2071   1829   1976    171   -355   -541       C  
ATOM    145  N   LYS A  16       4.392  12.523  29.188  1.00 12.80           N  
ANISOU  145  N   LYS A  16     1477   1662   1724     27   -154     -4       N  
ATOM    146  CA  LYS A  16       4.655  11.280  29.912  1.00 14.27           C  
ANISOU  146  CA  LYS A  16     1629   1799   1995    -36     -6    112       C  
ATOM    147  C   LYS A  16       5.369  10.259  29.026  1.00 13.17           C  
ANISOU  147  C   LYS A  16     1461   1665   1876    -15   -118     34       C  
ATOM    148  O   LYS A  16       6.248   9.518  29.497  1.00 13.33           O  
ANISOU  148  O   LYS A  16     1477   1752   1836     28   -250     90       O  
ATOM    149  CB  LYS A  16       3.356  10.709  30.474  1.00 16.81           C  
ANISOU  149  CB  LYS A  16     1962   2016   2410     11    374    117       C  
ATOM    150  CG  LYS A  16       2.627  11.673  31.370  1.00 19.02           C  
ANISOU  150  CG  LYS A  16     2085   2346   2795    137    781    293       C  
ATOM    151  CD  LYS A  16       1.309  11.077  31.848  1.00 23.77           C  
ANISOU  151  CD  LYS A  16     2672   2989   3370    190   1119    146       C  
ATOM    152  CE  LYS A  16       0.570  12.022  32.784  1.00 28.30           C  
ANISOU  152  CE  LYS A  16     3367   3590   3796    330   1249    -32       C  
ATOM    153  NZ  LYS A  16       1.355  12.299  34.022  1.00 31.42           N  
ANISOU  153  NZ  LYS A  16     3796   3998   4142    341   1413   -186       N  
ATOM    154  N   VAL A  17       5.037  10.228  27.735  1.00 12.09           N  
ANISOU  154  N   VAL A  17     1325   1435   1835   -109    -91    -14       N  
ATOM    155  CA  VAL A  17       5.780   9.403  26.785  1.00 12.22           C  
ANISOU  155  CA  VAL A  17     1355   1470   1817     -2   -346    -68       C  
ATOM    156  C   VAL A  17       7.248   9.789  26.809  1.00 11.78           C  
ANISOU  156  C   VAL A  17     1262   1377   1837      9   -233   -100       C  
ATOM    157  O   VAL A  17       8.131   8.931  26.878  1.00 12.34           O  
ANISOU  157  O   VAL A  17     1378   1464   1846    130   -222     15       O  
ATOM    158  CB  VAL A  17       5.199   9.566  25.372  1.00 13.57           C  
ANISOU  158  CB  VAL A  17     1626   1663   1869    -51   -402   -201       C  
ATOM    159  CG1 VAL A  17       6.079   8.824  24.346  1.00 15.36           C  
ANISOU  159  CG1 VAL A  17     1949   1996   1893    238    -80   -159       C  
ATOM    160  CG2 VAL A  17       3.752   9.071  25.324  1.00 14.38           C  
ANISOU  160  CG2 VAL A  17     1633   1636   2196   -195   -472   -203       C  
ATOM    161  N   GLU A  18       7.527  11.095  26.751  1.00 12.12           N  
ANISOU  161  N   GLU A  18     1125   1469   2010    -67   -135     15       N  
ATOM    162  CA  GLU A  18       8.905  11.555  26.681  1.00 13.32           C  
ANISOU  162  CA  GLU A  18     1230   1769   2061    -52   -243     28       C  
ATOM    163  C   GLU A  18       9.698  11.208  27.932  1.00 14.67           C  
ANISOU  163  C   GLU A  18     1191   2102   2282     -5   -219    338       C  
ATOM    164  O   GLU A  18      10.914  11.005  27.848  1.00 19.59           O  
ANISOU  164  O   GLU A  18     1330   3394   2717     62   -128    942       O  
ATOM    165  CB  GLU A  18       8.920  13.055  26.413  1.00 13.10           C  
ANISOU  165  CB  GLU A  18     1396   1663   1917   -234   -377     70       C  
ATOM    166  CG  GLU A  18       8.470  13.376  25.001  1.00 13.69           C  
ANISOU  166  CG  GLU A  18     1617   1705   1879   -184   -168     63       C  
ATOM    167  CD  GLU A  18       8.367  14.859  24.699  1.00 13.98           C  
ANISOU  167  CD  GLU A  18     1529   1800   1982    -51   -223     71       C  
ATOM    168  OE1 GLU A  18       8.002  15.198  23.551  1.00 14.81           O  
ANISOU  168  OE1 GLU A  18     1800   1815   2012   -125   -179    164       O  
ATOM    169  OE2 GLU A  18       8.641  15.701  25.578  1.00 14.94           O  
ANISOU  169  OE2 GLU A  18     1415   1830   2433    -44   -296    -62       O  
ATOM    170  N   ALA A  19       9.043  11.110  29.092  1.00 13.22           N  
ANISOU  170  N   ALA A  19     1291   1705   2025      2   -296    -70       N  
ATOM    171  CA  ALA A  19       9.747  10.760  30.321  1.00 14.14           C  
ANISOU  171  CA  ALA A  19     1527   1763   2084    -98   -251   -261       C  
ATOM    172  C   ALA A  19      10.354   9.368  30.263  1.00 13.83           C  
ANISOU  172  C   ALA A  19     1605   1716   1935    -99   -324   -191       C  
ATOM    173  O   ALA A  19      11.304   9.094  30.993  1.00 14.60           O  
ANISOU  173  O   ALA A  19     1784   1850   1912     32   -405   -185       O  
ATOM    174  CB  ALA A  19       8.817  10.894  31.525  1.00 16.08           C  
ANISOU  174  CB  ALA A  19     1822   2120   2167     42   -129   -440       C  
ATOM    175  N   ASP A  20       9.826   8.478  29.431  1.00 13.65           N  
ANISOU  175  N   ASP A  20     1567   1666   1953     31   -266   -252       N  
ATOM    176  CA  ASP A  20      10.493   7.202  29.192  1.00 13.68           C  
ANISOU  176  CA  ASP A  20     1696   1653   1848    126   -318    -18       C  
ATOM    177  C   ASP A  20      10.227   6.811  27.735  1.00 11.87           C  
ANISOU  177  C   ASP A  20     1319   1335   1856     84   -331     27       C  
ATOM    178  O   ASP A  20       9.472   5.883  27.433  1.00 12.71           O  
ANISOU  178  O   ASP A  20     1345   1477   2009    -54   -320   -128       O  
ATOM    179  CB  ASP A  20      10.036   6.108  30.158  1.00 16.57           C  
ANISOU  179  CB  ASP A  20     2309   2007   1980     12   -333    120       C  
ATOM    180  CG  ASP A  20      10.828   4.821  29.996  1.00 18.11           C  
ANISOU  180  CG  ASP A  20     2513   2184   2183    -82   -498    307       C  
ATOM    181  OD1 ASP A  20      10.511   3.856  30.710  1.00 22.18           O  
ANISOU  181  OD1 ASP A  20     3122   2579   2725    100   -152    634       O  
ATOM    182  OD2 ASP A  20      11.740   4.762  29.140  1.00 16.77           O  
ANISOU  182  OD2 ASP A  20     2292   1845   2235     -3   -756    116       O  
ATOM    183  N   VAL A  21      10.868   7.532  26.812  1.00 12.48           N  
ANISOU  183  N   VAL A  21     1314   1584   1846     85   -176     58       N  
ATOM    184  CA  VAL A  21      10.567   7.315  25.399  1.00 12.38           C  
ANISOU  184  CA  VAL A  21     1371   1491   1841    -28   -165     -9       C  
ATOM    185  C   VAL A  21      10.995   5.919  24.955  1.00 11.90           C  
ANISOU  185  C   VAL A  21     1302   1473   1745    -73   -339    -72       C  
ATOM    186  O   VAL A  21      10.330   5.303  24.124  1.00 12.71           O  
ANISOU  186  O   VAL A  21     1518   1593   1720   -220   -351     50       O  
ATOM    187  CB  VAL A  21      11.156   8.450  24.534  1.00 12.82           C  
ANISOU  187  CB  VAL A  21     1297   1612   1960   -123   -205    215       C  
ATOM    188  CG1 VAL A  21      12.705   8.407  24.521  1.00 13.87           C  
ANISOU  188  CG1 VAL A  21     1313   1700   2256   -213     -6     99       C  
ATOM    189  CG2 VAL A  21      10.566   8.396  23.135  1.00 13.28           C  
ANISOU  189  CG2 VAL A  21     1533   1456   2057     25   -126    208       C  
ATOM    190  N   ALA A  22      12.088   5.385  25.512  1.00 12.42           N  
ANISOU  190  N   ALA A  22     1320   1441   1958    131   -139   -246       N  
ATOM    191  CA  ALA A  22      12.519   4.038  25.151  1.00 12.84           C  
ANISOU  191  CA  ALA A  22     1284   1509   2084     -2   -164    -94       C  
ATOM    192  C   ALA A  22      11.483   3.002  25.546  1.00 12.69           C  
ANISOU  192  C   ALA A  22     1488   1418   1916    -88   -163    172       C  
ATOM    193  O   ALA A  22      11.162   2.107  24.759  1.00 12.82           O  
ANISOU  193  O   ALA A  22     1563   1285   2021     33   -253     83       O  
ATOM    194  CB  ALA A  22      13.840   3.707  25.848  1.00 13.72           C  
ANISOU  194  CB  ALA A  22     1292   1704   2216    137   -265    -71       C  
ATOM    195  N   GLY A  23      10.970   3.081  26.779  1.00 11.78           N  
ANISOU  195  N   GLY A  23     1270   1364   1843   -151   -194    142       N  
ATOM    196  CA  GLY A  23      10.004   2.087  27.224  1.00 12.72           C  
ANISOU  196  CA  GLY A  23     1411   1558   1865   -100   -261    172       C  
ATOM    197  C   GLY A  23       8.717   2.152  26.430  1.00 11.92           C  
ANISOU  197  C   GLY A  23     1464   1402   1662    -27   -347     27       C  
ATOM    198  O   GLY A  23       8.150   1.121  26.062  1.00 12.12           O  
ANISOU  198  O   GLY A  23     1515   1327   1765    -70   -165     -7       O  
ATOM    199  N   HIS A  24       8.243   3.369  26.131  1.00 11.36           N  
ANISOU  199  N   HIS A  24     1487   1254   1573    110   -224     54       N  
ATOM    200  CA  HIS A  24       7.060   3.502  25.291  1.00 11.47           C  
ANISOU  200  CA  HIS A  24     1400   1371   1587    124   -418     74       C  
ATOM    201  C   HIS A  24       7.333   2.991  23.886  1.00 11.67           C  
ANISOU  201  C   HIS A  24     1356   1391   1689     14   -441     43       C  
ATOM    202  O   HIS A  24       6.490   2.307  23.297  1.00 12.74           O  
ANISOU  202  O   HIS A  24     1448   1526   1867     -1   -491     -2       O  
ATOM    203  CB  HIS A  24       6.593   4.958  25.252  1.00 12.61           C  
ANISOU  203  CB  HIS A  24     1613   1517   1661    142   -230     -6       C  
ATOM    204  CG  HIS A  24       5.960   5.428  26.521  1.00 12.66           C  
ANISOU  204  CG  HIS A  24     1489   1666   1656    -10   -213    -65       C  
ATOM    205  ND1 HIS A  24       6.696   5.820  27.617  1.00 13.07           N  
ANISOU  205  ND1 HIS A  24     1552   1818   1597     56   -129    -21       N  
ATOM    206  CD2 HIS A  24       4.657   5.594  26.864  1.00 13.65           C  
ANISOU  206  CD2 HIS A  24     1496   1795   1895    -24     23    -13       C  
ATOM    207  CE1 HIS A  24       5.876   6.207  28.580  1.00 13.23           C  
ANISOU  207  CE1 HIS A  24     1486   1743   1799     78     47    113       C  
ATOM    208  NE2 HIS A  24       4.631   6.067  28.153  1.00 13.44           N  
ANISOU  208  NE2 HIS A  24     1368   1707   2031     46    103     80       N  
ATOM    209  N   GLY A  25       8.493   3.331  23.318  1.00 11.94           N  
ANISOU  209  N   GLY A  25     1434   1420   1683     94    -84     19       N  
ATOM    210  CA  GLY A  25       8.777   2.891  21.964  1.00 13.16           C  
ANISOU  210  CA  GLY A  25     1685   1587   1726     72    129    -10       C  
ATOM    211  C   GLY A  25       8.869   1.382  21.852  1.00 12.95           C  
ANISOU  211  C   GLY A  25     1589   1618   1715     24   -176   -123       C  
ATOM    212  O   GLY A  25       8.351   0.785  20.903  1.00 13.78           O  
ANISOU  212  O   GLY A  25     1822   1687   1726    127   -195   -128       O  
ATOM    213  N   GLN A  26       9.532   0.739  22.821  1.00 12.91           N  
ANISOU  213  N   GLN A  26     1356   1716   1832    215   -269     80       N  
ATOM    214  CA  GLN A  26       9.571  -0.721  22.842  1.00 13.24           C  
ANISOU  214  CA  GLN A  26     1345   1758   1928     46   -359    125       C  
ATOM    215  C   GLN A  26       8.171  -1.301  22.927  1.00 12.52           C  
ANISOU  215  C   GLN A  26     1290   1589   1877    302   -354    -30       C  
ATOM    216  O   GLN A  26       7.812  -2.198  22.162  1.00 13.26           O  
ANISOU  216  O   GLN A  26     1565   1578   1897    178   -337   -127       O  
ATOM    217  CB  GLN A  26      10.329  -1.197  24.073  1.00 15.54           C  
ANISOU  217  CB  GLN A  26     1535   2163   2206      4   -349    143       C  
ATOM    218  CG  GLN A  26      11.813  -1.015  24.033  1.00 18.02           C  
ANISOU  218  CG  GLN A  26     1994   2581   2273     89   -274   -159       C  
ATOM    219  CD  GLN A  26      12.406  -1.537  25.298  1.00 19.08           C  
ANISOU  219  CD  GLN A  26     2213   3034   2002    643   -386   -214       C  
ATOM    220  OE1 GLN A  26      12.013  -1.120  26.392  1.00 21.92           O  
ANISOU  220  OE1 GLN A  26     2570   3651   2107    875   -344   -315       O  
ATOM    221  NE2 GLN A  26      13.313  -2.497  25.177  1.00 18.72           N  
ANISOU  221  NE2 GLN A  26     2271   2720   2123    815   -353     12       N  
ATOM    222  N   ASP A  27       7.367  -0.813  23.878  1.00 11.86           N  
ANISOU  222  N   ASP A  27     1264   1429   1814     95   -119    185       N  
ATOM    223  CA  ASP A  27       6.054  -1.417  24.089  1.00 12.02           C  
ANISOU  223  CA  ASP A  27     1505   1568   1494    -84   -116    111       C  
ATOM    224  C   ASP A  27       5.167  -1.229  22.871  1.00 11.36           C  
ANISOU  224  C   ASP A  27     1472   1343   1500     58   -283    -69       C  
ATOM    225  O   ASP A  27       4.382  -2.117  22.525  1.00 11.71           O  
ANISOU  225  O   ASP A  27     1502   1250   1695    -15   -180   -160       O  
ATOM    226  CB  ASP A  27       5.384  -0.807  25.320  1.00 13.25           C  
ANISOU  226  CB  ASP A  27     1741   1895   1397    140   -134     48       C  
ATOM    227  CG  ASP A  27       5.964  -1.315  26.618  1.00 16.30           C  
ANISOU  227  CG  ASP A  27     2160   2215   1817     53   -140     99       C  
ATOM    228  OD1 ASP A  27       6.820  -2.231  26.578  1.00 18.15           O  
ANISOU  228  OD1 ASP A  27     2451   2317   2127     54   -324    209       O  
ATOM    229  OD2 ASP A  27       5.552  -0.791  27.675  1.00 17.01           O  
ANISOU  229  OD2 ASP A  27     2315   2382   1766   -225    -79     11       O  
ATOM    230  N   ILE A  28       5.261  -0.071  22.214  1.00 11.32           N  
ANISOU  230  N   ILE A  28     1439   1379   1482    204   -173     81       N  
ATOM    231  CA  ILE A  28       4.404   0.182  21.053  1.00 11.91           C  
ANISOU  231  CA  ILE A  28     1581   1420   1525    202   -275     10       C  
ATOM    232  C   ILE A  28       4.773  -0.735  19.893  1.00 11.90           C  
ANISOU  232  C   ILE A  28     1432   1529   1561    273   -300     93       C  
ATOM    233  O   ILE A  28       3.892  -1.323  19.257  1.00 12.14           O  
ANISOU  233  O   ILE A  28     1555   1599   1460    146   -257    -89       O  
ATOM    234  CB  ILE A  28       4.459   1.675  20.687  1.00 11.98           C  
ANISOU  234  CB  ILE A  28     1499   1371   1680     55   -242     53       C  
ATOM    235  CG1 ILE A  28       3.706   2.472  21.747  1.00 12.80           C  
ANISOU  235  CG1 ILE A  28     1592   1356   1914    148    -82     -6       C  
ATOM    236  CG2 ILE A  28       3.935   1.924  19.288  1.00 14.24           C  
ANISOU  236  CG2 ILE A  28     1657   1909   1846    -44   -211    122       C  
ATOM    237  CD1 ILE A  28       4.029   3.949  21.789  1.00 14.11           C  
ANISOU  237  CD1 ILE A  28     2018   1387   1957    -76   -162    116       C  
ATOM    238  N   LEU A  29       6.074  -0.907  19.621  1.00 11.94           N  
ANISOU  238  N   LEU A  29     1491   1576   1471    319   -261     19       N  
ATOM    239  CA  LEU A  29       6.469  -1.772  18.516  1.00 13.38           C  
ANISOU  239  CA  LEU A  29     1523   2040   1522    111   -153   -112       C  
ATOM    240  C   LEU A  29       6.193  -3.234  18.831  1.00 12.82           C  
ANISOU  240  C   LEU A  29     1408   1797   1665    368   -276   -121       C  
ATOM    241  O   LEU A  29       5.763  -3.989  17.954  1.00 13.86           O  
ANISOU  241  O   LEU A  29     1511   2040   1714    116   -357   -481       O  
ATOM    242  CB  LEU A  29       7.938  -1.588  18.188  1.00 16.34           C  
ANISOU  242  CB  LEU A  29     1621   2707   1881     73    -68     84       C  
ATOM    243  CG  LEU A  29       8.294  -0.427  17.294  1.00 18.99           C  
ANISOU  243  CG  LEU A  29     1685   3184   2347   -236   -325    408       C  
ATOM    244  CD1 LEU A  29       9.766  -0.564  16.926  1.00 19.18           C  
ANISOU  244  CD1 LEU A  29     1448   3228   2611   -557   -366    760       C  
ATOM    245  CD2 LEU A  29       7.469  -0.425  16.029  1.00 20.50           C  
ANISOU  245  CD2 LEU A  29     1870   3513   2407   -468   -482    507       C  
ATOM    246  N   ILE A  30       6.402  -3.647  20.080  1.00 11.99           N  
ANISOU  246  N   ILE A  30     1361   1431   1764    311   -352    -75       N  
ATOM    247  CA  ILE A  30       6.083  -5.014  20.463  1.00 13.51           C  
ANISOU  247  CA  ILE A  30     1578   1569   1985    140   -491   -225       C  
ATOM    248  C   ILE A  30       4.597  -5.270  20.298  1.00 13.06           C  
ANISOU  248  C   ILE A  30     1536   1607   1818    205   -348   -312       C  
ATOM    249  O   ILE A  30       4.190  -6.310  19.768  1.00 14.33           O  
ANISOU  249  O   ILE A  30     1765   1812   1868    245   -355   -371       O  
ATOM    250  CB  ILE A  30       6.579  -5.298  21.886  1.00 14.11           C  
ANISOU  250  CB  ILE A  30     1735   1647   1980    155   -605    -31       C  
ATOM    251  CG1 ILE A  30       8.111  -5.301  21.874  1.00 15.34           C  
ANISOU  251  CG1 ILE A  30     1838   1814   2178    201   -710    -70       C  
ATOM    252  CG2 ILE A  30       5.998  -6.613  22.412  1.00 15.78           C  
ANISOU  252  CG2 ILE A  30     1977   1720   2298    117   -572    116       C  
ATOM    253  CD1 ILE A  30       8.763  -5.367  23.238  1.00 16.48           C  
ANISOU  253  CD1 ILE A  30     2084   1943   2234     16   -708    182       C  
ATOM    254  N   ARG A  31       3.762  -4.311  20.712  1.00 12.36           N  
ANISOU  254  N   ARG A  31     1352   1623   1721    197   -325    -89       N  
ATOM    255  CA  ARG A  31       2.330  -4.489  20.518  1.00 12.87           C  
ANISOU  255  CA  ARG A  31     1259   1912   1717    203   -207    -90       C  
ATOM    256  C   ARG A  31       1.985  -4.536  19.032  1.00 12.38           C  
ANISOU  256  C   ARG A  31     1350   1738   1617    -35   -183    -47       C  
ATOM    257  O   ARG A  31       1.163  -5.362  18.603  1.00 13.29           O  
ANISOU  257  O   ARG A  31     1459   1872   1720   -132   -236   -128       O  
ATOM    258  CB  ARG A  31       1.531  -3.394  21.234  1.00 13.39           C  
ANISOU  258  CB  ARG A  31     1126   2082   1881    254   -138   -187       C  
ATOM    259  CG  ARG A  31       0.058  -3.582  21.006  1.00 14.26           C  
ANISOU  259  CG  ARG A  31     1287   2247   1884    155   -201   -208       C  
ATOM    260  CD  ARG A  31      -0.801  -2.815  21.970  1.00 15.01           C  
ANISOU  260  CD  ARG A  31     1363   2322   2018    200   -157     23       C  
ATOM    261  NE  ARG A  31      -2.200  -3.107  21.652  1.00 14.76           N  
ANISOU  261  NE  ARG A  31     1350   2189   2069    168   -144    -45       N  
ATOM    262  CZ  ARG A  31      -3.126  -3.485  22.520  1.00 16.32           C  
ANISOU  262  CZ  ARG A  31     1836   2117   2247   -153    -69    -69       C  
ATOM    263  NH1 ARG A  31      -2.851  -3.545  23.818  1.00 17.34           N  
ANISOU  263  NH1 ARG A  31     2048   2228   2313     -2    -93    -59       N  
ATOM    264  NH2 ARG A  31      -4.349  -3.760  22.078  1.00 16.27           N  
ANISOU  264  NH2 ARG A  31     1795   2008   2377   -285   -167    -21       N  
ATOM    265  N   LEU A  32       2.605  -3.665  18.223  1.00 11.94           N  
ANISOU  265  N   LEU A  32     1454   1671   1413    195   -172   -123       N  
ATOM    266  CA  LEU A  32       2.374  -3.722  16.779  1.00 12.56           C  
ANISOU  266  CA  LEU A  32     1627   1611   1535    191    -51   -237       C  
ATOM    267  C   LEU A  32       2.699  -5.104  16.228  1.00 12.46           C  
ANISOU  267  C   LEU A  32     1597   1590   1548    166   -237   -240       C  
ATOM    268  O   LEU A  32       1.901  -5.699  15.494  1.00 13.40           O  
ANISOU  268  O   LEU A  32     1732   1645   1715    -17   -294   -163       O  
ATOM    269  CB  LEU A  32       3.223  -2.656  16.086  1.00 12.65           C  
ANISOU  269  CB  LEU A  32     1593   1723   1490     12   -164    -97       C  
ATOM    270  CG  LEU A  32       3.023  -2.517  14.578  1.00 13.11           C  
ANISOU  270  CG  LEU A  32     1632   1831   1519     90   -200     -6       C  
ATOM    271  CD1 LEU A  32       1.648  -1.895  14.262  1.00 14.08           C  
ANISOU  271  CD1 LEU A  32     1558   1895   1895    162   -179     70       C  
ATOM    272  CD2 LEU A  32       4.147  -1.679  14.017  1.00 14.90           C  
ANISOU  272  CD2 LEU A  32     1837   2150   1675    103     55    162       C  
ATOM    273  N   PHE A  33       3.882  -5.630  16.576  1.00 12.51           N  
ANISOU  273  N   PHE A  33     1605   1477   1670    302   -284   -182       N  
ATOM    274  CA  PHE A  33       4.331  -6.892  15.991  1.00 13.25           C  
ANISOU  274  CA  PHE A  33     1820   1472   1743    337   -261   -266       C  
ATOM    275  C   PHE A  33       3.559  -8.084  16.536  1.00 14.87           C  
ANISOU  275  C   PHE A  33     2190   1724   1736    213   -482   -358       C  
ATOM    276  O   PHE A  33       3.410  -9.093  15.835  1.00 17.30           O  
ANISOU  276  O   PHE A  33     2696   1807   2071    108   -376   -494       O  
ATOM    277  CB  PHE A  33       5.817  -7.093  16.280  1.00 14.06           C  
ANISOU  277  CB  PHE A  33     1844   1694   1804    532   -284   -126       C  
ATOM    278  CG  PHE A  33       6.723  -6.090  15.613  1.00 14.36           C  
ANISOU  278  CG  PHE A  33     1972   1803   1682    336   -193   -316       C  
ATOM    279  CD1 PHE A  33       6.384  -5.485  14.401  1.00 15.53           C  
ANISOU  279  CD1 PHE A  33     2113   1974   1814    330     25   -116       C  
ATOM    280  CD2 PHE A  33       7.941  -5.780  16.182  1.00 14.66           C  
ANISOU  280  CD2 PHE A  33     1875   1879   1817    276   -338   -292       C  
ATOM    281  CE1 PHE A  33       7.236  -4.584  13.790  1.00 15.96           C  
ANISOU  281  CE1 PHE A  33     2041   2160   1862    281   -233     -6       C  
ATOM    282  CE2 PHE A  33       8.798  -4.862  15.577  1.00 15.66           C  
ANISOU  282  CE2 PHE A  33     2078   2031   1840    116   -249     16       C  
ATOM    283  CZ  PHE A  33       8.450  -4.271  14.379  1.00 15.93           C  
ANISOU  283  CZ  PHE A  33     2120   2112   1822     96   -235     86       C  
ATOM    284  N   LYS A  34       3.079  -8.010  17.776  1.00 15.14           N  
ANISOU  284  N   LYS A  34     2344   1546   1863      5   -476    -44       N  
ATOM    285  CA  LYS A  34       2.363  -9.138  18.361  1.00 16.96           C  
ANISOU  285  CA  LYS A  34     2530   1793   2123   -169   -378     28       C  
ATOM    286  C   LYS A  34       0.871  -9.115  18.034  1.00 16.31           C  
ANISOU  286  C   LYS A  34     2330   1748   2120   -345   -392    133       C  
ATOM    287  O   LYS A  34       0.285 -10.168  17.756  1.00 18.29           O  
ANISOU  287  O   LYS A  34     2603   1822   2525   -312   -335    -21       O  
ATOM    288  CB  LYS A  34       2.576  -9.144  19.871  1.00 19.94           C  
ANISOU  288  CB  LYS A  34     2951   2192   2435    -43   -424    278       C  
ATOM    289  CG  LYS A  34       3.954  -9.662  20.259  1.00 25.53           C  
ANISOU  289  CG  LYS A  34     3679   2694   3328    371    107    165       C  
ATOM    290  CD  LYS A  34       4.038 -11.170  20.028  1.00 31.98           C  
ANISOU  290  CD  LYS A  34     4395   3476   4278    487    685    -48       C  
ATOM    291  CE  LYS A  34       5.272 -11.560  19.259  1.00 34.92           C  
ANISOU  291  CE  LYS A  34     4724   3786   4757    560    916   -170       C  
ATOM    292  NZ  LYS A  34       5.254 -13.025  18.933  1.00 35.89           N  
ANISOU  292  NZ  LYS A  34     4833   3789   5013    748   1005   -199       N  
ATOM    293  N   SER A  35       0.243  -7.935  18.035  1.00 15.68           N  
ANISOU  293  N   SER A  35     2185   1833   1940   -228   -241     88       N  
ATOM    294  CA  SER A  35      -1.191  -7.830  17.759  1.00 15.64           C  
ANISOU  294  CA  SER A  35     2174   1971   1796   -191    -71   -168       C  
ATOM    295  C   SER A  35      -1.518  -7.799  16.273  1.00 15.37           C  
ANISOU  295  C   SER A  35     2086   1924   1830   -314    -31    -79       C  
ATOM    296  O   SER A  35      -2.645  -8.107  15.891  1.00 16.32           O  
ANISOU  296  O   SER A  35     2037   2122   2042   -441    -38    -22       O  
ATOM    297  CB  SER A  35      -1.774  -6.599  18.438  1.00 17.65           C  
ANISOU  297  CB  SER A  35     2442   2416   1847   -113    373   -356       C  
ATOM    298  OG  SER A  35      -1.759  -6.751  19.846  1.00 21.13           O  
ANISOU  298  OG  SER A  35     2917   3074   2038    -89    314   -262       O  
HETATM  299  N   A3U A  36      -0.552  -7.410  15.443  1.00 14.32           N  
ANISOU  299  N   A3U A  36     2014   1706   1722   -112     24   -182       N  
HETATM  300  CA  A3U A  36      -0.732  -7.384  13.969  1.00 13.99           C  
ANISOU  300  CA  A3U A  36     1986   1694   1638     55    -89   -295       C  
HETATM  301  C   A3U A  36       0.531  -8.006  13.362  1.00 15.01           C  
ANISOU  301  C   A3U A  36     2203   1796   1705    109    -86   -325       C  
HETATM  302  O   A3U A  36       1.345  -7.291  12.812  1.00 14.26           O  
ANISOU  302  O   A3U A  36     2048   1801   1570     38   -100   -247       O  
HETATM  303  CB  A3U A  36      -0.935  -5.926  13.482  1.00 13.56           C  
ANISOU  303  CB  A3U A  36     1892   1599   1663    219    -81   -323       C  
HETATM  304  CG  A3U A  36      -1.779  -5.062  14.399  1.00 13.04           C  
ANISOU  304  CG  A3U A  36     1756   1519   1679    121    -46    -82       C  
HETATM  305  CD1 A3U A  36      -3.167  -4.900  14.243  1.00 14.19           C  
ANISOU  305  CD1 A3U A  36     1879   1798   1716     84    -53    -53       C  
HETATM  306  CD2 A3U A  36      -1.190  -4.393  15.458  1.00 13.76           C  
ANISOU  306  CD2 A3U A  36     1823   1504   1899    -50    111   -241       C  
HETATM  307  CE1 A3U A  36      -3.904  -4.106  15.096  1.00 13.91           C  
ANISOU  307  CE1 A3U A  36     1959   1692   1633    -72   -106   -237       C  
HETATM  308  CE2 A3U A  36      -1.911  -3.604  16.328  1.00 13.47           C  
ANISOU  308  CE2 A3U A  36     1602   1604   1913    -62    118   -133       C  
HETATM  309  CZ  A3U A  36      -3.299  -3.451  16.161  1.00 13.08           C  
ANISOU  309  CZ  A3U A  36     1638   1606   1727      7    -78   -135       C  
HETATM  310  NZ  A3U A  36      -4.092  -2.635  17.012  1.00 14.21           N  
ANISOU  310  NZ  A3U A  36     1746   1793   1861    -20    175   -245       N  
HETATM  311  OZ  A3U A  36      -2.852  -2.826  18.905  1.00 15.23           O  
ANISOU  311  OZ  A3U A  36     1864   2145   1778    -27     72     48       O  
HETATM  312  C1  A3U A  36      -3.830  -2.357  18.331  1.00 14.04           C  
ANISOU  312  C1  A3U A  36     1743   1814   1778    -28     52    -91       C  
HETATM  313  C2  A3U A  36      -4.794  -1.439  19.063  1.00 14.66           C  
ANISOU  313  C2  A3U A  36     1863   1790   1918    184     21     13       C  
ATOM    314  N   PRO A  37       0.690  -9.327  13.503  1.00 15.49           N  
ANISOU  314  N   PRO A  37     2308   1682   1896    153   -252   -299       N  
ATOM    315  CA  PRO A  37       1.981  -9.951  13.172  1.00 16.98           C  
ANISOU  315  CA  PRO A  37     2425   1909   2119    306   -267   -378       C  
ATOM    316  C   PRO A  37       2.425  -9.745  11.727  1.00 17.26           C  
ANISOU  316  C   PRO A  37     2355   2251   1954    281   -394   -656       C  
ATOM    317  O   PRO A  37       3.622  -9.865  11.444  1.00 18.86           O  
ANISOU  317  O   PRO A  37     2428   2534   2204    404   -272   -733       O  
ATOM    318  CB  PRO A  37       1.762 -11.440  13.432  1.00 19.81           C  
ANISOU  318  CB  PRO A  37     2814   2098   2614    196    187   -171       C  
ATOM    319  CG  PRO A  37       0.522 -11.556  14.170  1.00 21.70           C  
ANISOU  319  CG  PRO A  37     2944   2319   2983    201    396   -129       C  
ATOM    320  CD  PRO A  37      -0.271 -10.286  14.069  1.00 17.80           C  
ANISOU  320  CD  PRO A  37     2602   1731   2429     36     71   -445       C  
ATOM    321  N   GLU A  38       1.473  -9.446  10.830  1.00 16.49           N  
ANISOU  321  N   GLU A  38     2453   2074   1740    190   -245   -603       N  
ATOM    322  CA  GLU A  38       1.835  -9.171   9.445  1.00 16.93           C  
ANISOU  322  CA  GLU A  38     2420   2259   1752    212   -331   -539       C  
ATOM    323  C   GLU A  38       2.816  -7.998   9.332  1.00 16.61           C  
ANISOU  323  C   GLU A  38     2277   2316   1719    446   -127   -522       C  
ATOM    324  O   GLU A  38       3.621  -7.954   8.388  1.00 18.57           O  
ANISOU  324  O   GLU A  38     2637   2633   1787    350    158   -547       O  
ATOM    325  CB  GLU A  38       0.575  -8.963   8.587  1.00 17.94           C  
ANISOU  325  CB  GLU A  38     2440   2345   2030    135   -439   -664       C  
ATOM    326  CG  GLU A  38      -0.285  -7.750   8.991  1.00 18.80           C  
ANISOU  326  CG  GLU A  38     2270   2550   2323    141   -438   -665       C  
ATOM    327  CD  GLU A  38      -1.405  -8.075   9.973  1.00 20.15           C  
ANISOU  327  CD  GLU A  38     2531   2667   2457    265   -425   -528       C  
ATOM    328  OE1 GLU A  38      -2.488  -7.470   9.844  1.00 22.29           O  
ANISOU  328  OE1 GLU A  38     2715   3056   2699    528   -324   -505       O  
ATOM    329  OE2 GLU A  38      -1.222  -8.930  10.864  1.00 20.00           O  
ANISOU  329  OE2 GLU A  38     2514   2645   2440     47   -531   -425       O  
ATOM    330  N   THR A  39       2.810  -7.071  10.299  1.00 15.20           N  
ANISOU  330  N   THR A  39     2048   2201   1527    372   -328   -460       N  
ATOM    331  CA  THR A  39       3.691  -5.911  10.221  1.00 14.16           C  
ANISOU  331  CA  THR A  39     1838   1985   1556    387   -125   -135       C  
ATOM    332  C   THR A  39       5.157  -6.273  10.400  1.00 14.91           C  
ANISOU  332  C   THR A  39     1852   1985   1826    336   -164    -10       C  
ATOM    333  O   THR A  39       6.020  -5.509   9.951  1.00 15.65           O  
ANISOU  333  O   THR A  39     2082   2070   1795    330    -84     22       O  
ATOM    334  CB  THR A  39       3.314  -4.863  11.271  1.00 13.60           C  
ANISOU  334  CB  THR A  39     1867   1953   1348    308    -85    -90       C  
ATOM    335  OG1 THR A  39       3.432  -5.437  12.583  1.00 14.13           O  
ANISOU  335  OG1 THR A  39     1822   2118   1428    154    -75   -118       O  
ATOM    336  CG2 THR A  39       1.894  -4.326  11.028  1.00 14.75           C  
ANISOU  336  CG2 THR A  39     1918   2099   1587    411   -216    -30       C  
ATOM    337  N   LEU A  40       5.457  -7.414  11.026  1.00 15.84           N  
ANISOU  337  N   LEU A  40     1788   2134   2098    406   -391    118       N  
ATOM    338  CA  LEU A  40       6.849  -7.771  11.269  1.00 17.42           C  
ANISOU  338  CA  LEU A  40     2028   2153   2437    418   -313    240       C  
ATOM    339  C   LEU A  40       7.605  -7.975   9.966  1.00 18.69           C  
ANISOU  339  C   LEU A  40     2251   2162   2689    435   -122     43       C  
ATOM    340  O   LEU A  40       8.825  -7.810   9.936  1.00 19.17           O  
ANISOU  340  O   LEU A  40     2048   2325   2912    421   -154     98       O  
ATOM    341  CB  LEU A  40       6.930  -8.999  12.192  1.00 18.84           C  
ANISOU  341  CB  LEU A  40     2177   2180   2803    456   -396    435       C  
ATOM    342  CG  LEU A  40       8.316  -9.386  12.747  1.00 20.65           C  
ANISOU  342  CG  LEU A  40     2536   2462   2848    336   -234    500       C  
ATOM    343  CD1 LEU A  40       8.909  -8.248  13.538  1.00 19.87           C  
ANISOU  343  CD1 LEU A  40     2416   2497   2635    333   -390     74       C  
ATOM    344  CD2 LEU A  40       8.264 -10.671  13.599  1.00 22.37           C  
ANISOU  344  CD2 LEU A  40     2814   2821   2864    277   -231    715       C  
ATOM    345  N   GLU A  41       6.902  -8.308   8.884  1.00 19.43           N  
ANISOU  345  N   GLU A  41     2534   2337   2512    290     -8   -323       N  
ATOM    346  CA  GLU A  41       7.546  -8.521   7.596  1.00 22.01           C  
ANISOU  346  CA  GLU A  41     2995   2844   2524     93    258   -745       C  
ATOM    347  C   GLU A  41       8.219  -7.258   7.070  1.00 19.52           C  
ANISOU  347  C   GLU A  41     2672   2605   2138    217    191   -506       C  
ATOM    348  O   GLU A  41       9.121  -7.346   6.229  1.00 21.65           O  
ANISOU  348  O   GLU A  41     2909   2720   2597    319    415   -614       O  
ATOM    349  CB  GLU A  41       6.489  -9.049   6.616  1.00 26.70           C  
ANISOU  349  CB  GLU A  41     3719   3701   2726     52    723  -1082       C  
ATOM    350  CG  GLU A  41       7.004  -9.434   5.245  1.00 32.93           C  
ANISOU  350  CG  GLU A  41     4503   4739   3270    135   1173   -889       C  
ATOM    351  CD  GLU A  41       6.992  -8.264   4.283  1.00 37.85           C  
ANISOU  351  CD  GLU A  41     5121   5574   3688    303   1561   -700       C  
ATOM    352  OE1 GLU A  41       6.160  -7.345   4.480  1.00 39.22           O  
ANISOU  352  OE1 GLU A  41     5393   5758   3752    523   1718   -749       O  
ATOM    353  OE2 GLU A  41       7.813  -8.262   3.342  1.00 40.09           O  
ANISOU  353  OE2 GLU A  41     5295   6002   3935    176   1622   -618       O  
ATOM    354  N   LYS A  42       7.821  -6.083   7.562  1.00 17.22           N  
ANISOU  354  N   LYS A  42     2362   2434   1747    192    -93   -384       N  
ATOM    355  CA  LYS A  42       8.463  -4.844   7.138  1.00 16.75           C  
ANISOU  355  CA  LYS A  42     2367   2353   1644    500   -122     14       C  
ATOM    356  C   LYS A  42       9.823  -4.650   7.793  1.00 17.07           C  
ANISOU  356  C   LYS A  42     2313   2342   1829    339     93     45       C  
ATOM    357  O   LYS A  42      10.548  -3.712   7.428  1.00 18.24           O  
ANISOU  357  O   LYS A  42     2337   2426   2168    135    383    204       O  
ATOM    358  CB  LYS A  42       7.565  -3.647   7.446  1.00 17.66           C  
ANISOU  358  CB  LYS A  42     2567   2718   1425    871     -8    -64       C  
ATOM    359  CG  LYS A  42       6.270  -3.656   6.648  1.00 19.79           C  
ANISOU  359  CG  LYS A  42     3069   3153   1299   1263   -126    -31       C  
ATOM    360  CD  LYS A  42       6.531  -3.498   5.139  1.00 23.37           C  
ANISOU  360  CD  LYS A  42     3584   3737   1558   1697   -176    147       C  
ATOM    361  CE  LYS A  42       5.219  -3.559   4.363  1.00 25.94           C  
ANISOU  361  CE  LYS A  42     4105   4190   1562   1764   -252   -124       C  
ATOM    362  NZ  LYS A  42       5.370  -3.377   2.889  1.00 28.30           N  
ANISOU  362  NZ  LYS A  42     4566   4470   1716   1796   -125   -126       N  
ATOM    363  N   PHE A  43      10.179  -5.510   8.747  1.00 16.30           N  
ANISOU  363  N   PHE A  43     2214   2218   1761    452    -84    -59       N  
ATOM    364  CA  PHE A  43      11.448  -5.438   9.470  1.00 16.82           C  
ANISOU  364  CA  PHE A  43     2092   2428   1871    328   -204   -134       C  
ATOM    365  C   PHE A  43      12.120  -6.811   9.406  1.00 17.74           C  
ANISOU  365  C   PHE A  43     2163   2526   2052    390   -299   -183       C  
ATOM    366  O   PHE A  43      12.171  -7.532  10.400  1.00 17.86           O  
ANISOU  366  O   PHE A  43     2071   2406   2307    374   -269    -72       O  
ATOM    367  CB  PHE A  43      11.218  -5.013  10.911  1.00 17.37           C  
ANISOU  367  CB  PHE A  43     2424   2360   1818    161    -61    -51       C  
ATOM    368  CG  PHE A  43      10.708  -3.615  11.048  1.00 17.44           C  
ANISOU  368  CG  PHE A  43     2671   2263   1694    205   -123    217       C  
ATOM    369  CD1 PHE A  43      11.596  -2.547  11.125  1.00 18.56           C  
ANISOU  369  CD1 PHE A  43     2965   2392   1694    161    -95    232       C  
ATOM    370  CD2 PHE A  43       9.346  -3.362  11.093  1.00 19.23           C  
ANISOU  370  CD2 PHE A  43     2979   2608   1720    336   -100    295       C  
ATOM    371  CE1 PHE A  43      11.140  -1.251  11.240  1.00 20.35           C  
ANISOU  371  CE1 PHE A  43     3287   2611   1836    145     63    308       C  
ATOM    372  CE2 PHE A  43       8.873  -2.056  11.205  1.00 20.30           C  
ANISOU  372  CE2 PHE A  43     3259   2668   1787    317    -57    348       C  
ATOM    373  CZ  PHE A  43       9.775  -1.003  11.291  1.00 20.34           C  
ANISOU  373  CZ  PHE A  43     3290   2641   1798    271   -103    397       C  
ATOM    374  N   ASP A  44      12.662  -7.155   8.235  1.00 19.59           N  
ANISOU  374  N   ASP A  44     2525   2733   2187    655   -355   -348       N  
ATOM    375  CA  ASP A  44      13.259  -8.479   8.067  1.00 21.86           C  
ANISOU  375  CA  ASP A  44     2848   3131   2327    930   -232   -450       C  
ATOM    376  C   ASP A  44      14.338  -8.761   9.108  1.00 21.44           C  
ANISOU  376  C   ASP A  44     2887   3014   2246    687   -117    -85       C  
ATOM    377  O   ASP A  44      14.508  -9.913   9.535  1.00 21.54           O  
ANISOU  377  O   ASP A  44     3044   2839   2299    672   -129      5       O  
ATOM    378  CB  ASP A  44      13.834  -8.629   6.656  1.00 26.18           C  
ANISOU  378  CB  ASP A  44     3381   3762   2805   1095    147   -603       C  
ATOM    379  CG  ASP A  44      14.458  -9.997   6.425  1.00 31.01           C  
ANISOU  379  CG  ASP A  44     3891   4502   3389    928    454   -582       C  
ATOM    380  OD1 ASP A  44      13.701 -10.992   6.340  1.00 32.34           O  
ANISOU  380  OD1 ASP A  44     4193   4668   3426    804    464   -629       O  
ATOM    381  OD2 ASP A  44      15.701 -10.079   6.344  1.00 33.22           O  
ANISOU  381  OD2 ASP A  44     4097   4760   3764    948    650   -541       O  
ATOM    382  N   ARG A  45      15.079  -7.738   9.530  1.00 19.13           N  
ANISOU  382  N   ARG A  45     2390   2908   1969    604   -179     16       N  
ATOM    383  CA  ARG A  45      16.162  -7.996  10.470  1.00 18.25           C  
ANISOU  383  CA  ARG A  45     2267   2586   2081    532    -17    321       C  
ATOM    384  C   ARG A  45      15.681  -8.399  11.856  1.00 17.19           C  
ANISOU  384  C   ARG A  45     2177   2370   1985    511     50    456       C  
ATOM    385  O   ARG A  45      16.507  -8.835  12.670  1.00 18.35           O  
ANISOU  385  O   ARG A  45     2152   2630   2190    247     81    676       O  
ATOM    386  CB  ARG A  45      17.076  -6.789  10.573  1.00 18.66           C  
ANISOU  386  CB  ARG A  45     2381   2481   2228    406     83     98       C  
ATOM    387  CG  ARG A  45      16.477  -5.621  11.291  1.00 17.70           C  
ANISOU  387  CG  ARG A  45     2421   2201   2104    238     36     22       C  
ATOM    388  CD  ARG A  45      17.373  -4.432  11.070  1.00 18.36           C  
ANISOU  388  CD  ARG A  45     2415   2367   2195    307    107    140       C  
ATOM    389  NE  ARG A  45      16.981  -3.262  11.836  1.00 18.12           N  
ANISOU  389  NE  ARG A  45     2480   2263   2142    299     84    152       N  
ATOM    390  CZ  ARG A  45      16.106  -2.357  11.417  1.00 18.14           C  
ANISOU  390  CZ  ARG A  45     2424   2429   2041    362     11    196       C  
ATOM    391  NH1 ARG A  45      15.496  -2.496  10.252  1.00 17.99           N  
ANISOU  391  NH1 ARG A  45     2268   2531   2035    303    -66     89       N  
ATOM    392  NH2 ARG A  45      15.840  -1.308  12.169  1.00 18.31           N  
ANISOU  392  NH2 ARG A  45     2600   2239   2119    345     63     64       N  
ATOM    393  N   PHE A  46      14.389  -8.257  12.151  1.00 16.03           N  
ANISOU  393  N   PHE A  46     2071   2028   1993    295   -149    221       N  
ATOM    394  CA  PHE A  46      13.829  -8.703  13.419  1.00 15.86           C  
ANISOU  394  CA  PHE A  46     2039   1922   2063    142   -179    -23       C  
ATOM    395  C   PHE A  46      13.190 -10.088  13.327  1.00 16.02           C  
ANISOU  395  C   PHE A  46     1943   1951   2193     15   -413    -37       C  
ATOM    396  O   PHE A  46      12.511 -10.508  14.274  1.00 15.87           O  
ANISOU  396  O   PHE A  46     1795   1818   2418    105   -375     75       O  
ATOM    397  CB  PHE A  46      12.802  -7.695  13.952  1.00 15.44           C  
ANISOU  397  CB  PHE A  46     2075   1856   1934    191   -249     -1       C  
ATOM    398  CG  PHE A  46      13.361  -6.322  14.233  1.00 15.09           C  
ANISOU  398  CG  PHE A  46     2072   1807   1854    184   -281     17       C  
ATOM    399  CD1 PHE A  46      14.679  -6.161  14.659  1.00 16.10           C  
ANISOU  399  CD1 PHE A  46     2182   1916   2020    -15   -200     38       C  
ATOM    400  CD2 PHE A  46      12.560  -5.193  14.100  1.00 15.80           C  
ANISOU  400  CD2 PHE A  46     2273   1970   1759    186   -128    -62       C  
ATOM    401  CE1 PHE A  46      15.204  -4.882  14.920  1.00 16.95           C  
ANISOU  401  CE1 PHE A  46     2340   2019   2083     46    203    -94       C  
ATOM    402  CE2 PHE A  46      13.069  -3.917  14.367  1.00 16.33           C  
ANISOU  402  CE2 PHE A  46     2485   2082   1638    227     80    -50       C  
ATOM    403  CZ  PHE A  46      14.393  -3.763  14.778  1.00 16.62           C  
ANISOU  403  CZ  PHE A  46     2400   2103   1812    136    125     11       C  
ATOM    404  N   LYS A  47      13.451 -10.835  12.243  1.00 16.86           N  
ANISOU  404  N   LYS A  47     2209   2001   2195    146   -515    -82       N  
ATOM    405  CA  LYS A  47      12.733 -12.090  12.016  1.00 18.83           C  
ANISOU  405  CA  LYS A  47     2590   2479   2085    316   -590   -228       C  
ATOM    406  C   LYS A  47      13.014 -13.148  13.081  1.00 18.13           C  
ANISOU  406  C   LYS A  47     2403   2302   2185    336   -517    -72       C  
ATOM    407  O   LYS A  47      12.185 -14.051  13.268  1.00 19.58           O  
ANISOU  407  O   LYS A  47     2493   2343   2603    185   -601    -89       O  
ATOM    408  CB  LYS A  47      13.014 -12.648  10.622  1.00 21.86           C  
ANISOU  408  CB  LYS A  47     3127   3045   2135    381   -473   -469       C  
ATOM    409  CG  LYS A  47      14.453 -13.071  10.418  1.00 25.45           C  
ANISOU  409  CG  LYS A  47     3664   3607   2399    560    -64   -630       C  
ATOM    410  CD  LYS A  47      14.720 -13.401   8.957  1.00 29.52           C  
ANISOU  410  CD  LYS A  47     4164   4242   2809    498    391   -782       C  
ATOM    411  CE  LYS A  47      16.210 -13.485   8.671  1.00 33.12           C  
ANISOU  411  CE  LYS A  47     4559   4831   3194    551    819   -904       C  
ATOM    412  NZ  LYS A  47      16.497 -13.638   7.209  1.00 35.51           N  
ANISOU  412  NZ  LYS A  47     4785   5184   3524    641   1070   -907       N  
ATOM    413  N   HIS A  48      14.145 -13.070  13.795  1.00 16.33           N  
ANISOU  413  N   HIS A  48     2065   2176   1964    482   -480   -122       N  
ATOM    414  CA  HIS A  48      14.416 -14.068  14.822  1.00 15.68           C  
ANISOU  414  CA  HIS A  48     1839   2048   2070    303   -439   -202       C  
ATOM    415  C   HIS A  48      13.797 -13.727  16.167  1.00 15.42           C  
ANISOU  415  C   HIS A  48     1803   1955   2101    -31   -253   -253       C  
ATOM    416  O   HIS A  48      13.889 -14.539  17.094  1.00 16.95           O  
ANISOU  416  O   HIS A  48     2126   2046   2266     15   -245   -122       O  
ATOM    417  CB  HIS A  48      15.922 -14.252  15.023  1.00 16.56           C  
ANISOU  417  CB  HIS A  48     1763   2319   2209    319   -411   -221       C  
ATOM    418  CG  HIS A  48      16.649 -14.669  13.784  1.00 19.75           C  
ANISOU  418  CG  HIS A  48     2277   2655   2573    591    -69   -411       C  
ATOM    419  ND1 HIS A  48      16.447 -15.890  13.180  1.00 22.10           N  
ANISOU  419  ND1 HIS A  48     2615   2977   2805    419    202   -728       N  
ATOM    420  CD2 HIS A  48      17.570 -14.024  13.033  1.00 21.73           C  
ANISOU  420  CD2 HIS A  48     2479   2944   2832    521    210   -613       C  
ATOM    421  CE1 HIS A  48      17.223 -15.988  12.116  1.00 23.25           C  
ANISOU  421  CE1 HIS A  48     2714   3155   2964    220    342   -845       C  
ATOM    422  NE2 HIS A  48      17.913 -14.865  12.002  1.00 23.32           N  
ANISOU  422  NE2 HIS A  48     2657   3139   3064    357    287   -733       N  
ATOM    423  N   LEU A  49      13.175 -12.562  16.306  1.00 14.69           N  
ANISOU  423  N   LEU A  49     1540   1880   2163    116   -155   -395       N  
ATOM    424  CA  LEU A  49      12.621 -12.134  17.590  1.00 15.56           C  
ANISOU  424  CA  LEU A  49     1723   1780   2408   -146    -54   -550       C  
ATOM    425  C   LEU A  49      11.172 -12.588  17.614  1.00 16.63           C  
ANISOU  425  C   LEU A  49     1795   2039   2483     21   -214   -145       C  
ATOM    426  O   LEU A  49      10.307 -11.988  16.972  1.00 18.90           O  
ANISOU  426  O   LEU A  49     1969   2354   2859    169   -350    246       O  
ATOM    427  CB  LEU A  49      12.747 -10.621  17.755  1.00 15.35           C  
ANISOU  427  CB  LEU A  49     1611   1748   2473   -203   -197   -361       C  
ATOM    428  CG  LEU A  49      14.165 -10.071  17.539  1.00 15.97           C  
ANISOU  428  CG  LEU A  49     1726   2075   2268   -256   -244   -149       C  
ATOM    429  CD1 LEU A  49      14.160  -8.544  17.666  1.00 17.38           C  
ANISOU  429  CD1 LEU A  49     2018   2177   2411   -185    -57   -402       C  
ATOM    430  CD2 LEU A  49      15.161 -10.730  18.505  1.00 16.55           C  
ANISOU  430  CD2 LEU A  49     1732   2395   2161   -282   -303    141       C  
ATOM    431  N   LYS A  50      10.902 -13.660  18.348  1.00 16.60           N  
ANISOU  431  N   LYS A  50     1626   2264   2419   -375   -174   -296       N  
ATOM    432  CA  LYS A  50       9.619 -14.341  18.249  1.00 17.26           C  
ANISOU  432  CA  LYS A  50     1661   2320   2575   -430   -254   -409       C  
ATOM    433  C   LYS A  50       8.691 -14.104  19.428  1.00 17.99           C  
ANISOU  433  C   LYS A  50     1653   2643   2540   -240   -389   -240       C  
ATOM    434  O   LYS A  50       7.527 -14.531  19.367  1.00 20.69           O  
ANISOU  434  O   LYS A  50     1790   3321   2751   -624   -191   -555       O  
ATOM    435  CB  LYS A  50       9.835 -15.850  18.070  1.00 20.99           C  
ANISOU  435  CB  LYS A  50     2321   2523   3130   -406    257   -683       C  
ATOM    436  CG  LYS A  50      10.541 -16.184  16.757  1.00 25.12           C  
ANISOU  436  CG  LYS A  50     3027   2862   3655   -371    783   -994       C  
ATOM    437  CD  LYS A  50      10.580 -17.680  16.469  1.00 29.77           C  
ANISOU  437  CD  LYS A  50     3782   3511   4017   -323   1148   -971       C  
ATOM    438  CE  LYS A  50      11.428 -17.972  15.239  1.00 33.60           C  
ANISOU  438  CE  LYS A  50     4293   4018   4456   -221   1321   -849       C  
ATOM    439  NZ  LYS A  50      11.313 -19.394  14.792  1.00 35.89           N  
ANISOU  439  NZ  LYS A  50     4566   4311   4759   -189   1476   -794       N  
ATOM    440  N   THR A  51       9.162 -13.463  20.492  1.00 16.40           N  
ANISOU  440  N   THR A  51     1543   2340   2347   -259   -362    -83       N  
ATOM    441  CA  THR A  51       8.365 -13.237  21.687  1.00 15.54           C  
ANISOU  441  CA  THR A  51     1479   2141   2284   -143   -302    -12       C  
ATOM    442  C   THR A  51       8.630 -11.841  22.224  1.00 14.51           C  
ANISOU  442  C   THR A  51     1292   2000   2222   -160   -383     65       C  
ATOM    443  O   THR A  51       9.619 -11.186  21.875  1.00 14.40           O  
ANISOU  443  O   THR A  51     1351   1839   2281    -79   -353    300       O  
ATOM    444  CB  THR A  51       8.675 -14.234  22.815  1.00 16.08           C  
ANISOU  444  CB  THR A  51     1658   2001   2451   -189   -360     -4       C  
ATOM    445  OG1 THR A  51       9.963 -13.931  23.377  1.00 15.85           O  
ANISOU  445  OG1 THR A  51     1414   2192   2416   -257   -272    112       O  
ATOM    446  CG2 THR A  51       8.653 -15.670  22.318  1.00 17.16           C  
ANISOU  446  CG2 THR A  51     2038   1970   2510   -189   -311   -182       C  
ATOM    447  N   GLU A  52       7.730 -11.397  23.111  1.00 15.04           N  
ANISOU  447  N   GLU A  52     1384   1926   2406    221   -117    195       N  
ATOM    448  CA  GLU A  52       7.898 -10.103  23.768  1.00 15.51           C  
ANISOU  448  CA  GLU A  52     1442   2081   2370     79    -59    151       C  
ATOM    449  C   GLU A  52       9.260  -9.984  24.455  1.00 13.34           C  
ANISOU  449  C   GLU A  52     1383   1739   1947    134    -12     98       C  
ATOM    450  O   GLU A  52       9.956  -8.976  24.297  1.00 13.61           O  
ANISOU  450  O   GLU A  52     1389   1697   2086     38     39    103       O  
ATOM    451  CB  GLU A  52       6.774  -9.902  24.778  1.00 16.65           C  
ANISOU  451  CB  GLU A  52     1522   2234   2572     19   -171    161       C  
ATOM    452  CG  GLU A  52       6.938  -8.652  25.632  1.00 20.85           C  
ANISOU  452  CG  GLU A  52     2055   2842   3024    166     40    246       C  
ATOM    453  CD  GLU A  52       5.709  -8.315  26.453  1.00 26.97           C  
ANISOU  453  CD  GLU A  52     2680   3609   3957    -98    610     34       C  
ATOM    454  OE1 GLU A  52       5.708  -7.243  27.095  1.00 28.33           O  
ANISOU  454  OE1 GLU A  52     2951   3633   4182     -7    670     40       O  
ATOM    455  OE2 GLU A  52       4.737  -9.099  26.443  1.00 30.32           O  
ANISOU  455  OE2 GLU A  52     2931   4072   4517   -287   1067    -30       O  
ATOM    456  N   ALA A  53       9.656 -10.992  25.241  1.00 12.77           N  
ANISOU  456  N   ALA A  53     1214   1819   1818    -92   -132     18       N  
ATOM    457  CA  ALA A  53      10.911 -10.859  25.966  1.00 13.16           C  
ANISOU  457  CA  ALA A  53     1294   2000   1707   -123   -226    126       C  
ATOM    458  C   ALA A  53      12.107 -10.835  25.018  1.00 13.15           C  
ANISOU  458  C   ALA A  53     1315   1817   1863     31    -66    153       C  
ATOM    459  O   ALA A  53      13.079 -10.119  25.261  1.00 12.97           O  
ANISOU  459  O   ALA A  53     1240   1798   1891     89   -230    216       O  
ATOM    460  CB  ALA A  53      11.073 -11.945  27.029  1.00 14.30           C  
ANISOU  460  CB  ALA A  53     1565   2121   1748    -80   -319    426       C  
ATOM    461  N   GLU A  54      12.056 -11.592  23.923  1.00 12.78           N  
ANISOU  461  N   GLU A  54     1499   1593   1765     37   -139    250       N  
ATOM    462  CA  GLU A  54      13.137 -11.514  22.944  1.00 12.71           C  
ANISOU  462  CA  GLU A  54     1480   1513   1835     64   -192    152       C  
ATOM    463  C   GLU A  54      13.199 -10.137  22.308  1.00 12.23           C  
ANISOU  463  C   GLU A  54     1372   1440   1835    -69   -102    110       C  
ATOM    464  O   GLU A  54      14.282  -9.553  22.163  1.00 13.27           O  
ANISOU  464  O   GLU A  54     1284   1699   2058    -70    -34     95       O  
ATOM    465  CB  GLU A  54      12.972 -12.598  21.880  1.00 13.34           C  
ANISOU  465  CB  GLU A  54     1648   1629   1791     24   -494     -7       C  
ATOM    466  CG  GLU A  54      13.090 -14.000  22.433  1.00 13.91           C  
ANISOU  466  CG  GLU A  54     1822   1544   1919    226   -402    -66       C  
ATOM    467  CD  GLU A  54      12.671 -15.080  21.430  1.00 15.08           C  
ANISOU  467  CD  GLU A  54     1839   1861   2029     54   -449     39       C  
ATOM    468  OE1 GLU A  54      12.273 -16.180  21.867  1.00 15.05           O  
ANISOU  468  OE1 GLU A  54     1824   1890   2003    -46   -219    105       O  
ATOM    469  OE2 GLU A  54      12.752 -14.849  20.203  1.00 17.02           O  
ANISOU  469  OE2 GLU A  54     2020   2166   2279    -64   -440    -79       O  
ATOM    470  N   MET A  55      12.036  -9.558  22.000  1.00 12.19           N  
ANISOU  470  N   MET A  55     1456   1583   1591     51   -234    149       N  
ATOM    471  CA  MET A  55      12.005  -8.208  21.443  1.00 11.93           C  
ANISOU  471  CA  MET A  55     1377   1615   1542      9   -327     91       C  
ATOM    472  C   MET A  55      12.540  -7.167  22.424  1.00 11.91           C  
ANISOU  472  C   MET A  55     1387   1544   1595    135   -157    152       C  
ATOM    473  O   MET A  55      13.174  -6.190  22.004  1.00 12.54           O  
ANISOU  473  O   MET A  55     1475   1393   1895    117   -125    173       O  
ATOM    474  CB  MET A  55      10.587  -7.881  21.005  1.00 13.09           C  
ANISOU  474  CB  MET A  55     1338   1860   1774    222   -443     26       C  
ATOM    475  CG  MET A  55      10.199  -8.642  19.770  1.00 14.26           C  
ANISOU  475  CG  MET A  55     1440   1989   1989    295   -576   -200       C  
ATOM    476  SD  MET A  55       8.479  -8.347  19.342  1.00 17.34           S  
ANISOU  476  SD  MET A  55     1901   2035   2653    316   -757   -235       S  
ATOM    477  CE  MET A  55       8.353  -9.409  17.910  1.00 20.41           C  
ANISOU  477  CE  MET A  55     2432   2352   2970    521   -676   -561       C  
ATOM    478  N   LYS A  56      12.276  -7.343  23.724  1.00 11.84           N  
ANISOU  478  N   LYS A  56     1317   1608   1575     25   -106    -13       N  
ATOM    479  CA  LYS A  56      12.729  -6.383  24.726  1.00 12.77           C  
ANISOU  479  CA  LYS A  56     1453   1741   1659     49     27    -81       C  
ATOM    480  C   LYS A  56      14.244  -6.335  24.865  1.00 13.23           C  
ANISOU  480  C   LYS A  56     1528   1657   1841     -5    -88     75       C  
ATOM    481  O   LYS A  56      14.776  -5.342  25.378  1.00 14.51           O  
ANISOU  481  O   LYS A  56     1639   1829   2046   -147   -129   -203       O  
ATOM    482  CB  LYS A  56      12.084  -6.677  26.080  1.00 14.46           C  
ANISOU  482  CB  LYS A  56     1395   2311   1787    105     43   -141       C  
ATOM    483  CG  LYS A  56      10.655  -6.206  26.169  1.00 16.46           C  
ANISOU  483  CG  LYS A  56     1456   2855   1944    264    175    -51       C  
ATOM    484  CD  LYS A  56      10.087  -6.386  27.555  1.00 19.78           C  
ANISOU  484  CD  LYS A  56     1815   3403   2297    302    425     99       C  
ATOM    485  CE  LYS A  56       8.690  -5.761  27.655  1.00 22.74           C  
ANISOU  485  CE  LYS A  56     1933   4006   2703    466    474    252       C  
ATOM    486  NZ  LYS A  56       8.047  -6.092  28.960  1.00 25.99           N  
ANISOU  486  NZ  LYS A  56     2320   4520   3036    519    597    268       N  
ATOM    487  N   ALA A  57      14.955  -7.366  24.411  1.00 13.05           N  
ANISOU  487  N   ALA A  57     1406   1658   1895     11   -387    229       N  
ATOM    488  CA  ALA A  57      16.408  -7.335  24.491  1.00 13.37           C  
ANISOU  488  CA  ALA A  57     1570   1584   1927    176   -319    297       C  
ATOM    489  C   ALA A  57      17.043  -6.533  23.364  1.00 13.40           C  
ANISOU  489  C   ALA A  57     1673   1645   1775    157   -221    277       C  
ATOM    490  O   ALA A  57      18.238  -6.258  23.433  1.00 15.10           O  
ANISOU  490  O   ALA A  57     1437   2149   2152    -68   -225    249       O  
ATOM    491  CB  ALA A  57      16.955  -8.770  24.507  1.00 15.11           C  
ANISOU  491  CB  ALA A  57     1820   1630   2289    312   -262    456       C  
ATOM    492  N   SER A  58      16.288  -6.120  22.349  1.00 12.70           N  
ANISOU  492  N   SER A  58     1783   1424   1621    255   -153    184       N  
ATOM    493  CA  SER A  58      16.885  -5.574  21.131  1.00 11.93           C  
ANISOU  493  CA  SER A  58     1624   1433   1477    133   -126    169       C  
ATOM    494  C   SER A  58      17.027  -4.058  21.208  1.00 12.00           C  
ANISOU  494  C   SER A  58     1474   1485   1599    228   -252    253       C  
ATOM    495  O   SER A  58      16.031  -3.331  21.166  1.00 12.43           O  
ANISOU  495  O   SER A  58     1292   1497   1932    295   -227    -12       O  
ATOM    496  CB  SER A  58      16.032  -5.953  19.923  1.00 13.15           C  
ANISOU  496  CB  SER A  58     1878   1543   1574    144   -160    176       C  
ATOM    497  OG  SER A  58      16.478  -5.254  18.758  1.00 13.15           O  
ANISOU  497  OG  SER A  58     1704   1455   1837     60   -194    266       O  
ATOM    498  N   GLU A  59      18.262  -3.574  21.282  1.00 12.62           N  
ANISOU  498  N   GLU A  59     1509   1465   1822     37   -282    159       N  
ATOM    499  CA  GLU A  59      18.476  -2.135  21.250  1.00 13.47           C  
ANISOU  499  CA  GLU A  59     1375   1640   2101    132   -401    246       C  
ATOM    500  C   GLU A  59      18.040  -1.547  19.915  1.00 13.35           C  
ANISOU  500  C   GLU A  59     1378   1699   1996     62   -167     32       C  
ATOM    501  O   GLU A  59      17.499  -0.436  19.867  1.00 13.05           O  
ANISOU  501  O   GLU A  59     1356   1562   2040     86   -192    166       O  
ATOM    502  CB  GLU A  59      19.953  -1.844  21.492  1.00 15.06           C  
ANISOU  502  CB  GLU A  59     1425   1683   2614    -79   -665    124       C  
ATOM    503  CG  GLU A  59      20.249  -0.349  21.683  1.00 17.46           C  
ANISOU  503  CG  GLU A  59     1652   1758   3226   -104   -741    131       C  
ATOM    504  CD  GLU A  59      21.693  -0.066  22.033  1.00 21.04           C  
ANISOU  504  CD  GLU A  59     2056   2087   3851    151   -749     11       C  
ATOM    505  OE1 GLU A  59      22.446  -1.022  22.316  1.00 22.45           O  
ANISOU  505  OE1 GLU A  59     2172   2212   4145    161   -791   -218       O  
ATOM    506  OE2 GLU A  59      22.069   1.117  22.016  1.00 22.89           O  
ANISOU  506  OE2 GLU A  59     2310   2199   4188    197   -572    -84       O  
ATOM    507  N   ASP A  60      18.255  -2.291  18.831  1.00 12.48           N  
ANISOU  507  N   ASP A  60     1361   1752   1628     12   -180    149       N  
ATOM    508  CA  ASP A  60      17.824  -1.877  17.502  1.00 12.57           C  
ANISOU  508  CA  ASP A  60     1412   1708   1658    305    -92    117       C  
ATOM    509  C   ASP A  60      16.314  -1.632  17.472  1.00 11.50           C  
ANISOU  509  C   ASP A  60     1371   1343   1655    104    -53    113       C  
ATOM    510  O   ASP A  60      15.853  -0.563  17.049  1.00 12.47           O  
ANISOU  510  O   ASP A  60     1531   1387   1819    106   -206    133       O  
ATOM    511  CB  ASP A  60      18.255  -2.976  16.514  1.00 14.48           C  
ANISOU  511  CB  ASP A  60     1636   2080   1783    493    -19     92       C  
ATOM    512  CG  ASP A  60      18.017  -2.622  15.054  1.00 16.40           C  
ANISOU  512  CG  ASP A  60     1884   2442   1904    515     -2      9       C  
ATOM    513  OD1 ASP A  60      18.461  -3.406  14.208  1.00 19.01           O  
ANISOU  513  OD1 ASP A  60     2297   2918   2007    600     61     -5       O  
ATOM    514  OD2 ASP A  60      17.361  -1.619  14.731  1.00 17.39           O  
ANISOU  514  OD2 ASP A  60     2190   2483   1935    447    -55    201       O  
ATOM    515  N   LEU A  61      15.522  -2.599  17.947  1.00 11.74           N  
ANISOU  515  N   LEU A  61     1195   1598   1667   -114   -141     70       N  
ATOM    516  CA  LEU A  61      14.070  -2.417  17.959  1.00 11.54           C  
ANISOU  516  CA  LEU A  61     1288   1518   1579    -77    -60     79       C  
ATOM    517  C   LEU A  61      13.682  -1.203  18.804  1.00 11.20           C  
ANISOU  517  C   LEU A  61     1312   1420   1523    160   -240     56       C  
ATOM    518  O   LEU A  61      12.819  -0.403  18.410  1.00 11.59           O  
ANISOU  518  O   LEU A  61     1366   1363   1674    218   -146    142       O  
ATOM    519  CB  LEU A  61      13.431  -3.705  18.465  1.00 12.18           C  
ANISOU  519  CB  LEU A  61     1266   1655   1708   -251   -262    166       C  
ATOM    520  CG  LEU A  61      11.905  -3.823  18.454  1.00 13.18           C  
ANISOU  520  CG  LEU A  61     1457   1835   1716   -223   -346   -108       C  
ATOM    521  CD1 LEU A  61      11.497  -5.287  18.346  1.00 14.68           C  
ANISOU  521  CD1 LEU A  61     1737   1982   1859   -453   -249     -1       C  
ATOM    522  CD2 LEU A  61      11.297  -3.207  19.694  1.00 14.88           C  
ANISOU  522  CD2 LEU A  61     1645   2048   1960    -78     14     15       C  
ATOM    523  N   LYS A  62      14.342  -1.020  19.952  1.00 11.44           N  
ANISOU  523  N   LYS A  62     1419   1389   1540    151   -190    -66       N  
ATOM    524  CA  LYS A  62      14.057   0.142  20.789  1.00 11.84           C  
ANISOU  524  CA  LYS A  62     1605   1378   1515    193   -271     14       C  
ATOM    525  C   LYS A  62      14.339   1.432  20.024  1.00 11.96           C  
ANISOU  525  C   LYS A  62     1564   1423   1556    112   -133    156       C  
ATOM    526  O   LYS A  62      13.532   2.369  20.047  1.00 12.06           O  
ANISOU  526  O   LYS A  62     1584   1426   1573    342   -124    -34       O  
ATOM    527  CB  LYS A  62      14.901   0.057  22.067  1.00 12.56           C  
ANISOU  527  CB  LYS A  62     1685   1496   1589    156   -331     26       C  
ATOM    528  CG  LYS A  62      14.697   1.213  23.073  1.00 13.18           C  
ANISOU  528  CG  LYS A  62     1711   1465   1831     62   -106     11       C  
ATOM    529  CD  LYS A  62      15.503   2.485  22.745  1.00 13.97           C  
ANISOU  529  CD  LYS A  62     1531   1762   2016     84   -209    182       C  
ATOM    530  CE  LYS A  62      17.008   2.234  22.732  1.00 15.12           C  
ANISOU  530  CE  LYS A  62     1660   1876   2207     -9   -262     79       C  
ATOM    531  NZ  LYS A  62      17.736   3.544  22.604  1.00 15.56           N  
ANISOU  531  NZ  LYS A  62     1890   1789   2232   -193   -166    124       N  
ATOM    532  N   LYS A  63      15.468   1.489  19.311  1.00 12.50           N  
ANISOU  532  N   LYS A  63     1581   1489   1679    -66   -156     18       N  
ATOM    533  CA  LYS A  63      15.793   2.687  18.543  1.00 12.14           C  
ANISOU  533  CA  LYS A  63     1413   1441   1758    140   -225     65       C  
ATOM    534  C   LYS A  63      14.759   2.959  17.458  1.00 12.22           C  
ANISOU  534  C   LYS A  63     1554   1447   1642    190   -178    -52       C  
ATOM    535  O   LYS A  63      14.423   4.119  17.203  1.00 12.60           O  
ANISOU  535  O   LYS A  63     1589   1417   1782     65   -166     41       O  
ATOM    536  CB  LYS A  63      17.177   2.551  17.917  1.00 13.43           C  
ANISOU  536  CB  LYS A  63     1400   1704   2001    183   -236    -10       C  
ATOM    537  CG  LYS A  63      18.305   2.679  18.928  1.00 15.70           C  
ANISOU  537  CG  LYS A  63     1603   2132   2228      3   -135    -76       C  
ATOM    538  CD  LYS A  63      19.635   2.171  18.401  1.00 19.56           C  
ANISOU  538  CD  LYS A  63     2029   2594   2810    -27    166   -263       C  
ATOM    539  CE  LYS A  63      20.116   2.945  17.215  1.00 22.79           C  
ANISOU  539  CE  LYS A  63     2278   3045   3334    241    537   -209       C  
ATOM    540  NZ  LYS A  63      21.502   2.492  16.852  1.00 24.78           N  
ANISOU  540  NZ  LYS A  63     2299   3420   3696    241    724   -201       N  
ATOM    541  N   VAL A  64      14.241   1.909  16.814  1.00 12.17           N  
ANISOU  541  N   VAL A  64     1604   1473   1547    129   -259    -28       N  
ATOM    542  CA  VAL A  64      13.209   2.117  15.799  1.00 12.67           C  
ANISOU  542  CA  VAL A  64     1652   1520   1642    243   -225    -62       C  
ATOM    543  C   VAL A  64      11.991   2.774  16.434  1.00 11.91           C  
ANISOU  543  C   VAL A  64     1461   1536   1530    147   -325     95       C  
ATOM    544  O   VAL A  64      11.401   3.703  15.870  1.00 12.45           O  
ANISOU  544  O   VAL A  64     1453   1742   1537     60   -271    168       O  
ATOM    545  CB  VAL A  64      12.838   0.784  15.114  1.00 13.52           C  
ANISOU  545  CB  VAL A  64     1756   1598   1785    216   -324   -158       C  
ATOM    546  CG1 VAL A  64      11.662   0.970  14.177  1.00 14.18           C  
ANISOU  546  CG1 VAL A  64     1908   1881   1599     44   -501    -43       C  
ATOM    547  CG2 VAL A  64      14.006   0.229  14.347  1.00 14.98           C  
ANISOU  547  CG2 VAL A  64     1823   1844   2023    396   -294   -172       C  
ATOM    548  N   GLY A  65      11.587   2.287  17.607  1.00 12.39           N  
ANISOU  548  N   GLY A  65     1467   1555   1685      9     59    -24       N  
ATOM    549  CA  GLY A  65      10.455   2.888  18.292  1.00 12.71           C  
ANISOU  549  CA  GLY A  65     1477   1569   1784     55    -51    -76       C  
ATOM    550  C   GLY A  65      10.699   4.330  18.695  1.00 11.88           C  
ANISOU  550  C   GLY A  65     1431   1419   1664     98   -127     15       C  
ATOM    551  O   GLY A  65       9.821   5.188  18.534  1.00 12.84           O  
ANISOU  551  O   GLY A  65     1484   1684   1709    208   -118    321       O  
ATOM    552  N   VAL A  66      11.894   4.627  19.220  1.00 12.10           N  
ANISOU  552  N   VAL A  66     1547   1492   1556    113   -163    -51       N  
ATOM    553  CA  VAL A  66      12.204   6.001  19.616  1.00 13.04           C  
ANISOU  553  CA  VAL A  66     1677   1610   1669    137   -283     31       C  
ATOM    554  C   VAL A  66      12.233   6.924  18.403  1.00 12.10           C  
ANISOU  554  C   VAL A  66     1472   1460   1666    116   -170     79       C  
ATOM    555  O   VAL A  66      11.762   8.067  18.470  1.00 12.08           O  
ANISOU  555  O   VAL A  66     1385   1377   1828    174   -191     44       O  
ATOM    556  CB  VAL A  66      13.506   6.055  20.439  1.00 12.63           C  
ANISOU  556  CB  VAL A  66     1687   1521   1592    -48   -333     52       C  
ATOM    557  CG1 VAL A  66      13.923   7.508  20.675  1.00 13.78           C  
ANISOU  557  CG1 VAL A  66     1983   1443   1811     23   -384     47       C  
ATOM    558  CG2 VAL A  66      13.298   5.317  21.738  1.00 13.63           C  
ANISOU  558  CG2 VAL A  66     1871   1637   1669     52   -114    170       C  
ATOM    559  N   THR A  67      12.768   6.444  17.273  1.00 12.11           N  
ANISOU  559  N   THR A  67     1573   1583   1445     72   -134    153       N  
ATOM    560  CA  THR A  67      12.782   7.255  16.056  1.00 12.40           C  
ANISOU  560  CA  THR A  67     1539   1602   1570    183   -143    194       C  
ATOM    561  C   THR A  67      11.368   7.646  15.634  1.00 12.52           C  
ANISOU  561  C   THR A  67     1633   1373   1752    170   -211    210       C  
ATOM    562  O   THR A  67      11.094   8.813  15.315  1.00 12.97           O  
ANISOU  562  O   THR A  67     1623   1461   1844     85   -215    339       O  
ATOM    563  CB  THR A  67      13.501   6.477  14.949  1.00 12.65           C  
ANISOU  563  CB  THR A  67     1576   1680   1549    208   -160     87       C  
ATOM    564  OG1 THR A  67      14.890   6.348  15.291  1.00 13.98           O  
ANISOU  564  OG1 THR A  67     1500   2026   1785    153   -256    136       O  
ATOM    565  CG2 THR A  67      13.374   7.148  13.603  1.00 14.68           C  
ANISOU  565  CG2 THR A  67     2020   1915   1644    451    -32    341       C  
ATOM    566  N   ALA A  68      10.444   6.675  15.645  1.00 12.58           N  
ANISOU  566  N   ALA A  68     1561   1489   1729     79   -145    277       N  
ATOM    567  CA  ALA A  68       9.067   6.968  15.245  1.00 12.68           C  
ANISOU  567  CA  ALA A  68     1566   1570   1683     67   -197    227       C  
ATOM    568  C   ALA A  68       8.392   7.893  16.251  1.00 12.12           C  
ANISOU  568  C   ALA A  68     1463   1535   1607     73   -227    232       C  
ATOM    569  O   ALA A  68       7.712   8.849  15.862  1.00 12.56           O  
ANISOU  569  O   ALA A  68     1513   1600   1661    181   -320    280       O  
ATOM    570  CB  ALA A  68       8.281   5.667  15.089  1.00 13.41           C  
ANISOU  570  CB  ALA A  68     1581   1562   1954    -18   -213    -69       C  
ATOM    571  N   LEU A  69       8.566   7.632  17.556  1.00 12.04           N  
ANISOU  571  N   LEU A  69     1433   1533   1609     40    -93    230       N  
ATOM    572  CA  LEU A  69       7.913   8.492  18.544  1.00 11.93           C  
ANISOU  572  CA  LEU A  69     1371   1453   1710     83   -115    162       C  
ATOM    573  C   LEU A  69       8.472   9.903  18.510  1.00 11.79           C  
ANISOU  573  C   LEU A  69     1362   1358   1760    179   -324    319       C  
ATOM    574  O   LEU A  69       7.736  10.861  18.774  1.00 12.65           O  
ANISOU  574  O   LEU A  69     1513   1309   1983    313   -211    112       O  
ATOM    575  CB  LEU A  69       8.042   7.909  19.946  1.00 12.34           C  
ANISOU  575  CB  LEU A  69     1539   1443   1708     56     -3    326       C  
ATOM    576  CG  LEU A  69       7.300   6.602  20.194  1.00 12.62           C  
ANISOU  576  CG  LEU A  69     1443   1624   1727      5   -173    322       C  
ATOM    577  CD1 LEU A  69       7.466   6.200  21.661  1.00 14.14           C  
ANISOU  577  CD1 LEU A  69     1934   1695   1744     59   -101    252       C  
ATOM    578  CD2 LEU A  69       5.805   6.700  19.804  1.00 15.48           C  
ANISOU  578  CD2 LEU A  69     1687   1966   2229    -39   -227    465       C  
ATOM    579  N   THR A  70       9.769  10.057  18.227  1.00 12.27           N  
ANISOU  579  N   THR A  70     1424   1526   1711   -177   -286    253       N  
ATOM    580  CA  THR A  70      10.334  11.396  18.140  1.00 12.71           C  
ANISOU  580  CA  THR A  70     1372   1512   1943     80   -263    260       C  
ATOM    581  C   THR A  70       9.692  12.175  17.002  1.00 12.71           C  
ANISOU  581  C   THR A  70     1405   1572   1853    152   -113    223       C  
ATOM    582  O   THR A  70       9.286  13.331  17.173  1.00 13.35           O  
ANISOU  582  O   THR A  70     1565   1544   1961    123   -247    190       O  
ATOM    583  CB  THR A  70      11.859  11.314  17.958  1.00 13.46           C  
ANISOU  583  CB  THR A  70     1489   1485   2141     -2   -462    262       C  
ATOM    584  OG1 THR A  70      12.443  10.673  19.094  1.00 13.73           O  
ANISOU  584  OG1 THR A  70     1634   1528   2055     72   -320    107       O  
ATOM    585  CG2 THR A  70      12.456  12.707  17.849  1.00 15.12           C  
ANISOU  585  CG2 THR A  70     1787   1410   2548     83   -222     99       C  
ATOM    586  N   ALA A  71       9.561  11.543  15.832  1.00 11.63           N  
ANISOU  586  N   ALA A  71     1420   1483   1514    142    -12    235       N  
ATOM    587  CA  ALA A  71       8.953  12.237  14.701  1.00 12.18           C  
ANISOU  587  CA  ALA A  71     1387   1638   1601    139     11    148       C  
ATOM    588  C   ALA A  71       7.488  12.532  14.979  1.00 12.20           C  
ANISOU  588  C   ALA A  71     1323   1522   1789    144   -157    296       C  
ATOM    589  O   ALA A  71       6.993  13.615  14.644  1.00 13.74           O  
ANISOU  589  O   ALA A  71     1504   1768   1950    150    -91    507       O  
ATOM    590  CB  ALA A  71       9.088  11.403  13.433  1.00 12.75           C  
ANISOU  590  CB  ALA A  71     1623   1545   1676    161      8      8       C  
ATOM    591  N   LEU A  72       6.775  11.578  15.586  1.00 12.62           N  
ANISOU  591  N   LEU A  72     1226   1653   1917     48     -9    216       N  
ATOM    592  CA  LEU A  72       5.361  11.802  15.864  1.00 12.53           C  
ANISOU  592  CA  LEU A  72     1287   1581   1892    -16    147    406       C  
ATOM    593  C   LEU A  72       5.181  12.917  16.883  1.00 13.26           C  
ANISOU  593  C   LEU A  72     1450   1591   1996     21     71    384       C  
ATOM    594  O   LEU A  72       4.286  13.750  16.741  1.00 14.11           O  
ANISOU  594  O   LEU A  72     1503   1580   2278    302    103    559       O  
ATOM    595  CB  LEU A  72       4.716  10.509  16.351  1.00 13.22           C  
ANISOU  595  CB  LEU A  72     1261   1697   2062   -101    154    470       C  
ATOM    596  CG  LEU A  72       3.221  10.614  16.644  1.00 13.85           C  
ANISOU  596  CG  LEU A  72     1351   1754   2155   -118     97    529       C  
ATOM    597  CD1 LEU A  72       2.420  11.100  15.439  1.00 15.11           C  
ANISOU  597  CD1 LEU A  72     1526   2048   2168    -10     40    465       C  
ATOM    598  CD2 LEU A  72       2.728   9.253  17.088  1.00 14.22           C  
ANISOU  598  CD2 LEU A  72     1508   1476   2421   -137    315    387       C  
ATOM    599  N   GLY A  73       6.031  12.955  17.912  1.00 13.84           N  
ANISOU  599  N   GLY A  73     1580   1749   1930     71    178    309       N  
ATOM    600  CA  GLY A  73       5.930  14.022  18.900  1.00 14.32           C  
ANISOU  600  CA  GLY A  73     1901   1647   1894    289    250    385       C  
ATOM    601  C   GLY A  73       6.094  15.402  18.298  1.00 14.20           C  
ANISOU  601  C   GLY A  73     1713   1743   1941    203     45    420       C  
ATOM    602  O   GLY A  73       5.349  16.335  18.633  1.00 15.05           O  
ANISOU  602  O   GLY A  73     1873   1816   2029    195     92    262       O  
ATOM    603  N   ALA A  74       7.055  15.553  17.386  1.00 14.17           N  
ANISOU  603  N   ALA A  74     1728   1718   1938    188     50    377       N  
ATOM    604  CA  ALA A  74       7.241  16.839  16.725  1.00 14.34           C  
ANISOU  604  CA  ALA A  74     1647   1666   2135     66     51    326       C  
ATOM    605  C   ALA A  74       6.001  17.212  15.920  1.00 14.86           C  
ANISOU  605  C   ALA A  74     1787   1649   2210    103     41    425       C  
ATOM    606  O   ALA A  74       5.611  18.389  15.866  1.00 16.24           O  
ANISOU  606  O   ALA A  74     2056   1593   2522    203     17    306       O  
ATOM    607  CB  ALA A  74       8.486  16.787  15.835  1.00 15.92           C  
ANISOU  607  CB  ALA A  74     1859   1896   2293    126    361    355       C  
ATOM    608  N   ILE A  75       5.361  16.218  15.298  1.00 13.53           N  
ANISOU  608  N   ILE A  75     1423   1645   2071     81    -62    342       N  
ATOM    609  CA  ILE A  75       4.136  16.466  14.539  1.00 14.11           C  
ANISOU  609  CA  ILE A  75     1639   1688   2034     95     56    358       C  
ATOM    610  C   ILE A  75       3.010  16.908  15.463  1.00 14.17           C  
ANISOU  610  C   ILE A  75     1664   1569   2150     18    163    447       C  
ATOM    611  O   ILE A  75       2.294  17.874  15.179  1.00 14.84           O  
ANISOU  611  O   ILE A  75     1707   1704   2227    206     -2    557       O  
ATOM    612  CB  ILE A  75       3.775  15.205  13.734  1.00 14.48           C  
ANISOU  612  CB  ILE A  75     1702   1884   1914    242   -101    273       C  
ATOM    613  CG1 ILE A  75       4.698  15.072  12.523  1.00 15.67           C  
ANISOU  613  CG1 ILE A  75     1850   2115   1990    203    -11    181       C  
ATOM    614  CG2 ILE A  75       2.291  15.188  13.354  1.00 15.40           C  
ANISOU  614  CG2 ILE A  75     1683   2133   2036    116   -261    232       C  
ATOM    615  CD1 ILE A  75       4.727  13.665  11.942  1.00 17.69           C  
ANISOU  615  CD1 ILE A  75     2082   2491   2149    188     30   -100       C  
ATOM    616  N   LEU A  76       2.818  16.195  16.570  1.00 13.61           N  
ANISOU  616  N   LEU A  76     1622   1550   2001     56    341    502       N  
ATOM    617  CA  LEU A  76       1.715  16.521  17.473  1.00 14.26           C  
ANISOU  617  CA  LEU A  76     1807   1601   2010    206    465    387       C  
ATOM    618  C   LEU A  76       1.863  17.930  18.038  1.00 14.32           C  
ANISOU  618  C   LEU A  76     1673   1545   2224    104    348    495       C  
ATOM    619  O   LEU A  76       0.867  18.651  18.191  1.00 15.38           O  
ANISOU  619  O   LEU A  76     1551   1832   2460    411    422    445       O  
ATOM    620  CB  LEU A  76       1.635  15.484  18.598  1.00 14.45           C  
ANISOU  620  CB  LEU A  76     1924   1579   1987    243    440    363       C  
ATOM    621  CG  LEU A  76       1.261  14.080  18.138  1.00 14.38           C  
ANISOU  621  CG  LEU A  76     1799   1592   2071    260    236    287       C  
ATOM    622  CD1 LEU A  76       1.406  13.087  19.297  1.00 15.56           C  
ANISOU  622  CD1 LEU A  76     1980   1703   2230    256    391    539       C  
ATOM    623  CD2 LEU A  76      -0.148  14.011  17.566  1.00 14.94           C  
ANISOU  623  CD2 LEU A  76     1808   1713   2156    115    151    112       C  
ATOM    624  N   LYS A  77       3.095  18.372  18.290  1.00 14.79           N  
ANISOU  624  N   LYS A  77     1849   1627   2143    187    153    291       N  
ATOM    625  CA  LYS A  77       3.285  19.704  18.838  1.00 15.13           C  
ANISOU  625  CA  LYS A  77     1897   1686   2167    157    -51    394       C  
ATOM    626  C   LYS A  77       2.940  20.801  17.848  1.00 15.77           C  
ANISOU  626  C   LYS A  77     1909   1704   2380    167     -5    529       C  
ATOM    627  O   LYS A  77       2.716  21.941  18.274  1.00 16.93           O  
ANISOU  627  O   LYS A  77     2082   1719   2631    180    106    389       O  
ATOM    628  CB  LYS A  77       4.706  19.846  19.354  1.00 16.20           C  
ANISOU  628  CB  LYS A  77     2162   1751   2244    222   -213    338       C  
ATOM    629  CG  LYS A  77       4.868  18.997  20.563  1.00 18.53           C  
ANISOU  629  CG  LYS A  77     2453   2020   2567    184   -207    274       C  
ATOM    630  CD  LYS A  77       6.282  18.878  20.983  1.00 20.13           C  
ANISOU  630  CD  LYS A  77     2655   2379   2614     94   -420    420       C  
ATOM    631  CE  LYS A  77       6.439  17.643  21.886  1.00 21.50           C  
ANISOU  631  CE  LYS A  77     2810   2611   2747     14   -348    572       C  
ATOM    632  NZ  LYS A  77       7.791  17.627  22.397  1.00 22.67           N  
ANISOU  632  NZ  LYS A  77     2888   2688   3036    -18   -324    397       N  
ATOM    633  N   LYS A  78       2.875  20.483  16.548  1.00 15.41           N  
ANISOU  633  N   LYS A  78     1808   1727   2319    143    -52    758       N  
ATOM    634  CA  LYS A  78       2.410  21.453  15.563  1.00 16.76           C  
ANISOU  634  CA  LYS A  78     1994   1902   2472    136     -3    765       C  
ATOM    635  C   LYS A  78       0.902  21.631  15.577  1.00 17.04           C  
ANISOU  635  C   LYS A  78     2047   1733   2694     63    -75    621       C  
ATOM    636  O   LYS A  78       0.405  22.528  14.887  1.00 18.19           O  
ANISOU  636  O   LYS A  78     2058   1849   3005    184    -84    744       O  
ATOM    637  CB  LYS A  78       2.838  21.043  14.147  1.00 19.05           C  
ANISOU  637  CB  LYS A  78     2233   2294   2711    331    223    847       C  
ATOM    638  CG  LYS A  78       4.344  20.970  13.898  1.00 21.81           C  
ANISOU  638  CG  LYS A  78     2476   2637   3174    382    186   1232       C  
ATOM    639  CD  LYS A  78       5.049  22.238  14.300  1.00 25.95           C  
ANISOU  639  CD  LYS A  78     2662   3347   3851     50    160    994       C  
ATOM    640  CE  LYS A  78       4.710  23.367  13.358  1.00 29.46           C  
ANISOU  640  CE  LYS A  78     3075   3718   4401   -256    202    781       C  
ATOM    641  NZ  LYS A  78       5.684  24.489  13.481  1.00 32.82           N  
ANISOU  641  NZ  LYS A  78     3606   4082   4782   -442    374    599       N  
ATOM    642  N   LYS A  79       0.162  20.789  16.309  1.00 15.83           N  
ANISOU  642  N   LYS A  79     1877   1478   2662    179    -66    400       N  
ATOM    643  CA  LYS A  79      -1.285  20.963  16.467  1.00 16.69           C  
ANISOU  643  CA  LYS A  79     1928   1763   2652    162    -86    426       C  
ATOM    644  C   LYS A  79      -1.981  21.072  15.116  1.00 17.93           C  
ANISOU  644  C   LYS A  79     2016   2049   2749     44   -124    607       C  
ATOM    645  O   LYS A  79      -2.818  21.954  14.880  1.00 18.89           O  
ANISOU  645  O   LYS A  79     1960   2271   2946    127   -278    730       O  
ATOM    646  CB  LYS A  79      -1.636  22.131  17.391  1.00 17.73           C  
ANISOU  646  CB  LYS A  79     2142   1789   2804    -17     58    125       C  
ATOM    647  CG  LYS A  79      -0.968  22.018  18.752  1.00 20.47           C  
ANISOU  647  CG  LYS A  79     2484   2246   3049     -7    187   -157       C  
ATOM    648  CD  LYS A  79      -1.588  22.948  19.798  1.00 24.10           C  
ANISOU  648  CD  LYS A  79     3250   2429   3480    -69    546   -258       C  
ATOM    649  CE  LYS A  79      -1.307  24.389  19.549  1.00 28.08           C  
ANISOU  649  CE  LYS A  79     3901   2927   3841     35    761   -354       C  
ATOM    650  NZ  LYS A  79      -1.922  25.154  20.674  1.00 28.99           N  
ANISOU  650  NZ  LYS A  79     4184   2826   4005    176    849   -707       N  
ATOM    651  N   GLY A  80      -1.621  20.154  14.214  1.00 18.11           N  
ANISOU  651  N   GLY A  80     2050   2307   2524     25   -251    704       N  
ATOM    652  CA  GLY A  80      -2.244  20.083  12.911  1.00 19.42           C  
ANISOU  652  CA  GLY A  80     2314   2513   2551     45   -331    701       C  
ATOM    653  C   GLY A  80      -1.568  20.884  11.819  1.00 21.44           C  
ANISOU  653  C   GLY A  80     2647   2737   2762    146   -225    807       C  
ATOM    654  O   GLY A  80      -1.842  20.641  10.640  1.00 22.97           O  
ANISOU  654  O   GLY A  80     2875   3023   2831     59   -163    845       O  
ATOM    655  N   HIS A  81      -0.693  21.829  12.170  1.00 20.59           N  
ANISOU  655  N   HIS A  81     2571   2543   2707   -130   -295    856       N  
ATOM    656  CA  HIS A  81       0.065  22.610  11.185  1.00 22.29           C  
ANISOU  656  CA  HIS A  81     2902   2594   2973    -76   -142    923       C  
ATOM    657  C   HIS A  81       1.374  21.894  10.869  1.00 21.75           C  
ANISOU  657  C   HIS A  81     2863   2390   3012   -109   -157    946       C  
ATOM    658  O   HIS A  81       2.474  22.391  11.105  1.00 21.71           O  
ANISOU  658  O   HIS A  81     2893   2220   3136   -257   -237    822       O  
ATOM    659  CB  HIS A  81       0.333  24.012  11.714  1.00 25.78           C  
ANISOU  659  CB  HIS A  81     3324   3124   3345    389    105   1224       C  
ATOM    660  CG  HIS A  81      -0.900  24.766  12.081  1.00 30.33           C  
ANISOU  660  CG  HIS A  81     3840   3998   3687    831    251   1436       C  
ATOM    661  ND1 HIS A  81      -1.624  25.494  11.163  1.00 33.21           N  
ANISOU  661  ND1 HIS A  81     4262   4374   3981    919    511   1526       N  
ATOM    662  CD2 HIS A  81      -1.544  24.902  13.265  1.00 32.67           C  
ANISOU  662  CD2 HIS A  81     4081   4363   3970   1042    434   1476       C  
ATOM    663  CE1 HIS A  81      -2.657  26.054  11.767  1.00 34.16           C  
ANISOU  663  CE1 HIS A  81     4373   4523   4084   1065    597   1476       C  
ATOM    664  NE2 HIS A  81      -2.632  25.710  13.042  1.00 33.78           N  
ANISOU  664  NE2 HIS A  81     4319   4446   4070   1166    585   1544       N  
ATOM    665  N   HIS A  82       1.232  20.681  10.343  1.00 21.03           N  
ANISOU  665  N   HIS A  82     2782   2318   2890     95   -254    901       N  
ATOM    666  CA  HIS A  82       2.339  19.735  10.279  1.00 19.88           C  
ANISOU  666  CA  HIS A  82     2634   2116   2803     54   -266   1068       C  
ATOM    667  C   HIS A  82       2.706  19.356   8.849  1.00 21.08           C  
ANISOU  667  C   HIS A  82     2743   2382   2886     75   -274   1084       C  
ATOM    668  O   HIS A  82       3.340  18.324   8.638  1.00 20.78           O  
ANISOU  668  O   HIS A  82     2777   2211   2908     87    -99    982       O  
ATOM    669  CB  HIS A  82       2.001  18.487  11.095  1.00 19.48           C  
ANISOU  669  CB  HIS A  82     2475   2169   2757    -34   -217    806       C  
ATOM    670  CG  HIS A  82       0.669  17.902  10.746  1.00 18.46           C  
ANISOU  670  CG  HIS A  82     2269   2255   2491     55   -287    735       C  
ATOM    671  ND1 HIS A  82      -0.145  17.295  11.674  1.00 17.56           N  
ANISOU  671  ND1 HIS A  82     2119   2241   2310    255   -285    602       N  
ATOM    672  CD2 HIS A  82       0.005  17.845   9.566  1.00 19.12           C  
ANISOU  672  CD2 HIS A  82     2384   2273   2606      6   -118    486       C  
ATOM    673  CE1 HIS A  82      -1.246  16.872  11.077  1.00 17.46           C  
ANISOU  673  CE1 HIS A  82     2161   2162   2311    351   -259    543       C  
ATOM    674  NE2 HIS A  82      -1.187  17.210   9.801  1.00 18.79           N  
ANISOU  674  NE2 HIS A  82     2425   2065   2649    240     67    436       N  
ATOM    675  N   GLU A  83       2.329  20.171   7.861  1.00 22.73           N  
ANISOU  675  N   GLU A  83     2912   2805   2920    239   -369   1204       N  
ATOM    676  CA  GLU A  83       2.616  19.825   6.470  1.00 24.88           C  
ANISOU  676  CA  GLU A  83     3321   2994   3141    308    -22   1187       C  
ATOM    677  C   GLU A  83       4.107  19.606   6.230  1.00 24.71           C  
ANISOU  677  C   GLU A  83     3354   2803   3231    173    125   1130       C  
ATOM    678  O   GLU A  83       4.496  18.643   5.558  1.00 24.63           O  
ANISOU  678  O   GLU A  83     3395   2687   3276    161    192    974       O  
ATOM    679  CB  GLU A  83       2.097  20.917   5.537  1.00 26.75           C  
ANISOU  679  CB  GLU A  83     3657   3207   3300    314    181   1176       C  
ATOM    680  N   ALA A  84       4.958  20.484   6.770  1.00 24.63           N  
ANISOU  680  N   ALA A  84     3343   2656   3360     17    262   1227       N  
ATOM    681  CA  ALA A  84       6.396  20.351   6.537  1.00 24.72           C  
ANISOU  681  CA  ALA A  84     3251   2685   3456    -63    343   1016       C  
ATOM    682  C   ALA A  84       6.940  19.051   7.118  1.00 25.18           C  
ANISOU  682  C   ALA A  84     3173   2927   3467    -50    535   1062       C  
ATOM    683  O   ALA A  84       7.829  18.419   6.530  1.00 26.40           O  
ANISOU  683  O   ALA A  84     3487   3017   3527     50    977    859       O  
ATOM    684  CB  ALA A  84       7.141  21.556   7.116  1.00 24.91           C  
ANISOU  684  CB  ALA A  84     3279   2670   3516   -243    374    868       C  
ATOM    685  N   GLU A  85       6.432  18.645   8.282  1.00 24.10           N  
ANISOU  685  N   GLU A  85     2851   2927   3380   -249    370   1155       N  
ATOM    686  CA  GLU A  85       6.898  17.412   8.908  1.00 23.40           C  
ANISOU  686  CA  GLU A  85     2530   2885   3477   -254    310   1121       C  
ATOM    687  C   GLU A  85       6.403  16.175   8.161  1.00 22.85           C  
ANISOU  687  C   GLU A  85     2388   2832   3461    -22    213   1161       C  
ATOM    688  O   GLU A  85       7.098  15.148   8.135  1.00 22.93           O  
ANISOU  688  O   GLU A  85     2313   2927   3471    207    203   1251       O  
ATOM    689  CB  GLU A  85       6.453  17.365  10.374  1.00 23.89           C  
ANISOU  689  CB  GLU A  85     2529   3061   3487   -317    253   1003       C  
ATOM    690  CG  GLU A  85       7.128  18.373  11.305  1.00 24.71           C  
ANISOU  690  CG  GLU A  85     2574   3219   3597   -367    -10    929       C  
ATOM    691  CD  GLU A  85       6.642  19.821  11.156  1.00 25.85           C  
ANISOU  691  CD  GLU A  85     2641   3467   3713   -639   -202    650       C  
ATOM    692  OE1 GLU A  85       5.602  20.070  10.492  1.00 26.63           O  
ANISOU  692  OE1 GLU A  85     2691   3560   3865   -429   -137    649       O  
ATOM    693  OE2 GLU A  85       7.316  20.719  11.724  1.00 27.88           O  
ANISOU  693  OE2 GLU A  85     2951   3832   3809   -716   -166    625       O  
ATOM    694  N   LEU A  86       5.211  16.244   7.554  1.00 22.85           N  
ANISOU  694  N   LEU A  86     2457   2864   3361    -49    232   1117       N  
ATOM    695  CA  LEU A  86       4.677  15.076   6.862  1.00 22.63           C  
ANISOU  695  CA  LEU A  86     2486   2823   3288    269    130   1249       C  
ATOM    696  C   LEU A  86       5.350  14.824   5.524  1.00 22.81           C  
ANISOU  696  C   LEU A  86     2710   2630   3325    280    314   1309       C  
ATOM    697  O   LEU A  86       5.358  13.676   5.062  1.00 23.79           O  
ANISOU  697  O   LEU A  86     2918   2561   3562    213    544   1162       O  
ATOM    698  CB  LEU A  86       3.167  15.190   6.655  1.00 23.18           C  
ANISOU  698  CB  LEU A  86     2254   3192   3361    359      9   1458       C  
ATOM    699  CG  LEU A  86       2.310  15.178   7.912  1.00 25.22           C  
ANISOU  699  CG  LEU A  86     2269   3893   3421    355   -130   1279       C  
ATOM    700  CD1 LEU A  86       0.846  15.082   7.543  1.00 25.55           C  
ANISOU  700  CD1 LEU A  86     2016   4124   3567    294   -275    859       C  
ATOM    701  CD2 LEU A  86       2.697  14.037   8.808  1.00 26.80           C  
ANISOU  701  CD2 LEU A  86     2474   4100   3609    172    114   1474       C  
ATOM    702  N   LYS A  87       5.901  15.863   4.883  1.00 22.61           N  
ANISOU  702  N   LYS A  87     2757   2646   3188    253    389   1228       N  
ATOM    703  CA  LYS A  87       6.479  15.713   3.551  1.00 24.03           C  
ANISOU  703  CA  LYS A  87     3007   2883   3239    137    435   1010       C  
ATOM    704  C   LYS A  87       7.524  14.593   3.496  1.00 23.81           C  
ANISOU  704  C   LYS A  87     3140   2916   2990     75    345   1034       C  
ATOM    705  O   LYS A  87       7.336  13.624   2.745  1.00 24.01           O  
ANISOU  705  O   LYS A  87     3232   2972   2917     96    254   1162       O  
ATOM    706  CB  LYS A  87       7.015  17.049   3.020  1.00 25.33           C  
ANISOU  706  CB  LYS A  87     3121   3086   3419     46    528    887       C  
ATOM    707  N   PRO A  88       8.617  14.652   4.271  1.00 23.48           N  
ANISOU  707  N   PRO A  88     3103   2999   2819    108    403    914       N  
ATOM    708  CA  PRO A  88       9.619  13.581   4.153  1.00 22.86           C  
ANISOU  708  CA  PRO A  88     2996   3074   2617     63    368    789       C  
ATOM    709  C   PRO A  88       9.109  12.235   4.631  1.00 21.48           C  
ANISOU  709  C   PRO A  88     2795   3114   2252    113    353    883       C  
ATOM    710  O   PRO A  88       9.535  11.195   4.116  1.00 21.54           O  
ANISOU  710  O   PRO A  88     2709   3278   2197     26    426    676       O  
ATOM    711  CB  PRO A  88      10.785  14.086   5.012  1.00 23.58           C  
ANISOU  711  CB  PRO A  88     3020   3160   2778     39    330    411       C  
ATOM    712  CG  PRO A  88      10.125  14.970   6.032  1.00 24.08           C  
ANISOU  712  CG  PRO A  88     3135   3150   2863     76    380    532       C  
ATOM    713  CD  PRO A  88       9.016  15.656   5.280  1.00 23.34           C  
ANISOU  713  CD  PRO A  88     3170   2957   2741    117    448    811       C  
ATOM    714  N   LEU A  89       8.201  12.227   5.606  1.00 20.39           N  
ANISOU  714  N   LEU A  89     2593   3091   2064    197    251    950       N  
ATOM    715  CA  LEU A  89       7.659  10.976   6.126  1.00 20.24           C  
ANISOU  715  CA  LEU A  89     2535   2965   2188    461    283    909       C  
ATOM    716  C   LEU A  89       6.806  10.261   5.080  1.00 19.96           C  
ANISOU  716  C   LEU A  89     2539   2856   2189    414    253    860       C  
ATOM    717  O   LEU A  89       6.920   9.041   4.898  1.00 19.86           O  
ANISOU  717  O   LEU A  89     2592   2854   2099    470    372    914       O  
ATOM    718  CB  LEU A  89       6.850  11.272   7.385  1.00 21.42           C  
ANISOU  718  CB  LEU A  89     2574   3155   2407    584    510    716       C  
ATOM    719  CG  LEU A  89       6.588  10.158   8.364  1.00 22.19           C  
ANISOU  719  CG  LEU A  89     2551   3350   2532    834    351    608       C  
ATOM    720  CD1 LEU A  89       7.926   9.692   8.956  1.00 20.83           C  
ANISOU  720  CD1 LEU A  89     2536   3024   2354    932    142    784       C  
ATOM    721  CD2 LEU A  89       5.671  10.702   9.423  1.00 22.65           C  
ANISOU  721  CD2 LEU A  89     2516   3551   2541   1082    187    749       C  
ATOM    722  N   ALA A  90       5.934  10.999   4.385  1.00 19.90           N  
ANISOU  722  N   ALA A  90     2416   2868   2279    275     64    838       N  
ATOM    723  CA  ALA A  90       5.158  10.382   3.317  1.00 21.46           C  
ANISOU  723  CA  ALA A  90     2610   3077   2468    366    -84   1004       C  
ATOM    724  C   ALA A  90       6.069   9.890   2.203  1.00 21.91           C  
ANISOU  724  C   ALA A  90     2776   3226   2323    365     -3    905       C  
ATOM    725  O   ALA A  90       5.850   8.808   1.641  1.00 21.63           O  
ANISOU  725  O   ALA A  90     2787   3301   2131    497   -160    795       O  
ATOM    726  CB  ALA A  90       4.140  11.378   2.760  1.00 22.12           C  
ANISOU  726  CB  ALA A  90     2596   3120   2688    437   -210   1165       C  
ATOM    727  N   GLN A  91       7.098  10.672   1.868  1.00 21.72           N  
ANISOU  727  N   GLN A  91     2816   3220   2218    241    162    924       N  
ATOM    728  CA  GLN A  91       8.013  10.267   0.806  1.00 23.58           C  
ANISOU  728  CA  GLN A  91     3083   3502   2376    401    297    873       C  
ATOM    729  C   GLN A  91       8.641   8.913   1.114  1.00 21.68           C  
ANISOU  729  C   GLN A  91     2886   3330   2023    342    150    597       C  
ATOM    730  O   GLN A  91       8.609   7.998   0.284  1.00 21.94           O  
ANISOU  730  O   GLN A  91     3092   3409   1836    188    127    420       O  
ATOM    731  CB  GLN A  91       9.085  11.342   0.606  1.00 27.17           C  
ANISOU  731  CB  GLN A  91     3451   4047   2825    459    541    962       C  
ATOM    732  CG  GLN A  91      10.240  10.940  -0.312  1.00 31.56           C  
ANISOU  732  CG  GLN A  91     4033   4631   3328    523    810    997       C  
ATOM    733  CD  GLN A  91       9.837  10.786  -1.766  1.00 35.25           C  
ANISOU  733  CD  GLN A  91     4474   5056   3862    719    961   1158       C  
ATOM    734  OE1 GLN A  91       8.890  11.415  -2.234  1.00 36.48           O  
ANISOU  734  OE1 GLN A  91     4651   5280   3929    717    849   1323       O  
ATOM    735  NE2 GLN A  91      10.564   9.943  -2.492  1.00 36.84           N  
ANISOU  735  NE2 GLN A  91     4703   5232   4062    692   1207   1031       N  
ATOM    736  N   SER A  92       9.190   8.752   2.320  1.00 19.81           N  
ANISOU  736  N   SER A  92     2420   3240   1867    331      9    578       N  
ATOM    737  CA  SER A  92       9.888   7.512   2.631  1.00 19.72           C  
ANISOU  737  CA  SER A  92     2302   3266   1923    162     94    442       C  
ATOM    738  C   SER A  92       8.917   6.367   2.859  1.00 18.72           C  
ANISOU  738  C   SER A  92     2249   3136   1727    110     65    317       C  
ATOM    739  O   SER A  92       9.190   5.235   2.450  1.00 19.33           O  
ANISOU  739  O   SER A  92     2376   3244   1725    171    246    152       O  
ATOM    740  CB  SER A  92      10.774   7.685   3.860  1.00 18.83           C  
ANISOU  740  CB  SER A  92     2163   3204   1786     38     49    254       C  
ATOM    741  OG  SER A  92       9.988   7.932   5.005  1.00 19.26           O  
ANISOU  741  OG  SER A  92     2153   3252   1913     71    168    378       O  
ATOM    742  N   HIS A  93       7.790   6.629   3.527  1.00 17.37           N  
ANISOU  742  N   HIS A  93     2173   2981   1445    127    -91    253       N  
ATOM    743  CA  HIS A  93       6.885   5.535   3.856  1.00 17.41           C  
ANISOU  743  CA  HIS A  93     2170   3022   1423    111   -128    104       C  
ATOM    744  C   HIS A  93       6.065   5.062   2.657  1.00 18.51           C  
ANISOU  744  C   HIS A  93     2328   3334   1371    218    -98    215       C  
ATOM    745  O   HIS A  93       5.779   3.863   2.547  1.00 19.16           O  
ANISOU  745  O   HIS A  93     2407   3407   1465     10   -163    192       O  
ATOM    746  CB  HIS A  93       6.049   5.877   5.096  1.00 16.19           C  
ANISOU  746  CB  HIS A  93     2040   2663   1450    120   -151     80       C  
ATOM    747  CG  HIS A  93       6.842   5.827   6.366  1.00 15.67           C  
ANISOU  747  CG  HIS A  93     1896   2476   1583    162   -199    104       C  
ATOM    748  ND1 HIS A  93       7.922   6.654   6.594  1.00 15.84           N  
ANISOU  748  ND1 HIS A  93     2119   2361   1537     -6   -170    117       N  
ATOM    749  CD2 HIS A  93       6.748   5.020   7.450  1.00 15.16           C  
ANISOU  749  CD2 HIS A  93     1725   2367   1669    268   -100     28       C  
ATOM    750  CE1 HIS A  93       8.457   6.357   7.768  1.00 14.96           C  
ANISOU  750  CE1 HIS A  93     2100   2223   1360     20    -52    438       C  
ATOM    751  NE2 HIS A  93       7.764   5.371   8.310  1.00 14.62           N  
ANISOU  751  NE2 HIS A  93     1799   2192   1565    199     12    203       N  
ATOM    752  N   ALA A  94       5.699   5.960   1.738  1.00 19.71           N  
ANISOU  752  N   ALA A  94     2399   3712   1378    384   -248    265       N  
ATOM    753  CA  ALA A  94       4.992   5.522   0.537  1.00 20.96           C  
ANISOU  753  CA  ALA A  94     2564   3918   1481    411   -343    305       C  
ATOM    754  C   ALA A  94       5.934   4.862  -0.454  1.00 22.28           C  
ANISOU  754  C   ALA A  94     2754   4070   1643    218   -126     10       C  
ATOM    755  O   ALA A  94       5.623   3.801  -1.010  1.00 23.27           O  
ANISOU  755  O   ALA A  94     2867   4193   1783    -31   -109   -151       O  
ATOM    756  CB  ALA A  94       4.262   6.695  -0.128  1.00 22.16           C  
ANISOU  756  CB  ALA A  94     2740   3920   1759    425   -323    553       C  
ATOM    757  N   THR A  95       7.082   5.487  -0.713  1.00 22.62           N  
ANISOU  757  N   THR A  95     2741   4128   1727    258     44     57       N  
ATOM    758  CA  THR A  95       7.883   5.082  -1.863  1.00 24.75           C  
ANISOU  758  CA  THR A  95     3106   4272   2025    271    354    -95       C  
ATOM    759  C   THR A  95       9.003   4.115  -1.524  1.00 25.72           C  
ANISOU  759  C   THR A  95     3155   4410   2207    427    372   -233       C  
ATOM    760  O   THR A  95       9.409   3.339  -2.393  1.00 28.31           O  
ANISOU  760  O   THR A  95     3628   4683   2447    579    547   -473       O  
ATOM    761  CB  THR A  95       8.455   6.295  -2.616  1.00 26.78           C  
ANISOU  761  CB  THR A  95     3442   4513   2221    159    428     46       C  
ATOM    762  OG1 THR A  95       9.592   6.827  -1.919  1.00 28.56           O  
ANISOU  762  OG1 THR A  95     3697   4648   2506    -20    635     87       O  
ATOM    763  CG2 THR A  95       7.403   7.372  -2.797  1.00 26.78           C  
ANISOU  763  CG2 THR A  95     3446   4548   2181    238    418    195       C  
ATOM    764  N   LYS A  96       9.508   4.125  -0.292  1.00 24.29           N  
ANISOU  764  N   LYS A  96     2917   4128   2182    408    123    -24       N  
ATOM    765  CA  LYS A  96      10.661   3.313   0.072  1.00 25.64           C  
ANISOU  765  CA  LYS A  96     3017   4110   2617    455    258   -126       C  
ATOM    766  C   LYS A  96      10.277   2.147   0.972  1.00 23.80           C  
ANISOU  766  C   LYS A  96     2791   3806   2444    295    200   -203       C  
ATOM    767  O   LYS A  96      10.494   0.984   0.611  1.00 25.22           O  
ANISOU  767  O   LYS A  96     2955   4016   2611    158    381   -437       O  
ATOM    768  CB  LYS A  96      11.730   4.194   0.738  1.00 28.96           C  
ANISOU  768  CB  LYS A  96     3411   4442   3152    583    341   -144       C  
ATOM    769  CG  LYS A  96      13.055   3.500   1.009  1.00 33.35           C  
ANISOU  769  CG  LYS A  96     3979   4905   3786    600    555    -76       C  
ATOM    770  CD  LYS A  96      14.041   4.457   1.685  1.00 36.63           C  
ANISOU  770  CD  LYS A  96     4410   5222   4287    581    598    -19       C  
ATOM    771  CE  LYS A  96      15.482   4.009   1.499  1.00 39.08           C  
ANISOU  771  CE  LYS A  96     4723   5482   4642    620    667    134       C  
ATOM    772  NZ  LYS A  96      15.718   2.655   2.070  1.00 40.65           N  
ANISOU  772  NZ  LYS A  96     4887   5654   4904    625    752    214       N  
ATOM    773  N   HIS A  97       9.708   2.430   2.145  1.00 20.86           N  
ANISOU  773  N   HIS A  97     2437   3444   2046    151    -18   -152       N  
ATOM    774  CA  HIS A  97       9.334   1.381   3.086  1.00 19.75           C  
ANISOU  774  CA  HIS A  97     2331   3153   2019    173    -74   -234       C  
ATOM    775  C   HIS A  97       8.043   0.683   2.683  1.00 21.00           C  
ANISOU  775  C   HIS A  97     2460   3335   2184    279      1   -245       C  
ATOM    776  O   HIS A  97       7.829  -0.465   3.086  1.00 22.11           O  
ANISOU  776  O   HIS A  97     2671   3326   2404    471    119   -229       O  
ATOM    777  CB  HIS A  97       9.194   1.956   4.504  1.00 18.53           C  
ANISOU  777  CB  HIS A  97     2169   2897   1975    179    -31   -262       C  
ATOM    778  CG  HIS A  97      10.286   2.912   4.890  1.00 18.31           C  
ANISOU  778  CG  HIS A  97     2105   2900   1950    270   -177   -186       C  
ATOM    779  ND1 HIS A  97      11.613   2.707   4.568  1.00 19.90           N  
ANISOU  779  ND1 HIS A  97     2294   3119   2149    174    -68   -285       N  
ATOM    780  CD2 HIS A  97      10.248   4.068   5.598  1.00 18.56           C  
ANISOU  780  CD2 HIS A  97     2209   2980   1865    206   -163   -171       C  
ATOM    781  CE1 HIS A  97      12.337   3.714   5.028  1.00 20.16           C  
ANISOU  781  CE1 HIS A  97     2404   3188   2068    143    -80   -131       C  
ATOM    782  NE2 HIS A  97      11.534   4.549   5.666  1.00 19.49           N  
ANISOU  782  NE2 HIS A  97     2418   3076   1911    224   -165     53       N  
ATOM    783  N   LYS A  98       7.185   1.356   1.907  1.00 20.78           N  
ANISOU  783  N   LYS A  98     2367   3511   2017    191   -161   -386       N  
ATOM    784  CA  LYS A  98       5.923   0.804   1.399  1.00 22.28           C  
ANISOU  784  CA  LYS A  98     2665   3749   2053    -17     42   -420       C  
ATOM    785  C   LYS A  98       5.000   0.362   2.537  1.00 20.33           C  
ANISOU  785  C   LYS A  98     2584   3379   1761    168    -46   -204       C  
ATOM    786  O   LYS A  98       4.589  -0.796   2.647  1.00 20.85           O  
ANISOU  786  O   LYS A  98     2636   3402   1882    155     29   -419       O  
ATOM    787  CB  LYS A  98       6.162  -0.303   0.369  1.00 26.26           C  
ANISOU  787  CB  LYS A  98     3147   4373   2458   -191    308   -646       C  
ATOM    788  CG  LYS A  98       6.902   0.198  -0.870  1.00 31.01           C  
ANISOU  788  CG  LYS A  98     3749   4965   3069   -268    764   -543       C  
ATOM    789  CD  LYS A  98       7.515  -0.942  -1.655  1.00 35.16           C  
ANISOU  789  CD  LYS A  98     4252   5486   3624   -321   1038   -318       C  
ATOM    790  CE  LYS A  98       7.578  -0.612  -3.139  1.00 38.50           C  
ANISOU  790  CE  LYS A  98     4633   5807   4187   -418   1156    -81       C  
ATOM    791  NZ  LYS A  98       7.771   0.844  -3.384  1.00 40.03           N  
ANISOU  791  NZ  LYS A  98     4782   5972   4456   -490   1183     18       N  
ATOM    792  N   ILE A  99       4.677   1.326   3.391  1.00 19.08           N  
ANISOU  792  N   ILE A  99     2558   3013   1680    368    -15    123       N  
ATOM    793  CA  ILE A  99       3.835   1.102   4.561  1.00 17.36           C  
ANISOU  793  CA  ILE A  99     2319   2728   1547    237   -145     61       C  
ATOM    794  C   ILE A  99       2.402   1.481   4.184  1.00 17.91           C  
ANISOU  794  C   ILE A  99     2320   2717   1768     77   -128    421       C  
ATOM    795  O   ILE A  99       2.134   2.663   3.922  1.00 18.38           O  
ANISOU  795  O   ILE A  99     2369   2737   1879    -61   -336    672       O  
ATOM    796  CB  ILE A  99       4.338   1.905   5.769  1.00 16.42           C  
ANISOU  796  CB  ILE A  99     2225   2598   1414    253   -151     52       C  
ATOM    797  CG1 ILE A  99       5.818   1.601   6.030  1.00 17.27           C  
ANISOU  797  CG1 ILE A  99     2312   2556   1695    374   -159    132       C  
ATOM    798  CG2 ILE A  99       3.478   1.620   6.989  1.00 16.46           C  
ANISOU  798  CG2 ILE A  99     2249   2616   1387    196    163    255       C  
ATOM    799  CD1 ILE A  99       6.133   0.113   6.096  1.00 17.40           C  
ANISOU  799  CD1 ILE A  99     2375   2432   1806    445    -79    -27       C  
ATOM    800  N   PRO A 100       1.469   0.539   4.137  1.00 17.06           N  
ANISOU  800  N   PRO A 100     2314   2461   1708    111   -218    344       N  
ATOM    801  CA  PRO A 100       0.082   0.920   3.837  1.00 17.10           C  
ANISOU  801  CA  PRO A 100     2251   2376   1871    206   -219    261       C  
ATOM    802  C   PRO A 100      -0.520   1.757   4.963  1.00 16.84           C  
ANISOU  802  C   PRO A 100     2140   2420   1838    269   -274    318       C  
ATOM    803  O   PRO A 100      -0.117   1.670   6.133  1.00 16.08           O  
ANISOU  803  O   PRO A 100     2061   2313   1736    129   -301    309       O  
ATOM    804  CB  PRO A 100      -0.642  -0.422   3.680  1.00 19.17           C  
ANISOU  804  CB  PRO A 100     2454   2642   2187    -23   -274    181       C  
ATOM    805  CG  PRO A 100       0.208  -1.412   4.396  1.00 19.78           C  
ANISOU  805  CG  PRO A 100     2463   2742   2312   -189   -329    188       C  
ATOM    806  CD  PRO A 100       1.629  -0.904   4.390  1.00 18.12           C  
ANISOU  806  CD  PRO A 100     2379   2516   1991   -149   -248    179       C  
ATOM    807  N   ILE A 101      -1.503   2.587   4.594  1.00 17.54           N  
ANISOU  807  N   ILE A 101     2149   2496   2017    209   -192    349       N  
ATOM    808  CA  ILE A 101      -2.176   3.408   5.594  1.00 17.12           C  
ANISOU  808  CA  ILE A 101     2163   2550   1792    485   -331    510       C  
ATOM    809  C   ILE A 101      -2.762   2.531   6.699  1.00 17.02           C  
ANISOU  809  C   ILE A 101     2088   2519   1861    353   -311    299       C  
ATOM    810  O   ILE A 101      -2.783   2.923   7.872  1.00 16.93           O  
ANISOU  810  O   ILE A 101     2160   2537   1738    375   -358    143       O  
ATOM    811  CB  ILE A 101      -3.227   4.327   4.936  1.00 18.42           C  
ANISOU  811  CB  ILE A 101     2547   2659   1792    568   -226    484       C  
ATOM    812  CG1 ILE A 101      -2.567   5.275   3.918  1.00 19.64           C  
ANISOU  812  CG1 ILE A 101     2789   2873   1801    366   -365    495       C  
ATOM    813  CG2 ILE A 101      -3.999   5.116   5.999  1.00 19.85           C  
ANISOU  813  CG2 ILE A 101     2790   2793   1959    670    118    459       C  
ATOM    814  CD1 ILE A 101      -1.519   6.200   4.518  1.00 21.17           C  
ANISOU  814  CD1 ILE A 101     3040   2904   2100    376   -116    633       C  
ATOM    815  N   LYS A 102      -3.241   1.329   6.341  1.00 16.77           N  
ANISOU  815  N   LYS A 102     1877   2561   1936    187   -334    284       N  
ATOM    816  CA  LYS A 102      -3.778   0.409   7.342  1.00 17.83           C  
ANISOU  816  CA  LYS A 102     2056   2710   2010    -42   -405    123       C  
ATOM    817  C   LYS A 102      -2.767   0.126   8.450  1.00 15.45           C  
ANISOU  817  C   LYS A 102     1882   2279   1708     79   -315    114       C  
ATOM    818  O   LYS A 102      -3.151  -0.016   9.617  1.00 15.17           O  
ANISOU  818  O   LYS A 102     1870   2243   1650     24   -139    132       O  
ATOM    819  CB  LYS A 102      -4.222  -0.888   6.673  1.00 19.61           C  
ANISOU  819  CB  LYS A 102     2303   2990   2158   -309   -523    -43       C  
ATOM    820  N   TYR A 103      -1.479   0.000   8.104  1.00 14.14           N  
ANISOU  820  N   TYR A 103     1736   1923   1714    144   -270    -46       N  
ATOM    821  CA  TYR A 103      -0.464  -0.218   9.130  1.00 13.64           C  
ANISOU  821  CA  TYR A 103     1748   1752   1682    130   -208   -131       C  
ATOM    822  C   TYR A 103      -0.271   1.019  10.003  1.00 13.13           C  
ANISOU  822  C   TYR A 103     1819   1675   1493    110   -212     22       C  
ATOM    823  O   TYR A 103       0.045   0.890  11.190  1.00 13.61           O  
ANISOU  823  O   TYR A 103     1831   1659   1680    111   -228   -117       O  
ATOM    824  CB  TYR A 103       0.869  -0.625   8.502  1.00 14.33           C  
ANISOU  824  CB  TYR A 103     1707   1906   1834      9   -167   -118       C  
ATOM    825  CG  TYR A 103       0.978  -2.042   7.995  1.00 14.42           C  
ANISOU  825  CG  TYR A 103     1881   1941   1658     -5   -318   -186       C  
ATOM    826  CD1 TYR A 103       2.205  -2.555   7.601  1.00 15.06           C  
ANISOU  826  CD1 TYR A 103     2127   2093   1502    206   -444   -133       C  
ATOM    827  CD2 TYR A 103      -0.130  -2.872   7.908  1.00 15.22           C  
ANISOU  827  CD2 TYR A 103     2159   1876   1749     -8   -332   -228       C  
ATOM    828  CE1 TYR A 103       2.331  -3.845   7.125  1.00 16.07           C  
ANISOU  828  CE1 TYR A 103     2408   2084   1613    140   -440   -281       C  
ATOM    829  CE2 TYR A 103      -0.015  -4.183   7.445  1.00 16.08           C  
ANISOU  829  CE2 TYR A 103     2381   1955   1774     95   -377   -256       C  
ATOM    830  CZ  TYR A 103       1.226  -4.664   7.052  1.00 16.94           C  
ANISOU  830  CZ  TYR A 103     2630   2101   1704    236   -363   -492       C  
ATOM    831  OH  TYR A 103       1.375  -5.960   6.588  1.00 18.94           O  
ANISOU  831  OH  TYR A 103     3082   2180   1934    261   -339   -696       O  
ATOM    832  N   LEU A 104      -0.470   2.216   9.445  1.00 13.15           N  
ANISOU  832  N   LEU A 104     1863   1625   1510    213    -95      4       N  
ATOM    833  CA  LEU A 104      -0.465   3.412  10.280  1.00 12.93           C  
ANISOU  833  CA  LEU A 104     1935   1562   1417     64     86     66       C  
ATOM    834  C   LEU A 104      -1.660   3.427  11.226  1.00 13.21           C  
ANISOU  834  C   LEU A 104     1881   1776   1363    279     32    196       C  
ATOM    835  O   LEU A 104      -1.555   3.924  12.352  1.00 13.54           O  
ANISOU  835  O   LEU A 104     2007   1738   1399    128     51     30       O  
ATOM    836  CB  LEU A 104      -0.402   4.695   9.433  1.00 14.25           C  
ANISOU  836  CB  LEU A 104     2109   1763   1543    110     79    322       C  
ATOM    837  CG  LEU A 104       0.773   4.798   8.442  1.00 14.88           C  
ANISOU  837  CG  LEU A 104     2109   1873   1672    152     42    418       C  
ATOM    838  CD1 LEU A 104       0.745   6.110   7.688  1.00 16.95           C  
ANISOU  838  CD1 LEU A 104     2501   2058   1883    117    241    594       C  
ATOM    839  CD2 LEU A 104       2.092   4.648   9.178  1.00 15.55           C  
ANISOU  839  CD2 LEU A 104     1939   2135   1835    103    -80    483       C  
ATOM    840  N   GLU A 105      -2.801   2.894  10.787  1.00 13.69           N  
ANISOU  840  N   GLU A 105     1607   1907   1689    258   -152    220       N  
ATOM    841  CA  GLU A 105      -3.929   2.697  11.697  1.00 14.80           C  
ANISOU  841  CA  GLU A 105     1832   2030   1761    137   -297    203       C  
ATOM    842  C   GLU A 105      -3.559   1.739  12.824  1.00 12.73           C  
ANISOU  842  C   GLU A 105     1550   1786   1501     84   -242     -2       C  
ATOM    843  O   GLU A 105      -3.822   2.016  13.997  1.00 13.16           O  
ANISOU  843  O   GLU A 105     1529   1975   1498    143   -186    -11       O  
ATOM    844  CB  GLU A 105      -5.141   2.172  10.917  1.00 18.04           C  
ANISOU  844  CB  GLU A 105     2219   2501   2135    -14   -603    293       C  
ATOM    845  CG  GLU A 105      -5.680   3.135   9.859  1.00 23.82           C  
ANISOU  845  CG  GLU A 105     2917   3104   3029   -236   -552    280       C  
ATOM    846  CD  GLU A 105      -6.684   2.529   8.874  1.00 28.64           C  
ANISOU  846  CD  GLU A 105     3551   3580   3750   -205   -636    559       C  
ATOM    847  OE1 GLU A 105      -7.240   1.437   9.137  1.00 31.03           O  
ANISOU  847  OE1 GLU A 105     3869   3790   4129   -163   -417    701       O  
ATOM    848  OE2 GLU A 105      -6.921   3.171   7.828  1.00 29.72           O  
ANISOU  848  OE2 GLU A 105     3740   3712   3839    -82   -994    547       O  
ATOM    849  N   PHE A 106      -2.923   0.613  12.487  1.00 12.98           N  
ANISOU  849  N   PHE A 106     1543   1696   1693     -4   -187    106       N  
ATOM    850  CA  PHE A 106      -2.512  -0.338  13.518  1.00 12.44           C  
ANISOU  850  CA  PHE A 106     1663   1545   1520     49   -219   -101       C  
ATOM    851  C   PHE A 106      -1.590   0.321  14.539  1.00 12.35           C  
ANISOU  851  C   PHE A 106     1554   1556   1583    -33    -83    -66       C  
ATOM    852  O   PHE A 106      -1.780   0.149  15.745  1.00 12.15           O  
ANISOU  852  O   PHE A 106     1541   1611   1465     -4    -50    -63       O  
ATOM    853  CB  PHE A 106      -1.790  -1.535  12.890  1.00 12.06           C  
ANISOU  853  CB  PHE A 106     1568   1409   1606     65   -179   -230       C  
ATOM    854  CG  PHE A 106      -2.637  -2.406  11.991  1.00 13.52           C  
ANISOU  854  CG  PHE A 106     1716   1749   1671    -57   -203     -7       C  
ATOM    855  CD1 PHE A 106      -2.003  -3.279  11.110  1.00 14.43           C  
ANISOU  855  CD1 PHE A 106     1967   1827   1687    -41   -132   -237       C  
ATOM    856  CD2 PHE A 106      -4.027  -2.392  12.025  1.00 14.97           C  
ANISOU  856  CD2 PHE A 106     1911   2149   1628   -132   -378   -109       C  
ATOM    857  CE1 PHE A 106      -2.731  -4.119  10.288  1.00 15.90           C  
ANISOU  857  CE1 PHE A 106     2044   2238   1760      0   -233   -372       C  
ATOM    858  CE2 PHE A 106      -4.758  -3.237  11.181  1.00 16.84           C  
ANISOU  858  CE2 PHE A 106     2030   2482   1885      4   -267   -348       C  
ATOM    859  CZ  PHE A 106      -4.105  -4.095  10.322  1.00 16.97           C  
ANISOU  859  CZ  PHE A 106     2072   2478   1899     20   -429   -439       C  
ATOM    860  N   ILE A 107      -0.566   1.058  14.080  1.00 11.54           N  
ANISOU  860  N   ILE A 107     1411   1478   1496    -56   -270    -38       N  
ATOM    861  CA  ILE A 107       0.366   1.626  15.053  1.00 12.19           C  
ANISOU  861  CA  ILE A 107     1473   1619   1538    -44     15     72       C  
ATOM    862  C   ILE A 107      -0.300   2.727  15.854  1.00 11.94           C  
ANISOU  862  C   ILE A 107     1405   1495   1638     34    -41    -21       C  
ATOM    863  O   ILE A 107       0.006   2.907  17.037  1.00 11.85           O  
ANISOU  863  O   ILE A 107     1443   1518   1541     45     58    -81       O  
ATOM    864  CB  ILE A 107       1.696   2.089  14.423  1.00 12.92           C  
ANISOU  864  CB  ILE A 107     1551   1786   1572   -137     -7    190       C  
ATOM    865  CG1 ILE A 107       2.802   2.117  15.497  1.00 12.54           C  
ANISOU  865  CG1 ILE A 107     1336   1889   1540    -60   -106    131       C  
ATOM    866  CG2 ILE A 107       1.561   3.444  13.699  1.00 13.47           C  
ANISOU  866  CG2 ILE A 107     1786   1633   1698    -52    115    270       C  
ATOM    867  CD1 ILE A 107       4.166   2.458  14.942  1.00 14.16           C  
ANISOU  867  CD1 ILE A 107     1452   2176   1753   -257     81     -6       C  
ATOM    868  N   SER A 108      -1.237   3.465  15.250  1.00 12.04           N  
ANISOU  868  N   SER A 108     1484   1544   1546     80     21    -37       N  
ATOM    869  CA  SER A 108      -1.973   4.470  16.007  1.00 12.01           C  
ANISOU  869  CA  SER A 108     1469   1488   1606    195    -19    103       C  
ATOM    870  C   SER A 108      -2.735   3.809  17.140  1.00 11.80           C  
ANISOU  870  C   SER A 108     1334   1611   1539     67   -172   -119       C  
ATOM    871  O   SER A 108      -2.741   4.293  18.279  1.00 12.72           O  
ANISOU  871  O   SER A 108     1569   1615   1648    176    -94    -76       O  
ATOM    872  CB  SER A 108      -2.959   5.182  15.077  1.00 12.86           C  
ANISOU  872  CB  SER A 108     1621   1638   1627    198    -22    243       C  
ATOM    873  OG  SER A 108      -2.293   5.978  14.105  1.00 13.95           O  
ANISOU  873  OG  SER A 108     1868   1765   1666     24     37    258       O  
ATOM    874  N   CYS A 109      -3.407   2.699  16.834  1.00 12.49           N  
ANISOU  874  N   CYS A 109     1239   1705   1800   -133   -114   -164       N  
ATOM    875  CA  CYS A 109      -4.124   1.949  17.852  1.00 13.42           C  
ANISOU  875  CA  CYS A 109     1466   1904   1727   -277    -91     22       C  
ATOM    876  C   CYS A 109      -3.163   1.450  18.926  1.00 11.69           C  
ANISOU  876  C   CYS A 109     1378   1540   1523   -202    -26    -86       C  
ATOM    877  O   CYS A 109      -3.456   1.543  20.123  1.00 12.26           O  
ANISOU  877  O   CYS A 109     1517   1641   1499   -207     85    -20       O  
ATOM    878  CB  CYS A 109      -4.834   0.794  17.141  1.00 14.40           C  
ANISOU  878  CB  CYS A 109     1427   2162   1881   -592   -200      3       C  
ATOM    879  SG  CYS A 109      -5.831  -0.340  18.138  1.00 16.98           S  
ANISOU  879  SG  CYS A 109     1954   2267   2229   -263     76   -177       S  
ATOM    880  N   ALA A 110      -2.018   0.901  18.515  1.00 11.76           N  
ANISOU  880  N   ALA A 110     1434   1485   1549     -5    -46    -50       N  
ATOM    881  CA  ALA A 110      -1.046   0.424  19.491  1.00 11.95           C  
ANISOU  881  CA  ALA A 110     1622   1338   1578     63     22     -2       C  
ATOM    882  C   ALA A 110      -0.555   1.551  20.406  1.00 11.08           C  
ANISOU  882  C   ALA A 110     1438   1132   1642    -26   -154     25       C  
ATOM    883  O   ALA A 110      -0.380   1.343  21.611  1.00 12.19           O  
ANISOU  883  O   ALA A 110     1489   1451   1691      2    -94     61       O  
ATOM    884  CB  ALA A 110       0.121  -0.240  18.771  1.00 12.81           C  
ANISOU  884  CB  ALA A 110     1898   1422   1548    278    351    189       C  
ATOM    885  N   ILE A 111      -0.331   2.750  19.852  1.00 10.64           N  
ANISOU  885  N   ILE A 111     1345    999   1698    -31    -70    -72       N  
ATOM    886  CA  ILE A 111       0.083   3.894  20.663  1.00 11.17           C  
ANISOU  886  CA  ILE A 111     1367   1337   1542    -21     13    -25       C  
ATOM    887  C   ILE A 111      -0.953   4.177  21.737  1.00 10.33           C  
ANISOU  887  C   ILE A 111     1201   1331   1394    -26    -53     -1       C  
ATOM    888  O   ILE A 111      -0.618   4.324  22.915  1.00 11.13           O  
ANISOU  888  O   ILE A 111     1396   1450   1384    -63   -118     44       O  
ATOM    889  CB  ILE A 111       0.318   5.120  19.768  1.00 11.73           C  
ANISOU  889  CB  ILE A 111     1495   1391   1571    -86     70     24       C  
ATOM    890  CG1 ILE A 111       1.586   4.914  18.899  1.00 12.31           C  
ANISOU  890  CG1 ILE A 111     1570   1587   1521    -49    124    279       C  
ATOM    891  CG2 ILE A 111       0.451   6.397  20.595  1.00 13.21           C  
ANISOU  891  CG2 ILE A 111     1734   1362   1924   -140    -68    -71       C  
ATOM    892  CD1 ILE A 111       1.644   5.842  17.687  1.00 13.51           C  
ANISOU  892  CD1 ILE A 111     1746   1666   1722   -112    282    305       C  
ATOM    893  N   ILE A 112      -2.226   4.276  21.347  1.00 10.94           N  
ANISOU  893  N   ILE A 112     1123   1236   1796    137    -47     36       N  
ATOM    894  CA  ILE A 112      -3.254   4.611  22.327  1.00 11.05           C  
ANISOU  894  CA  ILE A 112     1197   1349   1652     97     75    -13       C  
ATOM    895  C   ILE A 112      -3.342   3.532  23.405  1.00 11.12           C  
ANISOU  895  C   ILE A 112     1335   1233   1655    141     95   -129       C  
ATOM    896  O   ILE A 112      -3.474   3.833  24.599  1.00 11.87           O  
ANISOU  896  O   ILE A 112     1273   1498   1741   -122     50   -146       O  
ATOM    897  CB  ILE A 112      -4.611   4.844  21.619  1.00 10.93           C  
ANISOU  897  CB  ILE A 112     1117   1356   1679    -65    -54    143       C  
ATOM    898  CG1 ILE A 112      -4.509   6.072  20.713  1.00 13.00           C  
ANISOU  898  CG1 ILE A 112     1406   1696   1836    120     79    362       C  
ATOM    899  CG2 ILE A 112      -5.740   4.965  22.633  1.00 13.07           C  
ANISOU  899  CG2 ILE A 112     1219   1747   1998   -238    269   -197       C  
ATOM    900  CD1 ILE A 112      -5.649   6.161  19.710  1.00 15.13           C  
ANISOU  900  CD1 ILE A 112     1591   2150   2010    370    -72    655       C  
ATOM    901  N   GLU A 113      -3.242   2.262  23.004  1.00 10.95           N  
ANISOU  901  N   GLU A 113     1206   1231   1723    -22   -124     89       N  
ATOM    902  CA  GLU A 113      -3.375   1.178  23.972  1.00 11.03           C  
ANISOU  902  CA  GLU A 113     1397   1296   1500   -154   -195    -10       C  
ATOM    903  C   GLU A 113      -2.185   1.117  24.922  1.00 11.70           C  
ANISOU  903  C   GLU A 113     1391   1484   1572   -164    -77     58       C  
ATOM    904  O   GLU A 113      -2.365   0.876  26.118  1.00 12.21           O  
ANISOU  904  O   GLU A 113     1503   1691   1446   -228   -139    150       O  
ATOM    905  CB  GLU A 113      -3.577  -0.156  23.244  1.00 11.75           C  
ANISOU  905  CB  GLU A 113     1570   1438   1456    -94   -146    -87       C  
ATOM    906  CG  GLU A 113      -4.903  -0.221  22.485  1.00 12.31           C  
ANISOU  906  CG  GLU A 113     1500   1564   1614   -175    -54   -208       C  
ATOM    907  CD  GLU A 113      -6.058   0.238  23.342  1.00 14.27           C  
ANISOU  907  CD  GLU A 113     1576   1845   2000    -81     11   -120       C  
ATOM    908  OE1 GLU A 113      -6.410  -0.507  24.284  1.00 16.07           O  
ANISOU  908  OE1 GLU A 113     1610   2181   2316   -203     63     67       O  
ATOM    909  OE2 GLU A 113      -6.630   1.334  23.086  1.00 15.35           O  
ANISOU  909  OE2 GLU A 113     1645   1844   2344     -2     -1   -237       O  
ATOM    910  N   VAL A 114      -0.965   1.329  24.417  1.00 11.54           N  
ANISOU  910  N   VAL A 114     1316   1525   1543   -204   -120     36       N  
ATOM    911  CA  VAL A 114       0.192   1.352  25.308  1.00 11.81           C  
ANISOU  911  CA  VAL A 114     1317   1613   1557    -77     14    -76       C  
ATOM    912  C   VAL A 114       0.106   2.526  26.269  1.00 11.88           C  
ANISOU  912  C   VAL A 114     1414   1587   1512    -70    -23      9       C  
ATOM    913  O   VAL A 114       0.426   2.395  27.459  1.00 12.43           O  
ANISOU  913  O   VAL A 114     1583   1705   1436    -61    -86    -33       O  
ATOM    914  CB  VAL A 114       1.503   1.365  24.504  1.00 11.99           C  
ANISOU  914  CB  VAL A 114     1274   1668   1615    -10    -67   -175       C  
ATOM    915  CG1 VAL A 114       2.670   1.747  25.397  1.00 13.21           C  
ANISOU  915  CG1 VAL A 114     1372   1954   1692   -117   -246   -167       C  
ATOM    916  CG2 VAL A 114       1.740   0.001  23.891  1.00 12.14           C  
ANISOU  916  CG2 VAL A 114     1595   1438   1578    192     68    -94       C  
ATOM    917  N   LEU A 115      -0.315   3.700  25.781  1.00 11.91           N  
ANISOU  917  N   LEU A 115     1241   1561   1723    -63    -77    -90       N  
ATOM    918  CA  LEU A 115      -0.469   4.841  26.683  1.00 12.60           C  
ANISOU  918  CA  LEU A 115     1577   1541   1668    -35      8    -41       C  
ATOM    919  C   LEU A 115      -1.476   4.536  27.778  1.00 12.90           C  
ANISOU  919  C   LEU A 115     1557   1829   1514    -93   -169   -235       C  
ATOM    920  O   LEU A 115      -1.286   4.916  28.943  1.00 14.84           O  
ANISOU  920  O   LEU A 115     1726   2268   1646   -193     -2   -394       O  
ATOM    921  CB  LEU A 115      -0.824   6.103  25.900  1.00 13.69           C  
ANISOU  921  CB  LEU A 115     1789   1565   1847    300     70    -30       C  
ATOM    922  CG  LEU A 115       0.356   6.892  25.303  1.00 15.48           C  
ANISOU  922  CG  LEU A 115     2047   1754   2080    447    418    143       C  
ATOM    923  CD1 LEU A 115       1.439   6.054  24.625  1.00 17.01           C  
ANISOU  923  CD1 LEU A 115     2102   2039   2322    -85    345      1       C  
ATOM    924  CD2 LEU A 115      -0.158   7.972  24.352  1.00 16.09           C  
ANISOU  924  CD2 LEU A 115     2432   1765   1915    493    241     86       C  
ATOM    925  N   HIS A 116      -2.566   3.846  27.427  1.00 13.40           N  
ANISOU  925  N   HIS A 116     1353   2030   1709   -224     91   -194       N  
ATOM    926  CA  HIS A 116      -3.528   3.479  28.457  1.00 14.59           C  
ANISOU  926  CA  HIS A 116     1534   2331   1680   -250     67   -164       C  
ATOM    927  C   HIS A 116      -2.948   2.456  29.431  1.00 15.41           C  
ANISOU  927  C   HIS A 116     1777   2321   1756   -297    158    -75       C  
ATOM    928  O   HIS A 116      -3.187   2.542  30.637  1.00 17.81           O  
ANISOU  928  O   HIS A 116     2093   2835   1841   -213    227   -155       O  
ATOM    929  CB  HIS A 116      -4.826   2.969  27.850  1.00 15.12           C  
ANISOU  929  CB  HIS A 116     1439   2465   1842   -419      0   -152       C  
ATOM    930  CG  HIS A 116      -5.875   2.746  28.895  1.00 15.65           C  
ANISOU  930  CG  HIS A 116     1612   2243   2090   -249     96      3       C  
ATOM    931  ND1 HIS A 116      -6.216   1.492  29.355  1.00 17.95           N  
ANISOU  931  ND1 HIS A 116     2013   2379   2428   -321     29    -30       N  
ATOM    932  CD2 HIS A 116      -6.590   3.628  29.637  1.00 16.99           C  
ANISOU  932  CD2 HIS A 116     1708   2470   2278    -77    148     60       C  
ATOM    933  CE1 HIS A 116      -7.121   1.610  30.312  1.00 18.69           C  
ANISOU  933  CE1 HIS A 116     2104   2455   2540   -256    132    156       C  
ATOM    934  NE2 HIS A 116      -7.364   2.896  30.504  1.00 18.59           N  
ANISOU  934  NE2 HIS A 116     2021   2547   2494   -293    209    144       N  
ATOM    935  N   SER A 117      -2.195   1.472  28.929  1.00 14.45           N  
ANISOU  935  N   SER A 117     1675   1992   1823   -277    -44    117       N  
ATOM    936  CA  SER A 117      -1.593   0.462  29.800  1.00 15.46           C  
ANISOU  936  CA  SER A 117     1968   2131   1774   -316   -118    132       C  
ATOM    937  C   SER A 117      -0.612   1.082  30.782  1.00 15.92           C  
ANISOU  937  C   SER A 117     2011   2349   1691   -427   -202    178       C  
ATOM    938  O   SER A 117      -0.538   0.654  31.936  1.00 18.02           O  
ANISOU  938  O   SER A 117     2399   2768   1679   -462   -144    331       O  
ATOM    939  CB  SER A 117      -0.855  -0.577  28.958  1.00 16.33           C  
ANISOU  939  CB  SER A 117     2115   2250   1840   -310   -381     74       C  
ATOM    940  OG  SER A 117      -1.764  -1.367  28.208  1.00 20.73           O  
ANISOU  940  OG  SER A 117     2627   2927   2323    -82   -204    263       O  
ATOM    941  N   ARG A 118       0.175   2.067  30.337  1.00 15.02           N  
ANISOU  941  N   ARG A 118     1871   2195   1643   -485   -233    -61       N  
ATOM    942  CA  ARG A 118       1.197   2.656  31.188  1.00 16.03           C  
ANISOU  942  CA  ARG A 118     2040   2319   1734   -441   -274     69       C  
ATOM    943  C   ARG A 118       0.679   3.811  32.036  1.00 17.60           C  
ANISOU  943  C   ARG A 118     2303   2673   1712   -470    -86    -57       C  
ATOM    944  O   ARG A 118       1.317   4.146  33.045  1.00 19.88           O  
ANISOU  944  O   ARG A 118     2673   3051   1831   -452   -166   -167       O  
ATOM    945  CB  ARG A 118       2.372   3.121  30.318  1.00 16.24           C  
ANISOU  945  CB  ARG A 118     2082   2249   1839   -368   -113     40       C  
ATOM    946  CG  ARG A 118       3.143   1.965  29.661  1.00 16.75           C  
ANISOU  946  CG  ARG A 118     2180   2185   1998   -329     19    222       C  
ATOM    947  CD  ARG A 118       4.278   2.459  28.761  1.00 17.30           C  
ANISOU  947  CD  ARG A 118     2383   2210   1980   -410   -145    285       C  
ATOM    948  NE  ARG A 118       5.349   3.017  29.567  1.00 20.24           N  
ANISOU  948  NE  ARG A 118     2712   2743   2236   -255   -156    181       N  
ATOM    949  CZ  ARG A 118       6.536   2.443  29.802  1.00 19.93           C  
ANISOU  949  CZ  ARG A 118     2795   2649   2127   -320    -88    170       C  
ATOM    950  NH1 ARG A 118       6.883   1.279  29.270  1.00 20.38           N  
ANISOU  950  NH1 ARG A 118     3097   2662   1985   -902     50     15       N  
ATOM    951  NH2 ARG A 118       7.396   3.075  30.569  1.00 20.78           N  
ANISOU  951  NH2 ARG A 118     3028   2682   2184   -313    188    130       N  
ATOM    952  N   HIS A 119      -0.466   4.421  31.667  1.00 17.68           N  
ANISOU  952  N   HIS A 119     2096   2668   1953   -488    142   -359       N  
ATOM    953  CA  HIS A 119      -0.976   5.600  32.381  1.00 19.53           C  
ANISOU  953  CA  HIS A 119     2097   3083   2242   -290    438   -678       C  
ATOM    954  C   HIS A 119      -2.492   5.570  32.567  1.00 22.61           C  
ANISOU  954  C   HIS A 119     2261   3869   2463   -449    540   -776       C  
ATOM    955  O   HIS A 119      -3.177   6.553  32.243  1.00 23.57           O  
ANISOU  955  O   HIS A 119     2223   4187   2545   -447    471   -874       O  
ATOM    956  CB  HIS A 119      -0.630   6.878  31.620  1.00 17.71           C  
ANISOU  956  CB  HIS A 119     1768   2763   2197   -278    260   -727       C  
ATOM    957  CG  HIS A 119       0.785   6.930  31.153  1.00 16.42           C  
ANISOU  957  CG  HIS A 119     1677   2458   2103   -321     36   -634       C  
ATOM    958  ND1 HIS A 119       1.844   7.148  32.009  1.00 17.06           N  
ANISOU  958  ND1 HIS A 119     1816   2478   2186   -283   -100   -492       N  
ATOM    959  CD2 HIS A 119       1.319   6.773  29.919  1.00 16.82           C  
ANISOU  959  CD2 HIS A 119     1850   2418   2122   -241    423   -444       C  
ATOM    960  CE1 HIS A 119       2.975   7.118  31.320  1.00 17.31           C  
ANISOU  960  CE1 HIS A 119     1945   2417   2215   -229    284   -357       C  
ATOM    961  NE2 HIS A 119       2.683   6.893  30.052  1.00 17.20           N  
ANISOU  961  NE2 HIS A 119     1931   2380   2224   -267    292   -319       N  
ATOM    962  N   PRO A 120      -3.051   4.496  33.118  1.00 24.47           N  
ANISOU  962  N   PRO A 120     2302   4432   2562   -804    528   -837       N  
ATOM    963  CA  PRO A 120      -4.521   4.374  33.141  1.00 26.60           C  
ANISOU  963  CA  PRO A 120     2367   4780   2959   -944    674   -847       C  
ATOM    964  C   PRO A 120      -5.218   5.450  33.965  1.00 28.76           C  
ANISOU  964  C   PRO A 120     2717   5159   3053   -701    603  -1248       C  
ATOM    965  O   PRO A 120      -6.336   5.871  33.612  1.00 30.56           O  
ANISOU  965  O   PRO A 120     2784   5469   3360   -486    711  -1151       O  
ATOM    966  CB  PRO A 120      -4.739   2.968  33.713  1.00 26.80           C  
ANISOU  966  CB  PRO A 120     2395   4758   3029   -942    748   -420       C  
ATOM    967  CG  PRO A 120      -3.508   2.718  34.550  1.00 26.02           C  
ANISOU  967  CG  PRO A 120     2317   4702   2868   -857    630   -242       C  
ATOM    968  CD  PRO A 120      -2.385   3.371  33.796  1.00 24.57           C  
ANISOU  968  CD  PRO A 120     2181   4506   2647   -648    455   -353       C  
ATOM    969  N   GLY A 121      -4.603   5.904  35.060  1.00 28.67           N  
ANISOU  969  N   GLY A 121     2963   5244   2686   -481    610  -1489       N  
ATOM    970  CA  GLY A 121      -5.229   6.914  35.900  1.00 29.31           C  
ANISOU  970  CA  GLY A 121     3094   5241   2802   -311    751  -1449       C  
ATOM    971  C   GLY A 121      -5.211   8.313  35.321  1.00 30.01           C  
ANISOU  971  C   GLY A 121     3344   5153   2905   -238    557  -1539       C  
ATOM    972  O   GLY A 121      -5.920   9.186  35.831  1.00 32.34           O  
ANISOU  972  O   GLY A 121     3713   5319   3256     14    972  -1384       O  
ATOM    973  N   ASN A 122      -4.449   8.517  34.245  1.00 28.34           N  
ANISOU  973  N   ASN A 122     3296   4925   2544   -640    -40  -1640       N  
ATOM    974  CA  ASN A 122      -4.286   9.875  33.669  1.00 30.51           C  
ANISOU  974  CA  ASN A 122     3897   4743   2953   -818    -91  -1500       C  
ATOM    975  C   ASN A 122      -4.569   9.889  32.161  1.00 28.27           C  
ANISOU  975  C   ASN A 122     3654   4113   2976  -1033    163  -1387       C  
ATOM    976  O   ASN A 122      -4.376  10.930  31.541  1.00 32.19           O  
ANISOU  976  O   ASN A 122     4240   4542   3449  -1502    350  -1346       O  
ATOM    977  CB  ASN A 122      -2.896  10.418  34.005  1.00 34.93           C  
ANISOU  977  CB  ASN A 122     4804   4977   3491   -934   -146  -1483       C  
ATOM    978  CG  ASN A 122      -2.723  10.671  35.488  1.00 40.25           C  
ANISOU  978  CG  ASN A 122     5626   5323   4342   -554    275   -998       C  
ATOM    979  OD1 ASN A 122      -3.017  11.760  35.963  1.00 43.07           O  
ANISOU  979  OD1 ASN A 122     6095   5528   4742   -384    385   -910       O  
ATOM    980  ND2 ASN A 122      -2.270   9.674  36.230  1.00 41.88           N  
ANISOU  980  ND2 ASN A 122     5936   5438   4538   -508    217   -705       N  
ATOM    981  N   PHE A 123      -5.069   8.788  31.614  1.00 21.69           N  
ANISOU  981  N   PHE A 123     2398   3243   2599   -457    -13  -1133       N  
ATOM    982  CA  PHE A 123      -5.348   8.711  30.192  1.00 18.20           C  
ANISOU  982  CA  PHE A 123     1833   2766   2316    -73    -82   -771       C  
ATOM    983  C   PHE A 123      -6.730   8.087  30.057  1.00 16.27           C  
ANISOU  983  C   PHE A 123     1702   2247   2231     12    -59   -540       C  
ATOM    984  O   PHE A 123      -6.874   6.949  29.598  1.00 16.37           O  
ANISOU  984  O   PHE A 123     1870   2078   2271    142   -211   -286       O  
ATOM    985  CB  PHE A 123      -4.269   7.897  29.479  1.00 17.14           C  
ANISOU  985  CB  PHE A 123     1585   2728   2199    126   -162   -783       C  
ATOM    986  CG  PHE A 123      -4.290   8.017  27.980  1.00 16.05           C  
ANISOU  986  CG  PHE A 123     1533   2411   2156     82   -159   -597       C  
ATOM    987  CD1 PHE A 123      -4.261   9.267  27.349  1.00 16.78           C  
ANISOU  987  CD1 PHE A 123     1503   2492   2381    180    -51   -516       C  
ATOM    988  CD2 PHE A 123      -4.316   6.870  27.191  1.00 14.70           C  
ANISOU  988  CD2 PHE A 123     1476   2034   2076    289   -181   -589       C  
ATOM    989  CE1 PHE A 123      -4.267   9.347  25.961  1.00 15.38           C  
ANISOU  989  CE1 PHE A 123     1401   2084   2357     55     57   -476       C  
ATOM    990  CE2 PHE A 123      -4.301   6.964  25.812  1.00 14.11           C  
ANISOU  990  CE2 PHE A 123     1181   2024   2157    220   -178   -660       C  
ATOM    991  CZ  PHE A 123      -4.282   8.185  25.191  1.00 14.82           C  
ANISOU  991  CZ  PHE A 123     1161   2125   2344    298     -1   -552       C  
ATOM    992  N   GLY A 124      -7.747   8.840  30.479  1.00 15.69           N  
ANISOU  992  N   GLY A 124     1471   2164   2329     40     70   -146       N  
ATOM    993  CA  GLY A 124      -9.111   8.363  30.486  1.00 15.81           C  
ANISOU  993  CA  GLY A 124     1381   2175   2453    -55    -31    -17       C  
ATOM    994  C   GLY A 124      -9.773   8.442  29.124  1.00 15.17           C  
ANISOU  994  C   GLY A 124     1389   1925   2451    -50    103     23       C  
ATOM    995  O   GLY A 124      -9.142   8.661  28.088  1.00 13.91           O  
ANISOU  995  O   GLY A 124     1356   1662   2267     31    205    134       O  
ATOM    996  N   ALA A 125     -11.092   8.239  29.134  1.00 15.72           N  
ANISOU  996  N   ALA A 125     1370   2002   2602   -132     52     28       N  
ATOM    997  CA  ALA A 125     -11.827   8.146  27.876  1.00 16.67           C  
ANISOU  997  CA  ALA A 125     1503   2136   2694   -270    121    126       C  
ATOM    998  C   ALA A 125     -11.691   9.403  27.036  1.00 16.35           C  
ANISOU  998  C   ALA A 125     1465   2064   2685     50    214     54       C  
ATOM    999  O   ALA A 125     -11.541   9.328  25.810  1.00 16.40           O  
ANISOU  999  O   ALA A 125     1437   2361   2432    -37    143    -37       O  
ATOM   1000  CB  ALA A 125     -13.297   7.852  28.147  1.00 17.88           C  
ANISOU 1000  CB  ALA A 125     1385   2504   2906   -507    251    156       C  
ATOM   1001  N   CYS A 126     -11.734  10.571  27.676  1.00 16.15           N  
ANISOU 1001  N   CYS A 126     1563   1798   2777    347    248    138       N  
ATOM   1002  CA  CYS A 126     -11.636  11.838  26.899  1.00 16.72           C  
ANISOU 1002  CA  CYS A 126     1951   1761   2641    582    463    297       C  
ATOM   1003  C   CYS A 126     -10.243  11.962  26.273  1.00 14.54           C  
ANISOU 1003  C   CYS A 126     1668   1568   2289    295    158    155       C  
ATOM   1004  O   CYS A 126     -10.143  12.333  25.118  1.00 14.84           O  
ANISOU 1004  O   CYS A 126     1722   1630   2286    163    204    256       O  
ATOM   1005  CB  CYS A 126     -11.867  13.050  27.791  1.00 20.21           C  
ANISOU 1005  CB  CYS A 126     2531   2287   2862   1103    581    441       C  
ATOM   1006  SG  CYS A 126     -13.528  13.149  28.508  1.00 25.28           S  
ANISOU 1006  SG  CYS A 126     3013   3271   3319    919    531    383       S  
ATOM   1007  N   ALA A 127      -9.209  11.644  27.041  1.00 14.60           N  
ANISOU 1007  N   ALA A 127     1690   1593   2265    192     91   -139       N  
ATOM   1008  CA  ALA A 127      -7.860  11.775  26.508  1.00 14.24           C  
ANISOU 1008  CA  ALA A 127     1640   1561   2211    -51     79   -235       C  
ATOM   1009  C   ALA A 127      -7.602  10.745  25.420  1.00 13.39           C  
ANISOU 1009  C   ALA A 127     1528   1393   2166     42    122    -91       C  
ATOM   1010  O   ALA A 127      -6.948  11.051  24.417  1.00 13.96           O  
ANISOU 1010  O   ALA A 127     1500   1600   2205     -1    -24    -85       O  
ATOM   1011  CB  ALA A 127      -6.837  11.651  27.639  1.00 14.82           C  
ANISOU 1011  CB  ALA A 127     1805   1706   2121      4    -80   -354       C  
ATOM   1012  N   GLN A 128      -8.137   9.530  25.585  1.00 12.76           N  
ANISOU 1012  N   GLN A 128     1297   1412   2141     84     28   -149       N  
ATOM   1013  CA  GLN A 128      -8.011   8.529  24.534  1.00 12.71           C  
ANISOU 1013  CA  GLN A 128     1393   1329   2106    -19    166    100       C  
ATOM   1014  C   GLN A 128      -8.700   9.009  23.269  1.00 12.55           C  
ANISOU 1014  C   GLN A 128     1417   1316   2035    -65     61    136       C  
ATOM   1015  O   GLN A 128      -8.169   8.832  22.167  1.00 13.43           O  
ANISOU 1015  O   GLN A 128     1518   1617   1968    -80     15     81       O  
ATOM   1016  CB  GLN A 128      -8.625   7.210  24.993  1.00 12.71           C  
ANISOU 1016  CB  GLN A 128     1382   1393   2055    -26      2    245       C  
ATOM   1017  CG  GLN A 128      -7.808   6.504  26.056  1.00 12.88           C  
ANISOU 1017  CG  GLN A 128     1536   1436   1924   -146   -128    301       C  
ATOM   1018  CD  GLN A 128      -8.618   5.397  26.711  1.00 12.47           C  
ANISOU 1018  CD  GLN A 128     1498   1495   1747    -60   -130    306       C  
ATOM   1019  OE1 GLN A 128      -8.853   5.393  27.932  1.00 16.48           O  
ANISOU 1019  OE1 GLN A 128     2335   1933   1993    -44     21    134       O  
ATOM   1020  NE2 GLN A 128      -9.076   4.468  25.909  1.00 11.82           N  
ANISOU 1020  NE2 GLN A 128     1583   1193   1715   -216    -68    163       N  
ATOM   1021  N   GLY A 129      -9.873   9.639  23.413  1.00 13.31           N  
ANISOU 1021  N   GLY A 129     1347   1565   2147    -93    -86     44       N  
ATOM   1022  CA  GLY A 129     -10.579  10.139  22.240  1.00 13.78           C  
ANISOU 1022  CA  GLY A 129     1383   1690   2163    -28     -8    240       C  
ATOM   1023  C   GLY A 129      -9.831  11.274  21.558  1.00 13.12           C  
ANISOU 1023  C   GLY A 129     1321   1485   2179     54     43    127       C  
ATOM   1024  O   GLY A 129      -9.797  11.360  20.322  1.00 13.60           O  
ANISOU 1024  O   GLY A 129     1372   1584   2211    122     49    145       O  
ATOM   1025  N   ALA A 130      -9.188  12.141  22.349  1.00 12.89           N  
ANISOU 1025  N   ALA A 130     1359   1357   2182    106    115     26       N  
ATOM   1026  CA  ALA A 130      -8.414  13.228  21.767  1.00 12.57           C  
ANISOU 1026  CA  ALA A 130     1482   1187   2107    164    262    -29       C  
ATOM   1027  C   ALA A 130      -7.210  12.689  21.006  1.00 11.77           C  
ANISOU 1027  C   ALA A 130     1343   1044   2085    -62     77     67       C  
ATOM   1028  O   ALA A 130      -6.906  13.155  19.900  1.00 12.72           O  
ANISOU 1028  O   ALA A 130     1524   1303   2006     16     29    134       O  
ATOM   1029  CB  ALA A 130      -7.971  14.207  22.849  1.00 13.42           C  
ANISOU 1029  CB  ALA A 130     1807   1419   1873    113    171    -67       C  
ATOM   1030  N   MET A 131      -6.507  11.702  21.576  1.00 12.37           N  
ANISOU 1030  N   MET A 131     1468   1174   2057    201   -101   -105       N  
ATOM   1031  CA  MET A 131      -5.390  11.093  20.863  1.00 12.52           C  
ANISOU 1031  CA  MET A 131     1501   1188   2070    274    -11   -121       C  
ATOM   1032  C   MET A 131      -5.872  10.375  19.611  1.00 12.35           C  
ANISOU 1032  C   MET A 131     1333   1307   2053    103    -40   -110       C  
ATOM   1033  O   MET A 131      -5.209  10.424  18.565  1.00 12.66           O  
ANISOU 1033  O   MET A 131     1437   1357   2017    120    207    -35       O  
ATOM   1034  CB  MET A 131      -4.638  10.140  21.782  1.00 12.82           C  
ANISOU 1034  CB  MET A 131     1432   1271   2166    257     21   -167       C  
ATOM   1035  CG  MET A 131      -3.382   9.580  21.136  1.00 13.49           C  
ANISOU 1035  CG  MET A 131     1433   1249   2444    189     50    -75       C  
ATOM   1036  SD  MET A 131      -2.099  10.776  20.731  1.00 15.57           S  
ANISOU 1036  SD  MET A 131     1501   1614   2799     52    -70    161       S  
ATOM   1037  CE  MET A 131      -1.510  11.125  22.371  1.00 16.36           C  
ANISOU 1037  CE  MET A 131     1734   1572   2911    -43   -197    153       C  
ATOM   1038  N   ASN A 132      -7.028   9.702  19.698  1.00 12.69           N  
ANISOU 1038  N   ASN A 132     1370   1313   2137      6    115   -119       N  
ATOM   1039  CA  ASN A 132      -7.603   9.069  18.520  1.00 13.31           C  
ANISOU 1039  CA  ASN A 132     1510   1376   2169    -69     47    -27       C  
ATOM   1040  C   ASN A 132      -7.814  10.090  17.411  1.00 13.23           C  
ANISOU 1040  C   ASN A 132     1502   1444   2080     31    -47    -29       C  
ATOM   1041  O   ASN A 132      -7.455   9.844  16.252  1.00 13.56           O  
ANISOU 1041  O   ASN A 132     1489   1677   1985     91    -46     29       O  
ATOM   1042  CB  ASN A 132      -8.918   8.386  18.903  1.00 15.53           C  
ANISOU 1042  CB  ASN A 132     1626   1760   2514   -351   -135   -208       C  
ATOM   1043  CG  ASN A 132      -9.572   7.635  17.742  1.00 20.49           C  
ANISOU 1043  CG  ASN A 132     2014   2488   3284   -509    124   -552       C  
ATOM   1044  OD1 ASN A 132      -8.909   7.144  16.834  1.00 24.75           O  
ANISOU 1044  OD1 ASN A 132     2798   3139   3466   -879    344   -636       O  
ATOM   1045  ND2 ASN A 132     -10.885   7.542  17.786  1.00 27.22           N  
ANISOU 1045  ND2 ASN A 132     2673   3646   4022   -454    535   -649       N  
ATOM   1046  N   LYS A 133      -8.372  11.258  17.758  1.00 12.80           N  
ANISOU 1046  N   LYS A 133     1446   1374   2045    104   -199    -33       N  
ATOM   1047  CA  LYS A 133      -8.586  12.305  16.759  1.00 14.10           C  
ANISOU 1047  CA  LYS A 133     1670   1521   2168    266    209    -48       C  
ATOM   1048  C   LYS A 133      -7.266  12.821  16.198  1.00 13.07           C  
ANISOU 1048  C   LYS A 133     1564   1502   1901    220      0     -6       C  
ATOM   1049  O   LYS A 133      -7.145  13.040  14.987  1.00 14.02           O  
ANISOU 1049  O   LYS A 133     1773   1620   1932    249    116     52       O  
ATOM   1050  CB  LYS A 133      -9.374  13.457  17.365  1.00 15.81           C  
ANISOU 1050  CB  LYS A 133     1775   1921   2312    332    239   -332       C  
ATOM   1051  CG  LYS A 133     -10.824  13.163  17.603  1.00 19.36           C  
ANISOU 1051  CG  LYS A 133     1986   2355   3016    251    384   -620       C  
ATOM   1052  CD  LYS A 133     -11.558  14.464  17.973  1.00 22.31           C  
ANISOU 1052  CD  LYS A 133     2021   3013   3445    365    265  -1153       C  
ATOM   1053  CE  LYS A 133     -13.022  14.209  18.253  1.00 26.25           C  
ANISOU 1053  CE  LYS A 133     2459   3570   3943    263    399  -1268       C  
ATOM   1054  NZ  LYS A 133     -13.721  15.500  18.450  1.00 28.38           N  
ANISOU 1054  NZ  LYS A 133     2829   3816   4140    444    517  -1197       N  
ATOM   1055  N   ALA A 134      -6.272  13.065  17.066  1.00 13.10           N  
ANISOU 1055  N   ALA A 134     1520   1401   2059    211    -30    142       N  
ATOM   1056  CA  ALA A 134      -4.994  13.588  16.596  1.00 13.34           C  
ANISOU 1056  CA  ALA A 134     1558   1400   2112    119    -78     60       C  
ATOM   1057  C   ALA A 134      -4.335  12.623  15.632  1.00 12.74           C  
ANISOU 1057  C   ALA A 134     1454   1495   1892     54     -7      6       C  
ATOM   1058  O   ALA A 134      -3.761  13.036  14.618  1.00 13.35           O  
ANISOU 1058  O   ALA A 134     1487   1671   1915    167     69    153       O  
ATOM   1059  CB  ALA A 134      -4.057  13.869  17.773  1.00 14.12           C  
ANISOU 1059  CB  ALA A 134     1768   1482   2116      1     12    -11       C  
ATOM   1060  N   LEU A 135      -4.381  11.331  15.944  1.00 12.60           N  
ANISOU 1060  N   LEU A 135     1562   1342   1885    231      1     12       N  
ATOM   1061  CA  LEU A 135      -3.734  10.360  15.071  1.00 12.95           C  
ANISOU 1061  CA  LEU A 135     1675   1323   1922    250     36     77       C  
ATOM   1062  C   LEU A 135      -4.548  10.130  13.804  1.00 13.32           C  
ANISOU 1062  C   LEU A 135     1652   1566   1845    204    -61     77       C  
ATOM   1063  O   LEU A 135      -3.972   9.884  12.732  1.00 14.07           O  
ANISOU 1063  O   LEU A 135     1937   1712   1696    365    104     -1       O  
ATOM   1064  CB  LEU A 135      -3.464   9.056  15.830  1.00 13.07           C  
ANISOU 1064  CB  LEU A 135     1615   1375   1975     32   -104      3       C  
ATOM   1065  CG  LEU A 135      -2.522   9.236  17.029  1.00 13.32           C  
ANISOU 1065  CG  LEU A 135     1586   1417   2058   -137    -51     40       C  
ATOM   1066  CD1 LEU A 135      -2.310   7.900  17.757  1.00 14.02           C  
ANISOU 1066  CD1 LEU A 135     1823   1433   2071    -30     -9    119       C  
ATOM   1067  CD2 LEU A 135      -1.169   9.861  16.642  1.00 15.78           C  
ANISOU 1067  CD2 LEU A 135     1653   1880   2463   -220    -78    195       C  
ATOM   1068  N   GLU A 136      -5.881  10.230  13.892  1.00 14.23           N  
ANISOU 1068  N   GLU A 136     1712   1707   1989    228   -213     79       N  
ATOM   1069  CA  GLU A 136      -6.698  10.178  12.681  1.00 15.60           C  
ANISOU 1069  CA  GLU A 136     1724   1968   2237    121   -322    175       C  
ATOM   1070  C   GLU A 136      -6.376  11.332  11.734  1.00 15.41           C  
ANISOU 1070  C   GLU A 136     1922   1817   2119    228   -228     74       C  
ATOM   1071  O   GLU A 136      -6.273  11.133  10.514  1.00 15.65           O  
ANISOU 1071  O   GLU A 136     1931   1868   2146    207   -265     79       O  
ATOM   1072  CB  GLU A 136      -8.166  10.212  13.071  1.00 18.36           C  
ANISOU 1072  CB  GLU A 136     1777   2383   2818   -138   -495     59       C  
ATOM   1073  CG  GLU A 136      -9.104  10.096  11.912  1.00 24.90           C  
ANISOU 1073  CG  GLU A 136     2428   2993   4041   -292    -27    298       C  
ATOM   1074  CD  GLU A 136     -10.531   9.991  12.385  1.00 33.07           C  
ANISOU 1074  CD  GLU A 136     3165   4058   5342   -269    435    342       C  
ATOM   1075  OE1 GLU A 136     -10.963   8.875  12.740  1.00 36.79           O  
ANISOU 1075  OE1 GLU A 136     3558   4623   5795   -348    640    152       O  
ATOM   1076  OE2 GLU A 136     -11.205  11.032  12.447  1.00 36.95           O  
ANISOU 1076  OE2 GLU A 136     3489   4552   6001   -225    761    360       O  
ATOM   1077  N   LEU A 137      -6.188  12.538  12.278  1.00 14.26           N  
ANISOU 1077  N   LEU A 137     1843   1561   2013    291    -72    124       N  
ATOM   1078  CA  LEU A 137      -5.796  13.680  11.458  1.00 14.23           C  
ANISOU 1078  CA  LEU A 137     1983   1384   2039    323    -46    137       C  
ATOM   1079  C   LEU A 137      -4.436  13.438  10.805  1.00 14.55           C  
ANISOU 1079  C   LEU A 137     2017   1618   1893    264     99    311       C  
ATOM   1080  O   LEU A 137      -4.240  13.711   9.610  1.00 14.92           O  
ANISOU 1080  O   LEU A 137     2046   1788   1833    246     22    296       O  
ATOM   1081  CB  LEU A 137      -5.755  14.935  12.331  1.00 15.23           C  
ANISOU 1081  CB  LEU A 137     2255   1307   2224    412     63     89       C  
ATOM   1082  CG  LEU A 137      -5.307  16.219  11.633  1.00 16.63           C  
ANISOU 1082  CG  LEU A 137     2433   1671   2215    412    -23    176       C  
ATOM   1083  CD1 LEU A 137      -6.300  16.600  10.532  1.00 18.34           C  
ANISOU 1083  CD1 LEU A 137     2549   2159   2259    363   -156    437       C  
ATOM   1084  CD2 LEU A 137      -5.116  17.372  12.640  1.00 17.61           C  
ANISOU 1084  CD2 LEU A 137     2718   1681   2294    514    180    -80       C  
ATOM   1085  N   PHE A 138      -3.475  12.944  11.587  1.00 14.14           N  
ANISOU 1085  N   PHE A 138     1779   1742   1850    294    -75    144       N  
ATOM   1086  CA  PHE A 138      -2.174  12.558  11.047  1.00 14.85           C  
ANISOU 1086  CA  PHE A 138     1901   1885   1857    317    -88     88       C  
ATOM   1087  C   PHE A 138      -2.336  11.602   9.871  1.00 14.40           C  
ANISOU 1087  C   PHE A 138     1926   1843   1701    272   -134    139       C  
ATOM   1088  O   PHE A 138      -1.745  11.808   8.801  1.00 15.48           O  
ANISOU 1088  O   PHE A 138     2028   2162   1691    258    -63    137       O  
ATOM   1089  CB  PHE A 138      -1.328  11.938  12.174  1.00 14.84           C  
ANISOU 1089  CB  PHE A 138     1772   1964   1902    281   -163    118       C  
ATOM   1090  CG  PHE A 138      -0.154  11.119  11.703  1.00 16.11           C  
ANISOU 1090  CG  PHE A 138     1977   2123   2019    258    -86    212       C  
ATOM   1091  CD1 PHE A 138      -0.167   9.742  11.834  1.00 16.74           C  
ANISOU 1091  CD1 PHE A 138     2066   2147   2149    428   -172    290       C  
ATOM   1092  CD2 PHE A 138       0.960  11.726  11.146  1.00 17.09           C  
ANISOU 1092  CD2 PHE A 138     2003   2251   2239    234     49    -48       C  
ATOM   1093  CE1 PHE A 138       0.909   8.977  11.418  1.00 17.49           C  
ANISOU 1093  CE1 PHE A 138     2185   2175   2286    422      2    157       C  
ATOM   1094  CE2 PHE A 138       2.040  10.963  10.733  1.00 17.88           C  
ANISOU 1094  CE2 PHE A 138     2058   2362   2374    220    284   -124       C  
ATOM   1095  CZ  PHE A 138       2.009   9.596  10.879  1.00 17.40           C  
ANISOU 1095  CZ  PHE A 138     2055   2218   2339    336    192     25       C  
ATOM   1096  N   ARG A 139      -3.163  10.561  10.040  1.00 14.06           N  
ANISOU 1096  N   ARG A 139     1924   1659   1758    359   -148     -9       N  
ATOM   1097  CA  ARG A 139      -3.304   9.569   8.977  1.00 14.44           C  
ANISOU 1097  CA  ARG A 139     2048   1695   1742    166   -189    -15       C  
ATOM   1098  C   ARG A 139      -4.019  10.151   7.765  1.00 15.37           C  
ANISOU 1098  C   ARG A 139     2120   1799   1921    185    -83    111       C  
ATOM   1099  O   ARG A 139      -3.659   9.843   6.623  1.00 16.02           O  
ANISOU 1099  O   ARG A 139     2289   2040   1756    147     -1     19       O  
ATOM   1100  CB  ARG A 139      -4.062   8.349   9.484  1.00 14.90           C  
ANISOU 1100  CB  ARG A 139     2132   1704   1827    322   -222    103       C  
ATOM   1101  CG  ARG A 139      -3.293   7.563  10.525  1.00 14.74           C  
ANISOU 1101  CG  ARG A 139     2002   1834   1765    255   -273    196       C  
ATOM   1102  CD  ARG A 139      -3.923   6.199  10.724  1.00 15.00           C  
ANISOU 1102  CD  ARG A 139     1821   1837   2040    135   -202    151       C  
ATOM   1103  NE  ARG A 139      -5.345   6.262  11.020  1.00 14.84           N  
ANISOU 1103  NE  ARG A 139     1876   1701   2061    183   -137     37       N  
ATOM   1104  CZ  ARG A 139      -5.871   6.457  12.226  1.00 14.74           C  
ANISOU 1104  CZ  ARG A 139     1905   1748   1949    189   -165      3       C  
ATOM   1105  NH1 ARG A 139      -7.198   6.499  12.367  1.00 17.48           N  
ANISOU 1105  NH1 ARG A 139     1913   2346   2382    108     74     39       N  
ATOM   1106  NH2 ARG A 139      -5.093   6.659  13.281  1.00 14.56           N  
ANISOU 1106  NH2 ARG A 139     2086   1613   1832    185   -215     -3       N  
ATOM   1107  N   LYS A 140      -5.039  10.980   7.987  1.00 15.88           N  
ANISOU 1107  N   LYS A 140     1997   1977   2061    222   -402    257       N  
ATOM   1108  CA  LYS A 140      -5.748  11.586   6.867  1.00 17.78           C  
ANISOU 1108  CA  LYS A 140     2365   2268   2121    393   -408    415       C  
ATOM   1109  C   LYS A 140      -4.804  12.455   6.052  1.00 17.29           C  
ANISOU 1109  C   LYS A 140     2337   2298   1936    288   -320    567       C  
ATOM   1110  O   LYS A 140      -4.789  12.398   4.815  1.00 17.74           O  
ANISOU 1110  O   LYS A 140     2359   2382   2000    291   -345    622       O  
ATOM   1111  CB  LYS A 140      -6.917  12.432   7.382  1.00 21.49           C  
ANISOU 1111  CB  LYS A 140     2842   2713   2611    800   -367    574       C  
ATOM   1112  CG  LYS A 140      -7.607  13.274   6.322  1.00 26.57           C  
ANISOU 1112  CG  LYS A 140     3435   3577   3084    850   -259    498       C  
ATOM   1113  CD  LYS A 140      -8.557  14.260   6.986  1.00 30.38           C  
ANISOU 1113  CD  LYS A 140     3923   4180   3439    935   -319    511       C  
ATOM   1114  CE  LYS A 140      -9.218  15.162   5.961  1.00 33.16           C  
ANISOU 1114  CE  LYS A 140     4336   4527   3736    911   -246    457       C  
ATOM   1115  NZ  LYS A 140     -10.040  14.379   5.009  1.00 35.70           N  
ANISOU 1115  NZ  LYS A 140     4625   4832   4107    809    -42    291       N  
ATOM   1116  N   ASP A 141      -3.994  13.265   6.740  1.00 17.17           N  
ANISOU 1116  N   ASP A 141     2334   2215   1973    243   -119    509       N  
ATOM   1117  CA  ASP A 141      -3.094  14.165   6.034  1.00 17.02           C  
ANISOU 1117  CA  ASP A 141     2453   2087   1927    146   -160    498       C  
ATOM   1118  C   ASP A 141      -1.961  13.407   5.355  1.00 16.78           C  
ANISOU 1118  C   ASP A 141     2369   2255   1753    172   -329    593       C  
ATOM   1119  O   ASP A 141      -1.559  13.758   4.241  1.00 18.26           O  
ANISOU 1119  O   ASP A 141     2639   2468   1830     98   -177    464       O  
ATOM   1120  CB  ASP A 141      -2.568  15.228   6.994  1.00 18.54           C  
ANISOU 1120  CB  ASP A 141     2559   2214   2270     25   -294    353       C  
ATOM   1121  CG  ASP A 141      -3.624  16.267   7.356  1.00 20.80           C  
ANISOU 1121  CG  ASP A 141     2673   2666   2565    223   -371    320       C  
ATOM   1122  OD1 ASP A 141      -4.731  16.271   6.771  1.00 22.52           O  
ANISOU 1122  OD1 ASP A 141     2872   2858   2829    485   -346    215       O  
ATOM   1123  OD2 ASP A 141      -3.352  17.095   8.240  1.00 22.53           O  
ANISOU 1123  OD2 ASP A 141     2770   2970   2822    131   -326    170       O  
ATOM   1124  N   ILE A 142      -1.430  12.361   5.996  1.00 17.18           N  
ANISOU 1124  N   ILE A 142     2309   2362   1858    293   -380    340       N  
ATOM   1125  CA  ILE A 142      -0.381  11.605   5.318  1.00 17.88           C  
ANISOU 1125  CA  ILE A 142     2468   2486   1840    314   -190    332       C  
ATOM   1126  C   ILE A 142      -0.948  10.793   4.158  1.00 17.01           C  
ANISOU 1126  C   ILE A 142     2469   2368   1625    108   -124    307       C  
ATOM   1127  O   ILE A 142      -0.288  10.647   3.119  1.00 17.29           O  
ANISOU 1127  O   ILE A 142     2486   2619   1466    353   -104    432       O  
ATOM   1128  CB  ILE A 142       0.479  10.778   6.292  1.00 19.00           C  
ANISOU 1128  CB  ILE A 142     2443   2644   2132    504    -23    322       C  
ATOM   1129  CG1 ILE A 142       1.874  10.557   5.681  1.00 19.47           C  
ANISOU 1129  CG1 ILE A 142     2383   2830   2183    461   -146    339       C  
ATOM   1130  CG2 ILE A 142      -0.210   9.481   6.650  1.00 19.41           C  
ANISOU 1130  CG2 ILE A 142     2602   2668   2107    392   -135     95       C  
ATOM   1131  CD1 ILE A 142       2.855   9.849   6.603  1.00 19.76           C  
ANISOU 1131  CD1 ILE A 142     2553   2924   2032    480   -189    331       C  
ATOM   1132  N   ALA A 143      -2.191  10.302   4.279  1.00 16.41           N  
ANISOU 1132  N   ALA A 143     2350   2198   1686    117   -344    373       N  
ATOM   1133  CA  ALA A 143      -2.807   9.604   3.154  1.00 16.92           C  
ANISOU 1133  CA  ALA A 143     2388   2315   1724    -44   -389    374       C  
ATOM   1134  C   ALA A 143      -2.976  10.542   1.963  1.00 17.85           C  
ANISOU 1134  C   ALA A 143     2543   2480   1758    204   -488    304       C  
ATOM   1135  O   ALA A 143      -2.790  10.133   0.807  1.00 18.46           O  
ANISOU 1135  O   ALA A 143     2698   2679   1637     43   -386    236       O  
ATOM   1136  CB  ALA A 143      -4.153   9.004   3.561  1.00 17.27           C  
ANISOU 1136  CB  ALA A 143     2436   2329   1796    -84   -244    363       C  
ATOM   1137  N   ALA A 144      -3.311  11.812   2.224  1.00 18.44           N  
ANISOU 1137  N   ALA A 144     2631   2421   1955    507   -650    545       N  
ATOM   1138  CA  ALA A 144      -3.417  12.784   1.142  1.00 19.62           C  
ANISOU 1138  CA  ALA A 144     2927   2414   2115    482   -435    498       C  
ATOM   1139  C   ALA A 144      -2.067  12.963   0.459  1.00 19.47           C  
ANISOU 1139  C   ALA A 144     3048   2530   1820    474   -570    634       C  
ATOM   1140  O   ALA A 144      -1.994  13.077  -0.774  1.00 20.76           O  
ANISOU 1140  O   ALA A 144     3260   2710   1917    224   -512    577       O  
ATOM   1141  CB  ALA A 144      -3.937  14.116   1.689  1.00 20.86           C  
ANISOU 1141  CB  ALA A 144     3038   2450   2439    614   -302    562       C  
ATOM   1142  N   LYS A 145      -0.983  12.948   1.245  1.00 19.02           N  
ANISOU 1142  N   LYS A 145     3064   2362   1802    407   -583    651       N  
ATOM   1143  CA  LYS A 145       0.352  13.077   0.670  1.00 20.09           C  
ANISOU 1143  CA  LYS A 145     3214   2477   1943    457   -477    574       C  
ATOM   1144  C   LYS A 145       0.740  11.826  -0.112  1.00 18.85           C  
ANISOU 1144  C   LYS A 145     3167   2373   1624    367   -355    614       C  
ATOM   1145  O   LYS A 145       1.372  11.929  -1.172  1.00 20.18           O  
ANISOU 1145  O   LYS A 145     3297   2707   1665    216    -64    654       O  
ATOM   1146  CB  LYS A 145       1.374  13.375   1.767  1.00 23.21           C  
ANISOU 1146  CB  LYS A 145     3591   2758   2470    627   -404    656       C  
ATOM   1147  CG  LYS A 145       1.291  14.774   2.356  1.00 27.92           C  
ANISOU 1147  CG  LYS A 145     4099   3162   3347    840     57    994       C  
ATOM   1148  CD  LYS A 145       2.009  15.777   1.468  1.00 32.50           C  
ANISOU 1148  CD  LYS A 145     4552   3529   4268    953    477    976       C  
ATOM   1149  CE  LYS A 145       1.770  17.200   1.928  1.00 35.41           C  
ANISOU 1149  CE  LYS A 145     4784   3812   4860   1107    625   1101       C  
ATOM   1150  NZ  LYS A 145       0.377  17.633   1.616  1.00 37.45           N  
ANISOU 1150  NZ  LYS A 145     4962   4093   5173   1105    715   1221       N  
ATOM   1151  N   TYR A 146       0.380  10.641   0.393  1.00 17.91           N  
ANISOU 1151  N   TYR A 146     3161   2189   1454    293   -345    297       N  
ATOM   1152  CA  TYR A 146       0.565   9.424  -0.395  1.00 18.46           C  
ANISOU 1152  CA  TYR A 146     3188   2269   1558    334   -256    321       C  
ATOM   1153  C   TYR A 146      -0.084   9.578  -1.767  1.00 20.38           C  
ANISOU 1153  C   TYR A 146     3608   2594   1540    395   -288    578       C  
ATOM   1154  O   TYR A 146       0.518   9.247  -2.793  1.00 21.67           O  
ANISOU 1154  O   TYR A 146     3868   2828   1539    364    -14    479       O  
ATOM   1155  CB  TYR A 146      -0.072   8.219   0.297  1.00 17.74           C  
ANISOU 1155  CB  TYR A 146     2785   2306   1649    202   -197    481       C  
ATOM   1156  CG  TYR A 146       0.746   7.444   1.319  1.00 17.63           C  
ANISOU 1156  CG  TYR A 146     2527   2324   1846    227   -296    496       C  
ATOM   1157  CD1 TYR A 146       0.679   6.056   1.346  1.00 19.22           C  
ANISOU 1157  CD1 TYR A 146     2559   2571   2172    202   -498    602       C  
ATOM   1158  CD2 TYR A 146       1.539   8.077   2.269  1.00 17.46           C  
ANISOU 1158  CD2 TYR A 146     2506   2242   1887    324   -208    562       C  
ATOM   1159  CE1 TYR A 146       1.382   5.316   2.275  1.00 19.11           C  
ANISOU 1159  CE1 TYR A 146     2486   2598   2176    241   -448    697       C  
ATOM   1160  CE2 TYR A 146       2.257   7.339   3.207  1.00 17.87           C  
ANISOU 1160  CE2 TYR A 146     2384   2357   2048    358   -348    514       C  
ATOM   1161  CZ  TYR A 146       2.164   5.962   3.208  1.00 17.60           C  
ANISOU 1161  CZ  TYR A 146     2248   2444   1994    163   -533    698       C  
ATOM   1162  OH  TYR A 146       2.861   5.227   4.130  1.00 18.50           O  
ANISOU 1162  OH  TYR A 146     2132   2609   2289    126   -430    779       O  
ATOM   1163  N   LYS A 147      -1.322  10.082  -1.805  1.00 21.53           N  
ANISOU 1163  N   LYS A 147     3789   2680   1711    381   -575    705       N  
ATOM   1164  CA  LYS A 147      -2.020  10.192  -3.085  1.00 23.39           C  
ANISOU 1164  CA  LYS A 147     4156   2977   1755    295   -703    903       C  
ATOM   1165  C   LYS A 147      -1.338  11.204  -3.998  1.00 23.90           C  
ANISOU 1165  C   LYS A 147     4336   2979   1767    300   -679    750       C  
ATOM   1166  O   LYS A 147      -1.291  11.012  -5.217  1.00 25.03           O  
ANISOU 1166  O   LYS A 147     4467   3283   1759    250   -478    808       O  
ATOM   1167  CB  LYS A 147      -3.497  10.539  -2.877  1.00 25.92           C  
ANISOU 1167  CB  LYS A 147     4376   3577   1897    -30   -863   1063       C  
ATOM   1168  CG  LYS A 147      -4.298   9.495  -2.098  1.00 29.58           C  
ANISOU 1168  CG  LYS A 147     4620   4165   2456   -211   -794   1104       C  
ATOM   1169  CD  LYS A 147      -5.780   9.851  -2.082  1.00 33.42           C  
ANISOU 1169  CD  LYS A 147     4882   4745   3071   -440   -629    886       C  
ATOM   1170  CE  LYS A 147      -6.439   9.561  -0.736  1.00 35.87           C  
ANISOU 1170  CE  LYS A 147     5085   5165   3379   -464   -595    646       C  
ATOM   1171  NZ  LYS A 147      -6.260  10.659   0.281  1.00 36.95           N  
ANISOU 1171  NZ  LYS A 147     5170   5291   3579   -426   -573    591       N  
ATOM   1172  N   GLU A 148      -0.775  12.275  -3.426  1.00 22.66           N  
ANISOU 1172  N   GLU A 148     4294   2560   1756    276   -688    773       N  
ATOM   1173  CA  GLU A 148      -0.037  13.242  -4.232  1.00 24.61           C  
ANISOU 1173  CA  GLU A 148     4676   2806   1869    392   -358    901       C  
ATOM   1174  C   GLU A 148       1.254  12.669  -4.793  1.00 24.85           C  
ANISOU 1174  C   GLU A 148     4599   3089   1753    324   -318    936       C  
ATOM   1175  O   GLU A 148       1.806  13.232  -5.750  1.00 27.41           O  
ANISOU 1175  O   GLU A 148     4684   3556   2174    317   -105    989       O  
ATOM   1176  CB  GLU A 148       0.230  14.505  -3.419  1.00 26.61           C  
ANISOU 1176  CB  GLU A 148     5097   2826   2189    626   -135    757       C  
ATOM   1177  CG  GLU A 148      -1.030  15.283  -3.130  1.00 30.12           C  
ANISOU 1177  CG  GLU A 148     5628   3068   2748    895    128    459       C  
ATOM   1178  CD  GLU A 148      -0.798  16.427  -2.172  1.00 34.58           C  
ANISOU 1178  CD  GLU A 148     6195   3585   3357   1150    367    322       C  
ATOM   1179  OE1 GLU A 148      -1.788  17.098  -1.805  1.00 36.59           O  
ANISOU 1179  OE1 GLU A 148     6419   3933   3550   1189    575    331       O  
ATOM   1180  OE2 GLU A 148       0.373  16.665  -1.803  1.00 36.43           O  
ANISOU 1180  OE2 GLU A 148     6438   3730   3673   1191    308    147       O  
ATOM   1181  N   LEU A 149       1.747  11.578  -4.220  1.00 25.34           N  
ANISOU 1181  N   LEU A 149     4518   3144   1966    431   -349    595       N  
ATOM   1182  CA  LEU A 149       2.860  10.830  -4.779  1.00 27.27           C  
ANISOU 1182  CA  LEU A 149     4674   3532   2157    417   -138    433       C  
ATOM   1183  C   LEU A 149       2.398   9.706  -5.694  1.00 28.79           C  
ANISOU 1183  C   LEU A 149     4940   3743   2257    482     20    152       C  
ATOM   1184  O   LEU A 149       3.238   8.977  -6.232  1.00 30.22           O  
ANISOU 1184  O   LEU A 149     4992   3875   2615    746    139    -27       O  
ATOM   1185  CB  LEU A 149       3.731  10.267  -3.650  1.00 27.95           C  
ANISOU 1185  CB  LEU A 149     4549   3679   2390    363   -238    557       C  
ATOM   1186  CG  LEU A 149       4.326  11.324  -2.715  1.00 28.33           C  
ANISOU 1186  CG  LEU A 149     4469   3698   2597    221   -272    573       C  
ATOM   1187  CD1 LEU A 149       4.995  10.661  -1.518  1.00 28.19           C  
ANISOU 1187  CD1 LEU A 149     4411   3728   2573    278   -437    727       C  
ATOM   1188  CD2 LEU A 149       5.317  12.211  -3.460  1.00 28.96           C  
ANISOU 1188  CD2 LEU A 149     4528   3679   2795    175   -223    418       C  
ATOM   1189  N   GLY A 150       1.094   9.553  -5.896  1.00 28.19           N  
ANISOU 1189  N   GLY A 150     5133   3628   1949    408   -113    241       N  
ATOM   1190  CA  GLY A 150       0.586   8.530  -6.788  1.00 30.52           C  
ANISOU 1190  CA  GLY A 150     5550   3743   2302    215    -74     79       C  
ATOM   1191  C   GLY A 150       0.294   7.199  -6.141  1.00 33.82           C  
ANISOU 1191  C   GLY A 150     6006   4039   2807     28    -57     45       C  
ATOM   1192  O   GLY A 150       0.036   6.223  -6.856  1.00 34.21           O  
ANISOU 1192  O   GLY A 150     6212   3922   2866    -60     -8     76       O  
ATOM   1193  N   TYR A 151       0.318   7.123  -4.817  1.00 36.93           N  
ANISOU 1193  N   TYR A 151     6211   4435   3387   -109      8     85       N  
ATOM   1194  CA  TYR A 151       0.101   5.877  -4.103  1.00 40.65           C  
ANISOU 1194  CA  TYR A 151     6463   4925   4057   -223    -58     93       C  
ATOM   1195  C   TYR A 151      -1.285   5.869  -3.482  1.00 44.20           C  
ANISOU 1195  C   TYR A 151     6835   5248   4712   -485    285    224       C  
ATOM   1196  O   TYR A 151      -1.746   6.884  -2.949  1.00 44.59           O  
ANISOU 1196  O   TYR A 151     6929   5140   4873   -601    618    306       O  
ATOM   1197  CB  TYR A 151       1.146   5.695  -3.005  1.00 40.87           C  
ANISOU 1197  CB  TYR A 151     6379   5111   4038   -127   -448     -5       C  
ATOM   1198  CG  TYR A 151       2.502   5.342  -3.546  1.00 41.52           C  
ANISOU 1198  CG  TYR A 151     6293   5370   4110    -70   -750   -176       C  
ATOM   1199  CD1 TYR A 151       2.924   4.020  -3.597  1.00 42.21           C  
ANISOU 1199  CD1 TYR A 151     6290   5491   4259    -53   -785   -256       C  
ATOM   1200  CD2 TYR A 151       3.357   6.325  -4.025  1.00 41.46           C  
ANISOU 1200  CD2 TYR A 151     6230   5464   4058    -82  -1044   -312       C  
ATOM   1201  CE1 TYR A 151       4.166   3.689  -4.099  1.00 42.62           C  
ANISOU 1201  CE1 TYR A 151     6230   5617   4345    -30   -915   -323       C  
ATOM   1202  CE2 TYR A 151       4.597   6.003  -4.532  1.00 42.21           C  
ANISOU 1202  CE2 TYR A 151     6210   5613   4216    -84  -1060   -412       C  
ATOM   1203  CZ  TYR A 151       4.999   4.685  -4.564  1.00 42.77           C  
ANISOU 1203  CZ  TYR A 151     6192   5701   4359    -26  -1021   -407       C  
ATOM   1204  OH  TYR A 151       6.236   4.364  -5.068  1.00 43.63           O  
ANISOU 1204  OH  TYR A 151     6162   5881   4534     21  -1025   -447       O  
ATOM   1205  N   GLN A 152      -1.897   4.691  -3.472  1.00 44.10           N  
ANISOU 1205  N   GLN A 152     6534   5258   4963   -887    733    281       N  
ATOM   1206  CA  GLN A 152      -3.206   4.560  -2.802  1.00 46.25           C  
ANISOU 1206  CA  GLN A 152     6434   5657   5484  -1034    773    333       C  
ATOM   1207  C   GLN A 152      -2.926   4.477  -1.303  1.00 46.29           C  
ANISOU 1207  C   GLN A 152     6564   5616   5410  -1163    843    341       C  
ATOM   1208  O   GLN A 152      -3.613   5.161  -0.550  1.00 46.37           O  
ANISOU 1208  O   GLN A 152     6611   5577   5432  -1224   1022    308       O  
ATOM   1209  CB  GLN A 152      -3.890   3.267  -3.240  1.00 48.53           C  
ATOM   1210  CG  GLN A 152      -4.291   3.270  -4.702  1.00 56.03           C  
ATOM   1211  CD  GLN A 152      -5.723   3.707  -4.850  1.00 61.26           C  
ATOM   1212  OE1 GLN A 152      -6.485   3.732  -3.888  1.00 87.42           O  
ATOM   1213  NE2 GLN A 152      -6.098   4.064  -6.064  1.00 65.11           N  
ATOM   1214  N   GLY A 153      -1.886   3.722  -0.931  1.00 48.68           N  
ANISOU 1214  N   GLY A 153     7015   5816   5664   -999     24    302       N  
ATOM   1215  CA  GLY A 153      -1.608   3.482   0.470  1.00 47.77           C  
ANISOU 1215  CA  GLY A 153     6857   5667   5626  -1020   -221    127       C  
ATOM   1216  C   GLY A 153      -2.461   2.344   0.992  1.00 46.76           C  
ANISOU 1216  C   GLY A 153     6714   5500   5554   -937   -400     57       C  
ATOM   1217  O   GLY A 153      -3.114   1.645   0.216  1.00 47.54           O  
ANISOU 1217  O   GLY A 153     6798   5592   5672   -937   -315     38       O  
ATOM   1218  OXT GLY A 153      -2.529   2.091   2.186  1.00 44.95           O  
ANISOU 1218  OXT GLY A 153     6505   5331   5245   -854   -680     29       O  
TER    1219      GLY A 153                                                      
HETATM 1220  CHA HEM A 201      11.670   4.567   9.300  1.00 14.29           C  
ANISOU 1220  CHA HEM A 201     1806   1940   1681    198     19     94       C  
HETATM 1221  CHB HEM A 201       8.517   7.473  11.594  1.00 12.98           C  
ANISOU 1221  CHB HEM A 201     1571   1706   1653    125    135    102       C  
HETATM 1222  CHC HEM A 201       5.091   4.031  11.228  1.00 13.80           C  
ANISOU 1222  CHC HEM A 201     1954   1754   1535    209     75    -47       C  
HETATM 1223  CHD HEM A 201       8.268   1.111   9.015  1.00 14.09           C  
ANISOU 1223  CHD HEM A 201     1894   1976   1482    311    -85   -131       C  
HETATM 1224  C1A HEM A 201      11.117   5.651   9.953  1.00 13.52           C  
ANISOU 1224  C1A HEM A 201     1641   1835   1660    281    -26    105       C  
HETATM 1225  C2A HEM A 201      11.783   6.903  10.233  1.00 14.22           C  
ANISOU 1225  C2A HEM A 201     1627   2018   1756    145    -96    123       C  
HETATM 1226  C3A HEM A 201      10.914   7.706  10.872  1.00 14.00           C  
ANISOU 1226  C3A HEM A 201     1659   1884   1776     88    -65    136       C  
HETATM 1227  C4A HEM A 201       9.668   6.986  11.021  1.00 13.19           C  
ANISOU 1227  C4A HEM A 201     1556   1769   1687    111    105    137       C  
HETATM 1228  CMA HEM A 201      11.167   9.130  11.391  1.00 14.46           C  
ANISOU 1228  CMA HEM A 201     1906   1690   1898    -49    -93    217       C  
HETATM 1229  CAA HEM A 201      13.230   7.234   9.825  1.00 15.04           C  
ANISOU 1229  CAA HEM A 201     1675   2286   1752   -163     10    258       C  
HETATM 1230  CBA HEM A 201      13.216   8.224   8.650  1.00 16.75           C  
ANISOU 1230  CBA HEM A 201     1912   2652   1800    -56    -55    377       C  
HETATM 1231  CGA HEM A 201      12.416   7.737   7.474  1.00 19.18           C  
ANISOU 1231  CGA HEM A 201     2343   2964   1981     45    278    482       C  
HETATM 1232  O1A HEM A 201      12.805   6.693   6.898  1.00 20.36           O  
ANISOU 1232  O1A HEM A 201     2661   3074   2002   -116    276    313       O  
HETATM 1233  O2A HEM A 201      11.410   8.409   7.100  1.00 20.02           O  
ANISOU 1233  O2A HEM A 201     2351   3172   2085     63    -59    257       O  
HETATM 1234  C1B HEM A 201       7.315   6.799  11.676  1.00 12.37           C  
ANISOU 1234  C1B HEM A 201     1525   1712   1461     36    110     50       C  
HETATM 1235  C2B HEM A 201       6.115   7.317  12.293  1.00 12.69           C  
ANISOU 1235  C2B HEM A 201     1546   1810   1467     92    -80    -10       C  
HETATM 1236  C3B HEM A 201       5.171   6.366  12.186  1.00 13.28           C  
ANISOU 1236  C3B HEM A 201     1598   1900   1549    -20   -168    -55       C  
HETATM 1237  C4B HEM A 201       5.752   5.218  11.513  1.00 13.32           C  
ANISOU 1237  C4B HEM A 201     1718   1723   1621     -7   -179    -49       C  
HETATM 1238  CMB HEM A 201       6.005   8.726  12.894  1.00 13.72           C  
ANISOU 1238  CMB HEM A 201     1548   1931   1733     76    -35    -33       C  
HETATM 1239  CAB HEM A 201       3.716   6.382  12.687  1.00 14.68           C  
ANISOU 1239  CAB HEM A 201     1841   1929   1809    122      7    107       C  
HETATM 1240  CBB HEM A 201       3.350   7.027  13.804  1.00 15.56           C  
ANISOU 1240  CBB HEM A 201     2100   1970   1844    226     99    150       C  
HETATM 1241  C1C HEM A 201       5.659   2.908  10.646  1.00 13.40           C  
ANISOU 1241  C1C HEM A 201     1900   1708   1484    186    134    157       C  
HETATM 1242  C2C HEM A 201       5.039   1.608  10.504  1.00 14.12           C  
ANISOU 1242  C2C HEM A 201     1989   1853   1525     78     51     40       C  
HETATM 1243  C3C HEM A 201       5.916   0.798   9.887  1.00 14.21           C  
ANISOU 1243  C3C HEM A 201     1891   1967   1540    145   -140    -60       C  
HETATM 1244  C4C HEM A 201       7.122   1.572   9.618  1.00 13.93           C  
ANISOU 1244  C4C HEM A 201     1832   1851   1612    306     30    128       C  
HETATM 1245  CMC HEM A 201       3.618   1.284  10.985  1.00 15.45           C  
ANISOU 1245  CMC HEM A 201     2103   1969   1799    -49    149   -130       C  
HETATM 1246  CAC HEM A 201       5.796  -0.687   9.507  1.00 15.25           C  
ANISOU 1246  CAC HEM A 201     2049   2113   1630    105   -176     67       C  
HETATM 1247  CBC HEM A 201       4.802  -1.516   9.841  1.00 16.23           C  
ANISOU 1247  CBC HEM A 201     2255   2165   1747    -66     46     35       C  
HETATM 1248  C1D HEM A 201       9.460   1.793   8.896  1.00 14.75           C  
ANISOU 1248  C1D HEM A 201     1938   2032   1636    284   -153    -52       C  
HETATM 1249  C2D HEM A 201      10.679   1.269   8.308  1.00 15.21           C  
ANISOU 1249  C2D HEM A 201     1985   2085   1711    384   -127   -192       C  
HETATM 1250  C3D HEM A 201      11.623   2.220   8.382  1.00 14.88           C  
ANISOU 1250  C3D HEM A 201     1802   2015   1839    286   -119    -25       C  
HETATM 1251  C4D HEM A 201      11.030   3.376   9.029  1.00 14.13           C  
ANISOU 1251  C4D HEM A 201     1887   1869   1611    278    -31    108       C  
HETATM 1252  CMD HEM A 201      10.827  -0.124   7.697  1.00 16.55           C  
ANISOU 1252  CMD HEM A 201     2207   2213   1867    480   -139   -450       C  
HETATM 1253  CAD HEM A 201      13.083   2.138   7.878  1.00 17.13           C  
ANISOU 1253  CAD HEM A 201     1928   2379   2201    300   -160    -33       C  
HETATM 1254  CBD HEM A 201      14.105   2.174   9.019  1.00 18.61           C  
ANISOU 1254  CBD HEM A 201     2293   2526   2252    229   -112    157       C  
HETATM 1255  CGD HEM A 201      14.116   0.866   9.765  1.00 18.78           C  
ANISOU 1255  CGD HEM A 201     2589   2416   2130    314   -124     91       C  
HETATM 1256  O1D HEM A 201      14.111  -0.215   9.110  1.00 19.86           O  
ANISOU 1256  O1D HEM A 201     2687   2396   2464    455   -202    130       O  
HETATM 1257  O2D HEM A 201      14.200   0.891  11.027  1.00 19.95           O  
ANISOU 1257  O2D HEM A 201     2668   2707   2203    370    -40     29       O  
HETATM 1258  NA  HEM A 201       9.820   5.738  10.439  1.00 13.50           N  
ANISOU 1258  NA  HEM A 201     1670   1857   1602    279     44     48       N  
HETATM 1259  NB  HEM A 201       7.078   5.518  11.216  1.00 13.50           N  
ANISOU 1259  NB  HEM A 201     1686   1890   1554     97    -65     90       N  
HETATM 1260  NC  HEM A 201       6.926   2.849  10.096  1.00 13.66           N  
ANISOU 1260  NC  HEM A 201     1881   1746   1565    267    107     91       N  
HETATM 1261  ND  HEM A 201       9.709   3.072   9.350  1.00 14.41           N  
ANISOU 1261  ND  HEM A 201     1977   1959   1537    201   -108    117       N  
HETATM 1262 FE   HEM A 201       8.301   4.375  10.097  1.00 13.14          FE  
ANISOU 1262 FE   HEM A 201     1705   1794   1492    137    -67     99      FE  
HETATM 1263  O1  OXY A 202       8.917   3.476  12.079  1.00 22.36           O  
ANISOU 1263  O1  OXY A 202     3077   2784   2637     66    313    257       O  
HETATM 1264  O2  OXY A 202       8.881   2.356  12.555  1.00 26.66           O  
ANISOU 1264  O2  OXY A 202     3623   3468   3041     85    284    486       O  
HETATM 1265  S   SO4 A 203       8.459 -14.544  26.549  1.00 16.81           S  
ANISOU 1265  S   SO4 A 203     1795   2072   2519   -126   -187    136       S  
HETATM 1266  O1  SO4 A 203       9.723 -14.829  25.858  1.00 17.36           O  
ANISOU 1266  O1  SO4 A 203     1803   2174   2619     71   -256     47       O  
HETATM 1267  O2  SO4 A 203       7.947 -13.234  26.132  1.00 16.32           O  
ANISOU 1267  O2  SO4 A 203     1755   1790   2658     35   -216    488       O  
HETATM 1268  O3  SO4 A 203       8.655 -14.601  27.999  1.00 18.03           O  
ANISOU 1268  O3  SO4 A 203     2085   2388   2378   -154    -98    323       O  
HETATM 1269  O4  SO4 A 203       7.508 -15.601  26.193  1.00 18.28           O  
ANISOU 1269  O4  SO4 A 203     1863   2203   2881   -289   -154     47       O  
HETATM 1270  S   SO4 A 204      -9.335  12.202  30.664  1.00 32.41           S  
ANISOU 1270  S   SO4 A 204     5245   3384   3685   1135   1841   1073       S  
HETATM 1271  O1  SO4 A 204      -8.842  13.495  30.205  1.00 34.35           O  
ANISOU 1271  O1  SO4 A 204     5577   3389   4086    833   2127    949       O  
HETATM 1272  O2  SO4 A 204      -9.760  11.399  29.532  1.00 32.18           O  
ANISOU 1272  O2  SO4 A 204     5141   3469   3617   1351   1900   1045       O  
HETATM 1273  O3  SO4 A 204      -8.247  11.487  31.359  1.00 33.26           O  
ANISOU 1273  O3  SO4 A 204     5681   3204   3752   1084   1879   1081       O  
HETATM 1274  O4  SO4 A 204     -10.465  12.383  31.580  1.00 35.24           O  
ANISOU 1274  O4  SO4 A 204     5451   3858   4080    991   2198    932       O  
HETATM 1275  S   SO4 A 205       1.782   8.448  35.229  1.00 54.62           S  
ANISOU 1275  S   SO4 A 205     7870   7345   5539     59    538    135       S  
HETATM 1276  O1  SO4 A 205       2.948   8.049  34.512  1.00 55.28           O  
ANISOU 1276  O1  SO4 A 205     7913   7435   5655     83    545     80       O  
HETATM 1277  O2  SO4 A 205       0.634   8.322  34.399  1.00 54.44           O  
ANISOU 1277  O2  SO4 A 205     7814   7305   5564    -68    438     82       O  
HETATM 1278  O3  SO4 A 205       1.629   7.621  36.383  1.00 54.93           O  
ANISOU 1278  O3  SO4 A 205     7890   7366   5615     24    558    142       O  
HETATM 1279  O4  SO4 A 205       1.941   9.810  35.634  1.00 54.70           O  
ANISOU 1279  O4  SO4 A 205     7859   7303   5622     56    461    147       O  
HETATM 1280  O   HOH A 301       3.698  -6.661   5.831  1.00 33.18           O  
ANISOU 1280  O   HOH A 301     4315   2731   5561    673    498   -772       O  
HETATM 1281  O   HOH A 302      17.446  -8.391   7.114  1.00 42.26           O  
ANISOU 1281  O   HOH A 302     5755   5791   4510    296   1594  -1023       O  
HETATM 1282  O   HOH A 303      -4.129   0.680   3.639  1.00 26.31           O  
ANISOU 1282  O   HOH A 303     3008   4860   2129   -638   -868    220       O  
HETATM 1283  O   HOH A 304      -0.619   2.613  -4.331  1.00 53.71           O  
ANISOU 1283  O   HOH A 304     7329   6091   6988   1958   -362   -188       O  
HETATM 1284  O   HOH A 305      -8.279  10.458  33.733  1.00 49.24           O  
ANISOU 1284  O   HOH A 305     8327   5879   4504   1913    781    -53       O  
HETATM 1285  O   HOH A 306      -4.224  -6.771  20.633  1.00 43.35           O  
ANISOU 1285  O   HOH A 306     5454   4765   6250   -451  -1417   -879       O  
HETATM 1286  O   HOH A 307       3.120  -8.666  24.435  1.00 50.70           O  
ANISOU 1286  O   HOH A 307     7734   4507   7021   -967    693   1261       O  
HETATM 1287  O   HOH A 308      20.300   3.039  21.821  1.00 18.51           O  
ANISOU 1287  O   HOH A 308     2069   1899   3064   -104    -25   -367       O  
HETATM 1288  O   HOH A 309      -3.960  23.642  23.077  1.00 41.18           O  
ANISOU 1288  O   HOH A 309     2648   7493   5505   -580    -12   -494       O  
HETATM 1289  O   HOH A 310      11.204 -11.132   7.142  1.00 51.16           O  
ANISOU 1289  O   HOH A 310     4525   7493   7420    361  -1188  -1143       O  
HETATM 1290  O   HOH A 311       4.995 -10.902   9.449  1.00 39.76           O  
ANISOU 1290  O   HOH A 311     3135   6180   5790    240    139  -2721       O  
HETATM 1291  O   HOH A 312      11.124  11.005   7.446  1.00 24.67           O  
ANISOU 1291  O   HOH A 312     2648   3587   3137    283    182   1068       O  
HETATM 1292  O   HOH A 313       9.326  19.431   4.609  1.00 43.85           O  
ANISOU 1292  O   HOH A 313     6330   4118   6213   -827   3369    295       O  
HETATM 1293  O   HOH A 314      17.836  -6.984  17.302  1.00 22.98           O  
ANISOU 1293  O   HOH A 314     3228   2432   3072   1017    372   -465       O  
HETATM 1294  O   HOH A 315       5.803  -4.706  28.993  1.00 47.71           O  
ANISOU 1294  O   HOH A 315     6496   7523   4109   2129   1116    803       O  
HETATM 1295  O   HOH A 316      -4.486  27.476  22.599  1.00 44.23           O  
ANISOU 1295  O   HOH A 316     3994   7286   5524    588   -475   -640       O  
HETATM 1296  O   HOH A 317       8.644  13.703  21.448  1.00 26.88           O  
ANISOU 1296  O   HOH A 317     4636   3291   2284   1391    581    372       O  
HETATM 1297  O   HOH A 318      -9.348   6.486  14.294  1.00 28.49           O  
ANISOU 1297  O   HOH A 318     2367   5312   3147   -462    130  -1080       O  
HETATM 1298  O   HOH A 319       4.266  -6.785  29.291  1.00 58.56           O  
ANISOU 1298  O   HOH A 319     8082   9242   4926    688   1306  -1651       O  
HETATM 1299  O   HOH A 320       8.868  14.406   9.988  1.00 30.15           O  
ANISOU 1299  O   HOH A 320     3863   4926   2665   2315    200    -20       O  
HETATM 1300  O   HOH A 321      12.029 -18.236  20.171  1.00 26.45           O  
ANISOU 1300  O   HOH A 321     3154   2689   4207   -123   -951   -996       O  
HETATM 1301  O   HOH A 322      -4.390  -7.759  11.718  1.00 39.37           O  
ANISOU 1301  O   HOH A 322     4895   4767   5296    423    214  -1270       O  
HETATM 1302  O   HOH A 323       4.849 -11.354  15.548  1.00 40.09           O  
ANISOU 1302  O   HOH A 323     6288   3063   5882   1604  -2796  -1308       O  
HETATM 1303  O   HOH A 324      16.529   8.345  14.507  1.00 37.31           O  
ANISOU 1303  O   HOH A 324     2725   5460   5989  -1237   -641   2679       O  
HETATM 1304  O   HOH A 325      -2.010  -1.240  33.178  1.00 44.66           O  
ANISOU 1304  O   HOH A 325     5020   7189   4761  -1770   -254   2304       O  
HETATM 1305  O   HOH A 326      14.239  -9.783  27.680  1.00 15.56           O  
ANISOU 1305  O   HOH A 326     1927   1968   2016   -148   -330    113       O  
HETATM 1306  O   HOH A 327       7.623  -4.596   2.024  1.00 45.43           O  
ANISOU 1306  O   HOH A 327     5510   7614   4135   2005    621    -41       O  
HETATM 1307  O   HOH A 328       5.544 -15.614  24.334  1.00 28.87           O  
ANISOU 1307  O   HOH A 328     2531   4778   3662  -1051   -363    855       O  
HETATM 1308  O   HOH A 329      -8.403   4.634  32.380  1.00 34.25           O  
ANISOU 1308  O   HOH A 329     4818   3319   4877   -661   2479   -835       O  
HETATM 1309  O   HOH A 330       3.533  14.196  -7.601  1.00 36.63           O  
ANISOU 1309  O   HOH A 330     5516   4661   3742  -1527  -1787    655       O  
HETATM 1310  O   HOH A 331       5.989  -2.286  29.893  1.00 48.61           O  
ANISOU 1310  O   HOH A 331     8611   6358   3501  -1973  -1829   1567       O  
HETATM 1311  O   HOH A 332       9.141  16.370  28.158  1.00 19.55           O  
ANISOU 1311  O   HOH A 332     2703   2319   2407   -978     19     32       O  
HETATM 1312  O   HOH A 333       5.276 -12.968  26.518  1.00 52.96           O  
ANISOU 1312  O   HOH A 333     4072   7199   8851   -860   1239   2031       O  
HETATM 1313  O   HOH A 334      13.285   9.821  32.704  1.00 17.84           O  
ANISOU 1313  O   HOH A 334     2182   2304   2294    -63   -611   -233       O  
HETATM 1314  O   HOH A 335      13.616   2.855  29.617  1.00 37.91           O  
ANISOU 1314  O   HOH A 335     4604   6565   3235   3058    304    987       O  
HETATM 1315  O   HOH A 336      -1.637  16.393   3.566  1.00 31.30           O  
ANISOU 1315  O   HOH A 336     4317   3549   4027    154    237   1281       O  
HETATM 1316  O   HOH A 337      12.385 -15.282  26.211  1.00 16.00           O  
ANISOU 1316  O   HOH A 337     1914   1793   2373     30   -196   -185       O  
HETATM 1317  O   HOH A 338      -8.695   3.149  23.557  1.00 13.92           O  
ANISOU 1317  O   HOH A 338     1532   1726   2032   -464     35    -45       O  
HETATM 1318  O   HOH A 339      10.705 -14.433  29.787  1.00 20.00           O  
ANISOU 1318  O   HOH A 339     2527   2900   2172     86      5    310       O  
HETATM 1319  O   HOH A 340       2.028  15.566  31.644  1.00 26.39           O  
ANISOU 1319  O   HOH A 340     2760   4707   2561   -380   -335   -786       O  
HETATM 1320  O   HOH A 341      -6.906  11.809   3.199  1.00 29.66           O  
ANISOU 1320  O   HOH A 341     3594   4070   3605    375  -1531   -300       O  
HETATM 1321  O   HOH A 342       8.606  14.720  30.113  1.00 24.81           O  
ANISOU 1321  O   HOH A 342     3688   3047   2693  -1690  -1081    697       O  
HETATM 1322  O   HOH A 343     -12.579  17.969  17.240  1.00 28.56           O  
ANISOU 1322  O   HOH A 343     2500   5541   2810     30   -807   -455       O  
HETATM 1323  O   HOH A 344       8.977   4.438  32.894  1.00 31.80           O  
ANISOU 1323  O   HOH A 344     3923   5107   3053  -1352   -143   -191       O  
HETATM 1324  O   HOH A 345       6.171   7.950  31.742  1.00 19.91           O  
ANISOU 1324  O   HOH A 345     2597   2705   2264   -493     27    362       O  
HETATM 1325  O   HOH A 346      12.356  11.812  25.661  1.00 18.71           O  
ANISOU 1325  O   HOH A 346     1941   2615   2554    105   -224    -18       O  
HETATM 1326  O   HOH A 347     -12.855   8.006  23.800  1.00 26.15           O  
ANISOU 1326  O   HOH A 347     3308   2969   3660   -728   -160    163       O  
HETATM 1327  O   HOH A 348       2.467  22.953  20.810  1.00 29.49           O  
ANISOU 1327  O   HOH A 348     4561   2742   3903    -70   -108   -322       O  
HETATM 1328  O   HOH A 349       5.807  -4.862  25.725  1.00 21.52           O  
ANISOU 1328  O   HOH A 349     2572   2377   3228    384   -824     71       O  
HETATM 1329  O   HOH A 350      -0.336  17.594  14.428  1.00 17.70           O  
ANISOU 1329  O   HOH A 350     1783   2237   2706    131    -77    311       O  
HETATM 1330  O   HOH A 351      -6.728  22.277  15.483  1.00 21.76           O  
ANISOU 1330  O   HOH A 351     2240   3231   2797    607    239    624       O  
HETATM 1331  O   HOH A 352       3.298  13.868  -0.838  1.00 51.80           O  
ANISOU 1331  O   HOH A 352     6709   6918   6054   -299   -987   -909       O  
HETATM 1332  O   HOH A 353      -6.667  18.199   7.121  1.00 36.85           O  
ANISOU 1332  O   HOH A 353     5087   4133   4782   1526  -1328   -370       O  
HETATM 1333  O   HOH A 354      -6.617   5.826   8.499  1.00 26.01           O  
ANISOU 1333  O   HOH A 354     3303   4075   2504    545   -800   -618       O  
HETATM 1334  O   HOH A 355      -6.403   7.032  15.680  1.00 19.86           O  
ANISOU 1334  O   HOH A 355     2295   3066   2185   -313    322   -538       O  
HETATM 1335  O   HOH A 356     -12.033  14.069  21.401  1.00 38.69           O  
ANISOU 1335  O   HOH A 356     4634   3670   6396    750   -445   1288       O  
HETATM 1336  O   HOH A 357      13.658  -3.517  22.570  1.00 14.09           O  
ANISOU 1336  O   HOH A 357     1900   1518   1935    140     11    112       O  
HETATM 1337  O   HOH A 358      13.539   0.405  28.121  1.00 34.83           O  
ANISOU 1337  O   HOH A 358     4728   4063   4444     23  -1331   -750       O  
HETATM 1338  O   HOH A 359      22.048   4.257  14.795  1.00 50.16           O  
ANISOU 1338  O   HOH A 359     7366   6299   5395   -412   1920    893       O  
HETATM 1339  O   HOH A 360      -5.985  -3.270  24.254  1.00 39.40           O  
ANISOU 1339  O   HOH A 360     3635   5588   5749   1772   2045   2405       O  
HETATM 1340  O   HOH A 361      12.043  11.161   2.947  1.00 30.22           O  
ANISOU 1340  O   HOH A 361     3110   3744   4630   -201   1443   -226       O  
HETATM 1341  O   HOH A 362      -6.671   2.141  20.435  1.00 17.53           O  
ANISOU 1341  O   HOH A 362     2011   2023   2626   -410    382   -100       O  
HETATM 1342  O   HOH A 363      11.557   1.298  30.456  1.00 35.96           O  
ANISOU 1342  O   HOH A 363     5478   4389   3798     78   -645    336       O  
HETATM 1343  O   HOH A 364       6.434  -7.438   1.073  1.00 48.67           O  
ANISOU 1343  O   HOH A 364     5092   6822   6578    803  -1638  -1214       O  
HETATM 1344  O   HOH A 365      -3.912  13.606  28.797  1.00 29.53           O  
ANISOU 1344  O   HOH A 365     2308   5383   3530     -8    -65   1848       O  
HETATM 1345  O   HOH A 366      13.631 -17.238  17.718  1.00 34.40           O  
ANISOU 1345  O   HOH A 366     4559   3405   5106   -181  -1663    798       O  
HETATM 1346  O   HOH A 367       1.334 -12.727  17.442  1.00 32.75           O  
ANISOU 1346  O   HOH A 367     4501   2724   5218   -700  -1541    614       O  
HETATM 1347  O   HOH A 368      -4.083  19.519   9.425  1.00 28.49           O  
ANISOU 1347  O   HOH A 368     3277   3095   4452    194   -763    -78       O  
HETATM 1348  O   HOH A 369      -4.808  -8.102  14.122  1.00 35.65           O  
ANISOU 1348  O   HOH A 369     3882   3988   5677  -1635  -1512   1204       O  
HETATM 1349  O   HOH A 370      -2.766   9.213  -6.767  1.00 51.92           O  
ANISOU 1349  O   HOH A 370     6602   7063   6061  -3113   -235   1741       O  
HETATM 1350  O   HOH A 371       6.391  17.323  25.940  1.00 19.90           O  
ANISOU 1350  O   HOH A 371     1785   2545   3231     71   -326    -82       O  
HETATM 1351  O   HOH A 372       4.043   3.830  33.588  1.00 36.66           O  
ANISOU 1351  O   HOH A 372     3482   7925   2524     54   -647   1069       O  
HETATM 1352  O   HOH A 373       7.401  20.444  16.504  1.00 20.51           O  
ANISOU 1352  O   HOH A 373     2411   2193   3187    -20   -174    600       O  
HETATM 1353  O   HOH A 374       6.317 -17.378  27.998  1.00 39.30           O  
ANISOU 1353  O   HOH A 374     4138   6252   4542  -1464   1050   1652       O  
HETATM 1354  O   HOH A 375      19.066  -9.641  11.865  1.00 42.94           O  
ANISOU 1354  O   HOH A 375     5787   7223   3306   1689  -1116   -399       O  
HETATM 1355  O   HOH A 376       3.530  -4.029  24.392  1.00 15.79           O  
ANISOU 1355  O   HOH A 376     1806   1934   2259   -194   -223    151       O  
HETATM 1356  O   HOH A 377      10.560  17.184  22.295  1.00 39.73           O  
ANISOU 1356  O   HOH A 377     4763   7099   3234   2610   -282   1167       O  
HETATM 1357  O   HOH A 378       5.983  13.909   0.299  1.00 35.56           O  
ANISOU 1357  O   HOH A 378     5781   4182   3548   -735    -78    165       O  
HETATM 1358  O   HOH A 379      10.416  -9.611   5.185  1.00 49.98           O  
ANISOU 1358  O   HOH A 379     5764   4934   8292   1155   2968   -845       O  
HETATM 1359  O   HOH A 380       0.146  -7.331  21.830  1.00 32.02           O  
ANISOU 1359  O   HOH A 380     4615   4034   3517  -1095   -535    248       O  
HETATM 1360  O   HOH A 381      -5.103  -1.096  29.252  1.00 40.89           O  
ANISOU 1360  O   HOH A 381     5017   4344   6177  -2119   2778  -2275       O  
HETATM 1361  O   HOH A 382      14.575  -0.864   6.405  1.00 52.84           O  
ANISOU 1361  O   HOH A 382     8232   5119   6724   2809   2170    -18       O  
HETATM 1362  O   HOH A 383      -8.636  24.507  17.790  1.00 18.91           O  
ANISOU 1362  O   HOH A 383     2917   1624   2642    131    810     96       O  
HETATM 1363  O   HOH A 384      14.045   3.441  12.236  1.00 20.79           O  
ANISOU 1363  O   HOH A 384     2786   2730   2382     98     45    224       O  
HETATM 1364  O   HOH A 385      -4.198 -10.082  17.186  1.00 31.61           O  
ANISOU 1364  O   HOH A 385     3121   4334   4556  -1215    730   -550       O  
HETATM 1365  O   HOH A 386       5.605   4.999  31.623  1.00 21.28           O  
ANISOU 1365  O   HOH A 386     3036   2780   2268    527   -462   -332       O  
HETATM 1366  O   HOH A 387      13.207  -2.759   7.721  1.00 40.04           O  
ANISOU 1366  O   HOH A 387     3028   3558   8626    681   1193   1859       O  
HETATM 1367  O   HOH A 388      12.858   0.303   3.707  1.00 44.38           O  
ANISOU 1367  O   HOH A 388     5204   7112   4546   2763   -551  -2375       O  
HETATM 1368  O   HOH A 389      11.475   4.324  12.981  1.00 17.61           O  
ANISOU 1368  O   HOH A 389     2550   2178   1964     16   -226    277       O  
HETATM 1369  O   HOH A 390     -12.636  10.809  30.632  1.00 27.57           O  
ANISOU 1369  O   HOH A 390     3062   2816   4598    288    237   -117       O  
HETATM 1370  O   HOH A 391      14.953 -17.927  14.501  1.00 33.61           O  
ANISOU 1370  O   HOH A 391     4432   4968   3370   -682    520   -584       O  
HETATM 1371  O   HOH A 392       2.733  -1.155  27.964  1.00 20.52           O  
ANISOU 1371  O   HOH A 392     2629   2636   2530   -128    277    -22       O  
HETATM 1372  O   HOH A 393       8.853  20.606  14.130  1.00 30.11           O  
ANISOU 1372  O   HOH A 393     3505   4430   3506   -693    256    691       O  
HETATM 1373  O   HOH A 394      15.158   5.215   7.565  1.00 30.80           O  
ANISOU 1373  O   HOH A 394     3515   3169   5017    -38   1383    469       O  
HETATM 1374  O   HOH A 395       8.323  15.087  12.583  1.00 18.48           O  
ANISOU 1374  O   HOH A 395     2060   2337   2627    114    225    505       O  
HETATM 1375  O   HOH A 396      20.138  -1.992  12.371  1.00 46.83           O  
ANISOU 1375  O   HOH A 396     5940   6729   5123  -1830   1206   1826       O  
HETATM 1376  O   HOH A 397      12.776  10.928  14.371  1.00 19.80           O  
ANISOU 1376  O   HOH A 397     2244   2387   2893   -203    -54    164       O  
HETATM 1377  O   HOH A 398       3.950  17.309  24.712  1.00 17.55           O  
ANISOU 1377  O   HOH A 398     1730   1985   2951     50     87    155       O  
HETATM 1378  O   HOH A 399       4.677  22.484   9.259  1.00 44.73           O  
ANISOU 1378  O   HOH A 399     4891   3040   9066   -704   3327   -892       O  
HETATM 1379  O   HOH A 400      -9.019   6.135  10.185  1.00 43.02           O  
ANISOU 1379  O   HOH A 400     3062   8384   4899    374  -1067  -2498       O  
HETATM 1380  O   HOH A 401      -6.685  20.068  14.042  1.00 22.49           O  
ANISOU 1380  O   HOH A 401     2711   3108   2725    695    475    543       O  
HETATM 1381  O   HOH A 402      10.202  15.062  19.266  1.00 22.37           O  
ANISOU 1381  O   HOH A 402     2171   3077   3250    -14   -413   -476       O  
HETATM 1382  O   HOH A 403       7.399 -11.561  28.396  1.00 37.41           O  
ANISOU 1382  O   HOH A 403     5021   4704   4491   -223   1892   -877       O  
HETATM 1383  O   HOH A 404      17.541   1.250  14.761  1.00 29.08           O  
ANISOU 1383  O   HOH A 404     5198   2883   2967    -24    748    346       O  
HETATM 1384  O   HOH A 405      -2.055  12.532  30.561  1.00 28.11           O  
ANISOU 1384  O   HOH A 405     3237   4647   2795    405     -5    464       O  
HETATM 1385  O   HOH A 406       9.245  -1.892  28.090  1.00 30.34           O  
ANISOU 1385  O   HOH A 406     3740   4309   3478   1119  -1708   -438       O  
HETATM 1386  O   HOH A 407      -4.589  -0.844  26.740  1.00 29.04           O  
ANISOU 1386  O   HOH A 407     2562   4085   4385   -966   -300   1042       O  
HETATM 1387  O   HOH A 408       5.331 -12.992  23.211  1.00 25.29           O  
ANISOU 1387  O   HOH A 408     1925   2927   4755   -276    -56    958       O  
HETATM 1388  O   HOH A 409      -5.766  16.464   4.086  1.00 43.53           O  
ANISOU 1388  O   HOH A 409     5603   6261   4675   1855    175   -693       O  
HETATM 1389  O   HOH A 410       9.036  17.300  19.815  1.00 22.35           O  
ANISOU 1389  O   HOH A 410     2314   3099   3077    138   -637    148       O  
HETATM 1390  O   HOH A 411      14.522  -3.738  27.768  1.00 41.58           O  
ANISOU 1390  O   HOH A 411     4221   8340   3237  -1076   -932   -941       O  
HETATM 1391  O   HOH A 412      19.176  -6.147  14.782  1.00 43.49           O  
ANISOU 1391  O   HOH A 412     7277   5808   3441   3847   -429   -304       O  
HETATM 1392  O   HOH A 413       2.909  24.707  17.446  1.00 47.95           O  
ANISOU 1392  O   HOH A 413     8274   5120   4825    434   -954   1509       O  
HETATM 1393  O   HOH A 414      -0.867  -2.209  25.465  1.00 22.16           O  
ANISOU 1393  O   HOH A 414     2776   2846   2799    -93    -83     11       O  
HETATM 1394  O   HOH A 415      13.825   6.576  27.514  1.00 16.93           O  
ANISOU 1394  O   HOH A 415     1944   1942   2545     83   -722   -539       O  
HETATM 1395  O   HOH A 416      15.957   3.819  14.333  1.00 22.99           O  
ANISOU 1395  O   HOH A 416     2495   3063   3176   -109    235   -389       O  
HETATM 1396  O   HOH A 417      -0.187  24.533  23.134  1.00 50.13           O  
ANISOU 1396  O   HOH A 417     9112   4652   5282  -1115   -277   1085       O  
HETATM 1397  O   HOH A 418      12.458  -5.633   5.757  1.00 38.74           O  
ANISOU 1397  O   HOH A 418     6784   4373   3563   2766   2061   1229       O  
HETATM 1398  O   HOH A 419     -10.918   9.833  15.501  1.00 43.40           O  
ANISOU 1398  O   HOH A 419     3232   5520   7737    494   -931   -168       O  
HETATM 1399  O   HOH A 420      -2.963  -3.472  29.848  1.00 47.49           O  
ANISOU 1399  O   HOH A 420     6713   6343   4989  -2260  -1373   1915       O  
HETATM 1400  O   HOH A 421      16.203   6.260  18.114  1.00 15.58           O  
ANISOU 1400  O   HOH A 421     1873   1877   2169     57   -156    -20       O  
HETATM 1401  O   HOH A 422      10.568 -10.171   9.891  1.00 34.38           O  
ANISOU 1401  O   HOH A 422     3998   4383   4681   2234    689    726       O  
HETATM 1402  O   HOH A 423     -15.554  17.246  19.970  1.00 59.98           O  
ANISOU 1402  O   HOH A 423     8136   8133   6519    275   2659  -2137       O  
HETATM 1403  O   HOH A 424      -4.352  12.403  24.841  1.00 48.43           O  
ANISOU 1403  O   HOH A 424     5404   7112   5886   1041  -2396  -1705       O  
HETATM 1404  O   HOH A 425      -2.053  15.292  13.736  1.00 20.81           O  
ANISOU 1404  O   HOH A 425     3166   1989   2754   -295    -54    255       O  
HETATM 1405  O   HOH A 426      20.902  -0.332  16.172  1.00 42.23           O  
ANISOU 1405  O   HOH A 426     5062   2770   8214   -203   2059   -963       O  
HETATM 1406  O   HOH A 427     -12.347   7.632  31.791  1.00 35.29           O  
ANISOU 1406  O   HOH A 427     3119   4748   5543    247    719    960       O  
HETATM 1407  O   HOH A 428       5.097  10.002  33.728  1.00 43.15           O  
ANISOU 1407  O   HOH A 428     6377   6403   3614   2534   -467    141       O  
HETATM 1408  O   HOH A 429      15.123  -4.934   8.421  1.00 22.32           O  
ANISOU 1408  O   HOH A 429     3132   2497   2852    479   -503    134       O  
HETATM 1409  O   HOH A 430     -12.262  13.972  23.732  1.00 37.90           O  
ANISOU 1409  O   HOH A 430     4618   5997   3787    949   -250    757       O  
HETATM 1410  O   HOH A 431      -6.235  -1.663  15.124  1.00 24.46           O  
ANISOU 1410  O   HOH A 431     2671   3524   3100    841   -755   -897       O  
HETATM 1411  O   HOH A 432       9.454   0.035  30.308  1.00 36.69           O  
ANISOU 1411  O   HOH A 432     3115   4399   6425   1322    827   1422       O  
HETATM 1412  O   HOH A 433      -5.844  13.552  30.703  1.00 32.33           O  
ANISOU 1412  O   HOH A 433     4087   3695   4500   -492   -228   -898       O  
HETATM 1413  O   HOH A 434       3.355 -13.284  16.573  1.00 53.19           O  
ANISOU 1413  O   HOH A 434     4008   7769   8435   1235   -533   2235       O  
HETATM 1414  O   HOH A 435      10.129  -2.207   4.803  1.00 34.54           O  
ANISOU 1414  O   HOH A 435     5167   3833   4122   -532    894   -297       O  
HETATM 1415  O   HOH A 436       4.290  -6.700   2.143  1.00 35.02           O  
ANISOU 1415  O   HOH A 436     5207   3822   4278    485  -2032  -1694       O  
HETATM 1416  O   HOH A 437      -8.466   8.005  34.154  1.00 42.37           O  
ANISOU 1416  O   HOH A 437     5471   6562   4067   1432   -395   1254       O  
HETATM 1417  O   HOH A 438     -13.667  17.981  13.427  1.00 50.01           O  
ANISOU 1417  O   HOH A 438     4148   7063   7790   -353    884  -1992       O  
HETATM 1418  O   HOH A 439       7.270 -12.430  16.607  1.00 49.96           O  
ANISOU 1418  O   HOH A 439     6794   5194   6995   1428  -2380   2081       O  
HETATM 1419  O   HOH A 440      -7.196  19.784  28.062  1.00 23.95           O  
ANISOU 1419  O   HOH A 440     2413   3294   3392    128   -101   -322       O  
HETATM 1420  O   HOH A 441      10.379  18.606   8.306  1.00 46.80           O  
ANISOU 1420  O   HOH A 441     4602   6511   6671     -5    781   1360       O  
HETATM 1421  O   HOH A 442      -6.803   2.329   4.832  1.00 44.06           O  
ANISOU 1421  O   HOH A 442     4378   6548   5814   -880   -291    495       O  
HETATM 1422  O   HOH A 443     -12.274  10.107  18.899  1.00 35.00           O  
ANISOU 1422  O   HOH A 443     4774   4380   4144   1968   1099   1149       O  
HETATM 1423  O   HOH A 444      -1.302  18.796   6.559  1.00 43.62           O  
ANISOU 1423  O   HOH A 444     5945   4973   5655  -1978  -1730   2153       O  
HETATM 1424  O   HOH A 445      -6.247   0.274  12.942  1.00 43.00           O  
ANISOU 1424  O   HOH A 445     2728   7953   5656   -561   -686  -2244       O  
HETATM 1425  O   HOH A 446      -7.918   8.911   8.960  1.00 45.70           O  
ANISOU 1425  O   HOH A 446     4229   7920   5215    365   -709   1557       O  
HETATM 1426  O   HOH A 447       8.440  -9.240  28.758  1.00 45.53           O  
ANISOU 1426  O   HOH A 447     7128   6918   3252  -1593   -519   1637       O  
HETATM 1427  O   HOH A 448       1.420  23.236   8.116  1.00 47.13           O  
ANISOU 1427  O   HOH A 448     5938   7293   4675   3141   1150   2603       O  
HETATM 1428  O   HOH A 449      16.840  -2.836  25.087  1.00 41.45           O  
ANISOU 1428  O   HOH A 449     3284   5900   6563   -178   -529    -22       O  
HETATM 1429  O   HOH A 450      -4.330  17.624   0.239  1.00 57.98           O  
ANISOU 1429  O   HOH A 450     7710   6579   7740   1305  -2176   2326       O  
HETATM 1430  O   HOH A 451      -4.597  16.637  30.736  1.00 41.74           O  
ANISOU 1430  O   HOH A 451     4164   7801   3895    985  -1258   -677       O  
HETATM 1431  O   HOH A 452      15.411   8.862  17.511  1.00 17.23           O  
ANISOU 1431  O   HOH A 452     2359   1910   2275     80   -215    -40       O  
HETATM 1432  O   HOH A 453      -5.740   6.188   1.890  1.00 53.15           O  
ANISOU 1432  O   HOH A 453     5709   8103   6383  -1819  -2059   -613       O  
HETATM 1433  O   HOH A 454      -6.466  20.386  11.112  1.00 41.08           O  
ANISOU 1433  O   HOH A 454     8050   2998   4561   1564   1464    904       O  
HETATM 1434  O   HOH A 455      -4.819  18.901  29.461  1.00 38.46           O  
ANISOU 1434  O   HOH A 455     3434   4796   6383    720  -1327  -2006       O  
HETATM 1435  O   HOH A 456      -6.463   7.820   6.710  1.00 36.74           O  
ANISOU 1435  O   HOH A 456     5022   3871   5068    772   -916   -443       O  
HETATM 1436  O   HOH A 457      10.937 -22.766  14.045  1.00 41.11           O  
ANISOU 1436  O   HOH A 457     5394   5975   4249    719   1093   1683       O  
HETATM 1437  O   HOH A 458      -9.098   3.823  13.563  1.00 47.51           O  
ANISOU 1437  O   HOH A 458     6235   6713   5105   1357   1864    753       O  
HETATM 1438  O   HOH A 459       7.271 -11.783   8.874  1.00 54.15           O  
ANISOU 1438  O   HOH A 459     6261   4872   9440   1113   -687  -1885       O  
HETATM 1439  O   HOH A 460      -4.166   7.087  -5.464  1.00 53.21           O  
ANISOU 1439  O   HOH A 460     7635   7426   5157    -36   -194    217       O  
HETATM 1440  O   HOH A 461      -7.256  24.225  26.271  1.00 32.38           O  
ANISOU 1440  O   HOH A 461     5245   3216   3841   1300   -600   -748       O  
HETATM 1441  O   HOH A 462      15.817   3.203   5.594  1.00 49.60           O  
ANISOU 1441  O   HOH A 462     4583   8533   5730    519   1573   1633       O  
HETATM 1442  O   HOH A 463      10.657  15.108   1.355  1.00 55.27           O  
ANISOU 1442  O   HOH A 463     6782   6246   7973   1104   3103   3443       O  
HETATM 1443  O   HOH A 464      -6.961   4.165  16.350  1.00 36.81           O  
ANISOU 1443  O   HOH A 464     4642   5380   3963  -2247   -890   1783       O  
HETATM 1444  O   HOH A 465     -11.295   6.806  21.719  1.00 28.20           O  
ANISOU 1444  O   HOH A 465     4878   1956   3880   -343   -529   -203       O  
HETATM 1445  O   HOH A 466      19.211  -1.818   9.405  1.00 52.53           O  
ANISOU 1445  O   HOH A 466     5125  10041   4795  -1842   1155    112       O  
HETATM 1446  O   HOH A 467      12.640   8.859   1.207  1.00 43.16           O  
ANISOU 1446  O   HOH A 467     5629   6350   4420  -1144   2777   -117       O  
HETATM 1447  O   HOH A 468      20.053 -11.900  11.946  1.00 43.02           O  
ANISOU 1447  O   HOH A 468     6193   5400   4754   -917   1473  -1086       O  
HETATM 1448  O   HOH A 469       3.197 -11.217  23.776  1.00 55.01           O  
ANISOU 1448  O   HOH A 469     4949   4936  11016   1161   1334   -872       O  
HETATM 1449  O   HOH A 470      21.009 -13.529  13.685  1.00 31.57           O  
ANISOU 1449  O   HOH A 470     2981   5280   3736   -413   -267   -354       O  
HETATM 1450  O   HOH A 471      21.930  -2.344  17.798  1.00 33.51           O  
ANISOU 1450  O   HOH A 471     2914   4844   4973    122    766    905       O  
HETATM 1451  O   HOH A 472     -10.924   5.238  31.489  1.00 39.38           O  
ANISOU 1451  O   HOH A 472     7669   3497   3796  -1092  -1902    167       O  
HETATM 1452  O   HOH A 473       2.176  -1.661  30.523  1.00 31.45           O  
ANISOU 1452  O   HOH A 473     4521   3322   4107   -623   -893    932       O  
HETATM 1453  O   HOH A 474       2.106  -6.358  23.533  1.00 26.42           O  
ANISOU 1453  O   HOH A 474     3716   2934   3388  -1001  -1120    584       O  
HETATM 1454  O   HOH A 475       6.062  12.891  33.087  1.00 39.13           O  
ANISOU 1454  O   HOH A 475     4741   6037   4090    213    228  -1350       O  
HETATM 1455  O   HOH A 476       6.459  22.850  17.697  1.00 41.47           O  
ANISOU 1455  O   HOH A 476     8425   2513   4818  -1053   1508    -14       O  
HETATM 1456  O   HOH A 477      -9.858  25.385  25.460  1.00 25.15           O  
ANISOU 1456  O   HOH A 477     3449   3181   2928   -909    -46   -553       O  
HETATM 1457  O   HOH A 478       6.875  -4.637  -0.507  1.00 49.01           O  
ANISOU 1457  O   HOH A 478     6121   7598   4900  -1827    -78   -978       O  
HETATM 1458  O   HOH A 479      -4.715  -0.808  32.171  1.00 55.16           O  
ANISOU 1458  O   HOH A 479     4647   9621   6688  -1178   -145   2803       O  
HETATM 1459  O   HOH A 480      11.580 -22.758  16.815  1.00 38.43           O  
ANISOU 1459  O   HOH A 480     4482   4471   5647   -807  -1755   -362       O  
HETATM 1460  O   HOH A 481     -15.611  11.029  26.891  1.00 44.51           O  
ANISOU 1460  O   HOH A 481     6388   5311   5212    153   -637    466       O  
HETATM 1461  O   HOH A 482       4.945 -13.111  13.423  1.00 50.68           O  
ANISOU 1461  O   HOH A 482     3902   7704   7652    893  -1595  -2666       O  
HETATM 1462  O   HOH A 483       6.401  25.379  17.351  1.00 48.26           O  
ANISOU 1462  O   HOH A 483     3841   7207   7287   -124  -1467  -1475       O  
HETATM 1463  O   HOH A 484      17.066  -5.284   6.991  1.00 46.40           O  
ANISOU 1463  O   HOH A 484     7304   6666   3658    749    963   2019       O  
HETATM 1464  O   HOH A 485     -14.258  10.656  23.087  1.00 49.32           O  
ANISOU 1464  O   HOH A 485     3487   7990   7261   -131   -596    762       O  
HETATM 1465  O   HOH A 486      -6.440  24.405  13.680  1.00 38.22           O  
ANISOU 1465  O   HOH A 486     4548   3958   6018    263   1042   -433       O  
HETATM 1466  O   HOH A 487      19.079   5.098  14.793  1.00 35.67           O  
ANISOU 1466  O   HOH A 487     7457   3343   2753   -114    545   -635       O  
HETATM 1467  O   HOH A 488      -8.423   3.775  19.141  1.00 26.75           O  
ANISOU 1467  O   HOH A 488     3146   3852   3166   -437    386    370       O  
HETATM 1468  O   HOH A 489      13.617  11.933   6.802  1.00 43.66           O  
ANISOU 1468  O   HOH A 489     4121   5929   6537  -1252   1281   1588       O  
HETATM 1469  O   HOH A 490      11.062  17.982   3.173  1.00 48.16           O  
ANISOU 1469  O   HOH A 490     6622   5433   6243  -1537   -684   1361       O  
HETATM 1470  O   HOH A 491      10.902  16.398   9.670  1.00 43.78           O  
ANISOU 1470  O   HOH A 491     5689   5100   5848  -1628    187    595       O  
HETATM 1471  O   HOH A 492     -13.511  10.792  16.818  1.00 49.25           O  
ANISOU 1471  O   HOH A 492     5491   6435   6787  -2555    424    592       O  
HETATM 1472  O   HOH A 493       9.256 -12.388  10.585  1.00 52.41           O  
ANISOU 1472  O   HOH A 493     5648   5397   8870    733   -190   -204       O  
HETATM 1473  O   HOH A 494       2.680  18.423  31.011  1.00 51.24           O  
ANISOU 1473  O   HOH A 494     9483   4625   5362  -1851   1638  -2176       O  
HETATM 1474  O   HOH A 495       1.707  -3.017  26.225  1.00 20.12           O  
ANISOU 1474  O   HOH A 495     2438   2747   2462    -80    177    211       O  
HETATM 1475  O   HOH A 496       9.128   2.344  34.532  1.00 51.65           O  
ANISOU 1475  O   HOH A 496     7080   6507   6040   -194   2072   1807       O  
HETATM 1476  O   HOH A 497      -3.888  17.848   2.815  1.00 54.55           O  
ANISOU 1476  O   HOH A 497     8079   3953   8694   2003   -639   -356       O  
HETATM 1477  O   HOH A 498      10.551  -9.525  29.994  1.00 30.45           O  
ANISOU 1477  O   HOH A 498     2800   3738   5033    405     30   -254       O  
HETATM 1478  O   HOH A 499      16.722   7.377  11.440  1.00 43.35           O  
ANISOU 1478  O   HOH A 499     3483   7539   5448   -909    218    401       O  
HETATM 1479  O   HOH A 500      15.768   5.026  10.645  1.00 31.58           O  
ANISOU 1479  O   HOH A 500     2848   3671   5480    649    693   1704       O  
HETATM 1480  O   HOH A 501      20.594  -7.091  12.685  1.00 36.58           O  
ANISOU 1480  O   HOH A 501     3550   4788   5559    693   -277   -527       O  
HETATM 1481  O   HOH A 502      13.591  -5.615  29.683  1.00 48.38           O  
ANISOU 1481  O   HOH A 502     9214   4236   4934   -482  -1461   -976       O  
HETATM 1482  O   HOH A 503       5.840  14.356  -7.325  1.00 46.79           O  
ANISOU 1482  O   HOH A 503     4657   6975   6148    291  -1757   -180       O  
HETATM 1483  O   HOH A 504      15.309  10.794  15.007  1.00 35.82           O  
ANISOU 1483  O   HOH A 504     3117   6690   3804    -13    -61    319       O  
HETATM 1484  O   HOH A 505       7.304 -14.413  14.601  1.00 41.85           O  
ANISOU 1484  O   HOH A 505     3706   4774   7421    -17  -1933   -958       O  
HETATM 1485  O   HOH A 506      12.560  13.531   1.684  1.00 50.73           O  
ANISOU 1485  O   HOH A 506     6527   6904   5843    -39   3426   1361       O  
HETATM 1486  O   HOH A 507      10.668 -11.931  31.074  1.00 30.65           O  
ANISOU 1486  O   HOH A 507     3454   3758   4435    738   -587  -1069       O  
HETATM 1487  O   HOH A 508      -6.935  22.547  28.113  1.00 34.20           O  
ANISOU 1487  O   HOH A 508     4266   3729   5001    267   -959  -1858       O  
HETATM 1488  O   HOH A 509      -5.113  -1.642   2.784  1.00 54.54           O  
ANISOU 1488  O   HOH A 509     9019   5774   5930   2368   1680   1110       O  
HETATM 1489  O   HOH A 510      -8.280  18.710  30.577  1.00 38.27           O  
ANISOU 1489  O   HOH A 510     4424   6308   3810    593     -9   -658       O  
HETATM 1490  O   HOH A 511       9.371 -19.249  19.929  1.00 37.20           O  
ANISOU 1490  O   HOH A 511     4197   3560   6379   -697  -1684   -211       O  
HETATM 1491  O   HOH A 512       9.342  19.714  18.315  1.00 24.30           O  
ANISOU 1491  O   HOH A 512     2624   3202   3407   -460   -632    478       O  
HETATM 1492  O   HOH A 513      18.055   3.205  13.795  1.00 59.12           O  
ANISOU 1492  O   HOH A 513     7473   7879   7112    338   -308   1268       O  
HETATM 1493  O   HOH A 514       3.598  22.161  22.856  1.00 36.79           O  
ANISOU 1493  O   HOH A 514     4520   3269   6188   -357  -2889    759       O  
HETATM 1494  O   HOH A 515       4.270  19.982  24.367  1.00 20.60           O  
ANISOU 1494  O   HOH A 515     1950   1954   3923   -129   -474   -121       O  
HETATM 1495  O   HOH A 516      13.007  -8.223  29.560  1.00 25.17           O  
ANISOU 1495  O   HOH A 516     2617   3966   2979    663    256   -669       O  
HETATM 1496  O   HOH A 517      -7.525  -3.896  14.037  1.00 31.95           O  
ANISOU 1496  O   HOH A 517     3073   5645   3420   -411    394  -2109       O  
HETATM 1497  O   HOH A 518      10.597  12.386   9.845  1.00 28.43           O  
ANISOU 1497  O   HOH A 518     3839   3240   3723    828   -918    -68       O  
HETATM 1498  O   HOH A 519      -7.027  -6.784  14.331  1.00 44.72           O  
ANISOU 1498  O   HOH A 519     5025   6593   5374   -158  -1397  -2080       O  
HETATM 1499  O   HOH A 520      12.492  12.244  11.861  1.00 30.80           O  
ANISOU 1499  O   HOH A 520     2850   3820   5031   -369  -1261    450       O  
HETATM 1500  O   HOH A 521     -10.145   2.383  17.835  1.00 49.24           O  
ANISOU 1500  O   HOH A 521     7127   4888   6695  -1923  -1479   2120       O  
HETATM 1501  O   HOH A 522      -9.337  -4.511  16.186  1.00 29.90           O  
ANISOU 1501  O   HOH A 522     2594   5960   2808    388   -138   -998       O  
HETATM 1502  O   HOH A 523       2.623 -15.117  13.265  1.00 42.96           O  
ANISOU 1502  O   HOH A 523     5721   3379   7222     34  -1012   -982       O  
HETATM 1503  O   HOH A 524      10.539 -25.143  13.032  1.00 32.93           O  
ANISOU 1503  O   HOH A 524     3404   4701   4409  -1278    838   -290       O  
HETATM 1504  O   HOH A 525      12.301 -25.156  18.055  1.00 60.03           O  
ANISOU 1504  O   HOH A 525     6734   5854  10222  -2451   -242   -861       O  
CONECT   32   39                                                                
CONECT   39   32   40                                                           
CONECT   40   39   41   43                                                      
CONECT   41   40   42   54                                                      
CONECT   42   41                                                                
CONECT   43   40   44                                                           
CONECT   44   43   45   46                                                      
CONECT   45   44   47                                                           
CONECT   46   44   48                                                           
CONECT   47   45   49                                                           
CONECT   48   46   49                                                           
CONECT   49   47   48   50                                                      
CONECT   50   49   52                                                           
CONECT   51   52                                                                
CONECT   52   50   51   53                                                      
CONECT   53   52                                                                
CONECT   54   41                                                                
CONECT  295  299                                                                
CONECT  299  295  300                                                           
CONECT  300  299  301  303                                                      
CONECT  301  300  302  314                                                      
CONECT  302  301                                                                
CONECT  303  300  304                                                           
CONECT  304  303  305  306                                                      
CONECT  305  304  307                                                           
CONECT  306  304  308                                                           
CONECT  307  305  309                                                           
CONECT  308  306  309                                                           
CONECT  309  307  308  310                                                      
CONECT  310  309  312                                                           
CONECT  311  312                                                                
CONECT  312  310  311  313                                                      
CONECT  313  312  879                                                           
CONECT  314  301                                                                
CONECT  751 1262                                                                
CONECT  879  313                                                                
CONECT 1220 1224 1251                                                           
CONECT 1221 1227 1234                                                           
CONECT 1222 1237 1241                                                           
CONECT 1223 1244 1248                                                           
CONECT 1224 1220 1225 1258                                                      
CONECT 1225 1224 1226 1229                                                      
CONECT 1226 1225 1227 1228                                                      
CONECT 1227 1221 1226 1258                                                      
CONECT 1228 1226                                                                
CONECT 1229 1225 1230                                                           
CONECT 1230 1229 1231                                                           
CONECT 1231 1230 1232 1233                                                      
CONECT 1232 1231                                                                
CONECT 1233 1231                                                                
CONECT 1234 1221 1235 1259                                                      
CONECT 1235 1234 1236 1238                                                      
CONECT 1236 1235 1237 1239                                                      
CONECT 1237 1222 1236 1259                                                      
CONECT 1238 1235                                                                
CONECT 1239 1236 1240                                                           
CONECT 1240 1239                                                                
CONECT 1241 1222 1242 1260                                                      
CONECT 1242 1241 1243 1245                                                      
CONECT 1243 1242 1244 1246                                                      
CONECT 1244 1223 1243 1260                                                      
CONECT 1245 1242                                                                
CONECT 1246 1243 1247                                                           
CONECT 1247 1246                                                                
CONECT 1248 1223 1249 1261                                                      
CONECT 1249 1248 1250 1252                                                      
CONECT 1250 1249 1251 1253                                                      
CONECT 1251 1220 1250 1261                                                      
CONECT 1252 1249                                                                
CONECT 1253 1250 1254                                                           
CONECT 1254 1253 1255                                                           
CONECT 1255 1254 1256 1257                                                      
CONECT 1256 1255                                                                
CONECT 1257 1255                                                                
CONECT 1258 1224 1227 1262                                                      
CONECT 1259 1234 1237 1262                                                      
CONECT 1260 1241 1244 1262                                                      
CONECT 1261 1248 1251 1262                                                      
CONECT 1262  751 1258 1259 1260                                                 
CONECT 1262 1261 1263                                                           
CONECT 1263 1262 1264                                                           
CONECT 1264 1263                                                                
CONECT 1265 1266 1267 1268 1269                                                 
CONECT 1266 1265                                                                
CONECT 1267 1265                                                                
CONECT 1268 1265                                                                
CONECT 1269 1265                                                                
CONECT 1270 1271 1272 1273 1274                                                 
CONECT 1271 1270                                                                
CONECT 1272 1270                                                                
CONECT 1273 1270                                                                
CONECT 1274 1270                                                                
CONECT 1275 1276 1277 1278 1279                                                 
CONECT 1276 1275                                                                
CONECT 1277 1275                                                                
CONECT 1278 1275                                                                
CONECT 1279 1275                                                                
MASTER      245    0    7    8    0    0    0    6 1503    1   97   12          
END                                                                             
