# Supplementary material for: Tuning Enzyme Thermostability via Computationally Guided Covalent Stapling and Structural Basis of Enhanced Stabilization
Source: Biochemistry. 2022 May 25;61(11):1041–54. doi: 10.1021/acs.biochem.2c00033 (PMC9178789; doi:10.1021/acs.biochem.2c00033)
Supplement: Supplementary file 2 — bi2c00033_si_002.zip [file bi2c00033_si_002.zip › sMb13(pCaaF) - P212121.pdb]

HEADER    OXYGEN STORAGE                          02-NOV-21   7SPG              
TITLE     CRYSTAL STRUCTURE OF SPERM WHALE MYOGLOBIN VARIANT SMB13(PCAAF) IN    
TITLE    2 SPACEGROUP P212121                                                   
COMPND    MOL_ID: 1;                                                            
COMPND   2 MOLECULE: MYOGLOBIN;                                                 
COMPND   3 CHAIN: A;                                                            
COMPND   4 ENGINEERED: YES                                                      
SOURCE    MOL_ID: 1;                                                            
SOURCE   2 ORGANISM_SCIENTIFIC: PHYSETER MACROCEPHALUS;                         
SOURCE   3 ORGANISM_COMMON: SPERM WHALE, PHYSETER CATODON;                      
SOURCE   4 ORGANISM_TAXID: 9755;                                                
SOURCE   5 GENE: MB;                                                            
SOURCE   6 EXPRESSION_SYSTEM: ESCHERICHIA COLI;                                 
SOURCE   7 EXPRESSION_SYSTEM_TAXID: 562                                         
KEYWDS    HEME, METALLOPROTEIN, THIOETHER, MYOGLOBIN, OXYGEN STORAGE            
EXPDTA    X-RAY DIFFRACTION                                                     
AUTHOR    J.P.BACIK,R.FASAN,N.ANDO                                              
JRNL        AUTH   J.A.IANNUZZELLI,J.P.BACIK,E.J.MOORE,Z.SHEN,E.IRVING,         
JRNL        AUTH 2 D.A.VARGAS,S.KHARE,N.ANDO,R.FASAN                            
JRNL        TITL   STRUCTURAL BASIS OF ENZYME THERMOSTABILITY ENHANCEMENT VIA   
JRNL        TITL 2 COMPUTATIONALLY GUIDED COVALENT STAPLING                     
JRNL        REF    TO BE PUBLISHED                                              
JRNL        REFN                                                                
REMARK   2                                                                      
REMARK   2 RESOLUTION.    1.30 ANGSTROMS.                                       
REMARK   3                                                                      
REMARK   3 REFINEMENT.                                                          
REMARK   3   PROGRAM     : PHENIX 1.13_2998                                     
REMARK   3   AUTHORS     : PAUL ADAMS,PAVEL AFONINE,VINCENT CHEN,IAN            
REMARK   3               : DAVIS,KRESHNA GOPAL,RALF GROSSE-KUNSTLEVE,           
REMARK   3               : LI-WEI HUNG,ROBERT IMMORMINO,TOM IOERGER,            
REMARK   3               : AIRLIE MCCOY,ERIK MCKEE,NIGEL MORIARTY,              
REMARK   3               : REETAL PAI,RANDY READ,JANE RICHARDSON,               
REMARK   3               : DAVID RICHARDSON,TOD ROMO,JIM SACCHETTINI,           
REMARK   3               : NICHOLAS SAUTER,JACOB SMITH,LAURENT                  
REMARK   3               : STORONI,TOM TERWILLIGER,PETER ZWART                  
REMARK   3                                                                      
REMARK   3    REFINEMENT TARGET : ML                                            
REMARK   3                                                                      
REMARK   3  DATA USED IN REFINEMENT.                                            
REMARK   3   RESOLUTION RANGE HIGH (ANGSTROMS) : 1.30                           
REMARK   3   RESOLUTION RANGE LOW  (ANGSTROMS) : 35.73                          
REMARK   3   MIN(FOBS/SIGMA_FOBS)              : 1.340                          
REMARK   3   COMPLETENESS FOR RANGE        (%) : 99.3                           
REMARK   3   NUMBER OF REFLECTIONS             : 39563                          
REMARK   3                                                                      
REMARK   3  FIT TO DATA USED IN REFINEMENT.                                     
REMARK   3   R VALUE     (WORKING + TEST SET) : 0.162                           
REMARK   3   R VALUE            (WORKING SET) : 0.160                           
REMARK   3   FREE R VALUE                     : 0.182                           
REMARK   3   FREE R VALUE TEST SET SIZE   (%) : 4.950                           
REMARK   3   FREE R VALUE TEST SET COUNT      : 1957                            
REMARK   3                                                                      
REMARK   3  FIT TO DATA USED IN REFINEMENT (IN BINS).                           
REMARK   3   BIN  RESOLUTION RANGE  COMPL.    NWORK NFREE   RWORK  RFREE        
REMARK   3     1 35.7270 -  3.1325    0.99     2847   172  0.1584 0.1672        
REMARK   3     2  3.1325 -  2.4866    1.00     2756   149  0.1774 0.1899        
REMARK   3     3  2.4866 -  2.1723    0.99     2685   146  0.1511 0.1566        
REMARK   3     4  2.1723 -  1.9737    1.00     2693   168  0.1455 0.1894        
REMARK   3     5  1.9737 -  1.8323    1.00     2685   139  0.1496 0.1776        
REMARK   3     6  1.8323 -  1.7242    1.00     2697   122  0.1443 0.1980        
REMARK   3     7  1.7242 -  1.6379    0.99     2631   143  0.1448 0.1952        
REMARK   3     8  1.6379 -  1.5666    1.00     2680   138  0.1431 0.2056        
REMARK   3     9  1.5666 -  1.5063    1.00     2673   144  0.1484 0.2088        
REMARK   3    10  1.5063 -  1.4543    1.00     2680   119  0.1620 0.2088        
REMARK   3    11  1.4543 -  1.4088    0.99     2664   123  0.1816 0.2385        
REMARK   3    12  1.4088 -  1.3685    0.97     2613   126  0.2115 0.2500        
REMARK   3    13  1.3685 -  1.3325    0.99     2635   124  0.2184 0.2871        
REMARK   3    14  1.3325 -  1.3000    1.00     2667   144  0.2436 0.3006        
REMARK   3                                                                      
REMARK   3  BULK SOLVENT MODELLING.                                             
REMARK   3   METHOD USED        : FLAT BULK SOLVENT MODEL                       
REMARK   3   SOLVENT RADIUS     : 1.11                                          
REMARK   3   SHRINKAGE RADIUS   : 0.90                                          
REMARK   3   K_SOL              : NULL                                          
REMARK   3   B_SOL              : NULL                                          
REMARK   3                                                                      
REMARK   3  ERROR ESTIMATES.                                                    
REMARK   3   COORDINATE ERROR (MAXIMUM-LIKELIHOOD BASED)     : 0.130            
REMARK   3   PHASE ERROR (DEGREES, MAXIMUM-LIKELIHOOD BASED) : 20.240           
REMARK   3                                                                      
REMARK   3  B VALUES.                                                           
REMARK   3   FROM WILSON PLOT           (A**2) : 18.86                          
REMARK   3   MEAN B VALUE      (OVERALL, A**2) : 28.80                          
REMARK   3   OVERALL ANISOTROPIC B VALUE.                                       
REMARK   3    B11 (A**2) : NULL                                                 
REMARK   3    B22 (A**2) : NULL                                                 
REMARK   3    B33 (A**2) : NULL                                                 
REMARK   3    B12 (A**2) : NULL                                                 
REMARK   3    B13 (A**2) : NULL                                                 
REMARK   3    B23 (A**2) : NULL                                                 
REMARK   3                                                                      
REMARK   3  TWINNING INFORMATION.                                               
REMARK   3   FRACTION: NULL                                                     
REMARK   3   OPERATOR: NULL                                                     
REMARK   3                                                                      
REMARK   3  DEVIATIONS FROM IDEAL VALUES.                                       
REMARK   3                 RMSD          COUNT                                  
REMARK   3   BOND      :   NULL           NULL                                  
REMARK   3   ANGLE     :   NULL           NULL                                  
REMARK   3   CHIRALITY :   NULL           NULL                                  
REMARK   3   PLANARITY :   NULL           NULL                                  
REMARK   3   DIHEDRAL  :   NULL           NULL                                  
REMARK   3                                                                      
REMARK   3  TLS DETAILS                                                         
REMARK   3   NUMBER OF TLS GROUPS  : NULL                                       
REMARK   3                                                                      
REMARK   3  NCS DETAILS                                                         
REMARK   3   NUMBER OF NCS GROUPS : NULL                                        
REMARK   3                                                                      
REMARK   3  OTHER REFINEMENT REMARKS: NULL                                      
REMARK   4                                                                      
REMARK   4 7SPG COMPLIES WITH FORMAT V. 3.30, 13-JUL-11                         
REMARK 100                                                                      
REMARK 100 THIS ENTRY HAS BEEN PROCESSED BY RCSB ON 04-NOV-21.                  
REMARK 100 THE DEPOSITION ID IS D_1000258789.                                   
REMARK 200                                                                      
REMARK 200 EXPERIMENTAL DETAILS                                                 
REMARK 200  EXPERIMENT TYPE                : X-RAY DIFFRACTION                  
REMARK 200  DATE OF DATA COLLECTION        : 17-FEB-21                          
REMARK 200  TEMPERATURE           (KELVIN) : 100                                
REMARK 200  PH                             : NULL                               
REMARK 200  NUMBER OF CRYSTALS USED        : 1                                  
REMARK 200                                                                      
REMARK 200  SYNCHROTRON              (Y/N) : Y                                  
REMARK 200  RADIATION SOURCE               : SSRL                               
REMARK 200  BEAMLINE                       : BL9-2                              
REMARK 200  X-RAY GENERATOR MODEL          : NULL                               
REMARK 200  MONOCHROMATIC OR LAUE    (M/L) : M                                  
REMARK 200  WAVELENGTH OR RANGE        (A) : 0.9795                             
REMARK 200  MONOCHROMATOR                  : NULL                               
REMARK 200  OPTICS                         : NULL                               
REMARK 200                                                                      
REMARK 200  DETECTOR TYPE                  : PIXEL                              
REMARK 200  DETECTOR MANUFACTURER          : DECTRIS PILATUS 6M                 
REMARK 200  INTENSITY-INTEGRATION SOFTWARE : XDS                                
REMARK 200  DATA SCALING SOFTWARE          : XDS                                
REMARK 200                                                                      
REMARK 200  NUMBER OF UNIQUE REFLECTIONS   : 39628                              
REMARK 200  RESOLUTION RANGE HIGH      (A) : 1.300                              
REMARK 200  RESOLUTION RANGE LOW       (A) : 35.730                             
REMARK 200  REJECTION CRITERIA  (SIGMA(I)) : NULL                               
REMARK 200                                                                      
REMARK 200 OVERALL.                                                             
REMARK 200  COMPLETENESS FOR RANGE     (%) : 99.5                               
REMARK 200  DATA REDUNDANCY                : 9.500                              
REMARK 200  R MERGE                    (I) : 0.05100                            
REMARK 200  R SYM                      (I) : NULL                               
REMARK 200  <I/SIGMA(I)> FOR THE DATA SET  : 17.0000                            
REMARK 200                                                                      
REMARK 200 IN THE HIGHEST RESOLUTION SHELL.                                     
REMARK 200  HIGHEST RESOLUTION SHELL, RANGE HIGH (A) : 1.30                     
REMARK 200  HIGHEST RESOLUTION SHELL, RANGE LOW  (A) : 1.32                     
REMARK 200  COMPLETENESS FOR SHELL     (%) : NULL                               
REMARK 200  DATA REDUNDANCY IN SHELL       : NULL                               
REMARK 200  R MERGE FOR SHELL          (I) : 1.27800                            
REMARK 200  R SYM FOR SHELL            (I) : NULL                               
REMARK 200  <I/SIGMA(I)> FOR SHELL         : 1.700                              
REMARK 200                                                                      
REMARK 200 DIFFRACTION PROTOCOL: SINGLE WAVELENGTH                              
REMARK 200 METHOD USED TO DETERMINE THE STRUCTURE: MOLECULAR REPLACEMENT        
REMARK 200 SOFTWARE USED: NULL                                                  
REMARK 200 STARTING MODEL: 7SPF                                                 
REMARK 200                                                                      
REMARK 200 REMARK: NULL                                                         
REMARK 280                                                                      
REMARK 280 CRYSTAL                                                              
REMARK 280 SOLVENT CONTENT, VS   (%): 46.35                                     
REMARK 280 MATTHEWS COEFFICIENT, VM (ANGSTROMS**3/DA): 2.29                     
REMARK 280                                                                      
REMARK 280 CRYSTALLIZATION CONDITIONS: 160 NL OF PROTEIN (2.15 MM) IN 20 MM     
REMARK 280  TRIS PH 8.4, 1 MM EDTA, WAS MIXED WITH AN EQUAL VOLUME OF           
REMARK 280  RESERVOIR SOLUTION, 1.6 M AMMONIUM SULFATE, 0.5 M LITHIUM           
REMARK 280  CHLORIDE., VAPOR DIFFUSION, SITTING DROP, TEMPERATURE 295K          
REMARK 290                                                                      
REMARK 290 CRYSTALLOGRAPHIC SYMMETRY                                            
REMARK 290 SYMMETRY OPERATORS FOR SPACE GROUP: P 21 21 21                       
REMARK 290                                                                      
REMARK 290      SYMOP   SYMMETRY                                                
REMARK 290     NNNMMM   OPERATOR                                                
REMARK 290       1555   X,Y,Z                                                   
REMARK 290       2555   -X+1/2,-Y,Z+1/2                                         
REMARK 290       3555   -X,Y+1/2,-Z+1/2                                         
REMARK 290       4555   X+1/2,-Y+1/2,-Z                                         
REMARK 290                                                                      
REMARK 290     WHERE NNN -> OPERATOR NUMBER                                     
REMARK 290           MMM -> TRANSLATION VECTOR                                  
REMARK 290                                                                      
REMARK 290 CRYSTALLOGRAPHIC SYMMETRY TRANSFORMATIONS                            
REMARK 290 THE FOLLOWING TRANSFORMATIONS OPERATE ON THE ATOM/HETATM             
REMARK 290 RECORDS IN THIS ENTRY TO PRODUCE CRYSTALLOGRAPHICALLY                
REMARK 290 RELATED MOLECULES.                                                   
REMARK 290   SMTRY1   1  1.000000  0.000000  0.000000        0.00000            
REMARK 290   SMTRY2   1  0.000000  1.000000  0.000000        0.00000            
REMARK 290   SMTRY3   1  0.000000  0.000000  1.000000        0.00000            
REMARK 290   SMTRY1   2 -1.000000  0.000000  0.000000       21.24600            
REMARK 290   SMTRY2   2  0.000000 -1.000000  0.000000        0.00000            
REMARK 290   SMTRY3   2  0.000000  0.000000  1.000000       32.99700            
REMARK 290   SMTRY1   3 -1.000000  0.000000  0.000000        0.00000            
REMARK 290   SMTRY2   3  0.000000  1.000000  0.000000       28.25600            
REMARK 290   SMTRY3   3  0.000000  0.000000 -1.000000       32.99700            
REMARK 290   SMTRY1   4  1.000000  0.000000  0.000000       21.24600            
REMARK 290   SMTRY2   4  0.000000 -1.000000  0.000000       28.25600            
REMARK 290   SMTRY3   4  0.000000  0.000000 -1.000000        0.00000            
REMARK 290                                                                      
REMARK 290 REMARK: NULL                                                         
REMARK 300                                                                      
REMARK 300 BIOMOLECULE: 1                                                       
REMARK 300 SEE REMARK 350 FOR THE AUTHOR PROVIDED AND/OR PROGRAM                
REMARK 300 GENERATED ASSEMBLY INFORMATION FOR THE STRUCTURE IN                  
REMARK 300 THIS ENTRY. THE REMARK MAY ALSO PROVIDE INFORMATION ON               
REMARK 300 BURIED SURFACE AREA.                                                 
REMARK 350                                                                      
REMARK 350 COORDINATES FOR A COMPLETE MULTIMER REPRESENTING THE KNOWN           
REMARK 350 BIOLOGICALLY SIGNIFICANT OLIGOMERIZATION STATE OF THE                
REMARK 350 MOLECULE CAN BE GENERATED BY APPLYING BIOMT TRANSFORMATIONS          
REMARK 350 GIVEN BELOW.  BOTH NON-CRYSTALLOGRAPHIC AND                          
REMARK 350 CRYSTALLOGRAPHIC OPERATIONS ARE GIVEN.                               
REMARK 350                                                                      
REMARK 350 BIOMOLECULE: 1                                                       
REMARK 350 AUTHOR DETERMINED BIOLOGICAL UNIT: MONOMERIC                         
REMARK 350 SOFTWARE DETERMINED QUATERNARY STRUCTURE: MONOMERIC                  
REMARK 350 SOFTWARE USED: PISA                                                  
REMARK 350 APPLY THE FOLLOWING TO CHAINS: A                                     
REMARK 350   BIOMT1   1  1.000000  0.000000  0.000000        0.00000            
REMARK 350   BIOMT2   1  0.000000  1.000000  0.000000        0.00000            
REMARK 350   BIOMT3   1  0.000000  0.000000  1.000000        0.00000            
REMARK 500                                                                      
REMARK 500 GEOMETRY AND STEREOCHEMISTRY                                         
REMARK 500 SUBTOPIC: TORSION ANGLES                                             
REMARK 500                                                                      
REMARK 500 TORSION ANGLES OUTSIDE THE EXPECTED RAMACHANDRAN REGIONS:            
REMARK 500 (M=MODEL NUMBER; RES=RESIDUE NAME; C=CHAIN IDENTIFIER;               
REMARK 500 SSEQ=SEQUENCE NUMBER; I=INSERTION CODE).                             
REMARK 500                                                                      
REMARK 500 STANDARD TABLE:                                                      
REMARK 500 FORMAT:(10X,I3,1X,A3,1X,A1,I4,A1,4X,F7.2,3X,F7.2)                    
REMARK 500                                                                      
REMARK 500 EXPECTED VALUES: GJ KLEYWEGT AND TA JONES (1996). PHI/PSI-           
REMARK 500 CHOLOGY: RAMACHANDRAN REVISITED. STRUCTURE 4, 1395 - 1400            
REMARK 500                                                                      
REMARK 500  M RES CSSEQI        PSI       PHI                                   
REMARK 500    ASP A  20       71.42   -156.82                                   
REMARK 500    PHE A  46       23.61   -145.44                                   
REMARK 500    LYS A  98       61.07     61.10                                   
REMARK 500                                                                      
REMARK 500 REMARK: NULL                                                         
REMARK 525                                                                      
REMARK 525 SOLVENT                                                              
REMARK 525                                                                      
REMARK 525 THE SOLVENT MOLECULES HAVE CHAIN IDENTIFIERS THAT                    
REMARK 525 INDICATE THE POLYMER CHAIN WITH WHICH THEY ARE MOST                  
REMARK 525 CLOSELY ASSOCIATED. THE REMARK LISTS ALL THE SOLVENT                 
REMARK 525 MOLECULES WHICH ARE MORE THAN 5A AWAY FROM THE                       
REMARK 525 NEAREST POLYMER CHAIN (M = MODEL NUMBER;                             
REMARK 525 RES=RESIDUE NAME; C=CHAIN IDENTIFIER; SSEQ=SEQUENCE                  
REMARK 525 NUMBER; I=INSERTION CODE):                                           
REMARK 525                                                                      
REMARK 525  M RES CSSEQI                                                        
REMARK 525    HOH A 460        DISTANCE =  8.26 ANGSTROMS                       
REMARK 620                                                                      
REMARK 620 METAL COORDINATION                                                   
REMARK 620 (M=MODEL NUMBER; RES=RESIDUE NAME; C=CHAIN IDENTIFIER;               
REMARK 620 SSEQ=SEQUENCE NUMBER; I=INSERTION CODE):                             
REMARK 620                                                                      
REMARK 620 COORDINATION ANGLES FOR:  M RES CSSEQI METAL                         
REMARK 620                             HEM A 201  FE                            
REMARK 620 N RES CSSEQI ATOM                                                    
REMARK 620 1 HIS A  93   NE2                                                    
REMARK 620 2 HEM A 201   NA   90.9                                              
REMARK 620 3 HEM A 201   NB   90.8  90.1                                        
REMARK 620 4 HEM A 201   NC   93.7 175.4  89.0                                  
REMARK 620 5 HEM A 201   ND   94.7  89.8 174.4  90.6                            
REMARK 620 6 HOH A 377   O   178.9  88.1  89.6  87.3  84.8                      
REMARK 620 N                    1     2     3     4     5                       
DBREF  7SPG A    0   151  UNP    P02185   MYG_PHYMC        1    152             
SEQADV 7SPG A3U A    5  UNP  P02185    GLY     6 CONFLICT                       
SEQADV 7SPG A3U A   36  UNP  P02185    HIS    37 CONFLICT                       
SEQADV 7SPG VAL A   64  UNP  P02185    HIS    65 CONFLICT                       
SEQADV 7SPG ALA A   68  UNP  P02185    VAL    69 CONFLICT                       
SEQADV 7SPG CYS A  109  UNP  P02185    GLU   110 CONFLICT                       
SEQADV 7SPG GLU A  113  UNP  P02185    HIS   114 CONFLICT                       
SEQADV 7SPG ASN A  122  UNP  P02185    ASP   123 CONFLICT                       
SEQADV 7SPG CYS A  126  UNP  P02185    ASP   127 CONFLICT                       
SEQRES   1 A  152  MET VAL LEU SER GLU A3U GLU TRP GLN LEU VAL LEU HIS          
SEQRES   2 A  152  VAL TRP ALA LYS VAL GLU ALA ASP VAL ALA GLY HIS GLY          
SEQRES   3 A  152  GLN ASP ILE LEU ILE ARG LEU PHE LYS SER A3U PRO GLU          
SEQRES   4 A  152  THR LEU GLU LYS PHE ASP ARG PHE LYS HIS LEU LYS THR          
SEQRES   5 A  152  GLU ALA GLU MET LYS ALA SER GLU ASP LEU LYS LYS VAL          
SEQRES   6 A  152  GLY VAL THR ALA LEU THR ALA LEU GLY ALA ILE LEU LYS          
SEQRES   7 A  152  LYS LYS GLY HIS HIS GLU ALA GLU LEU LYS PRO LEU ALA          
SEQRES   8 A  152  GLN SER HIS ALA THR LYS HIS LYS ILE PRO ILE LYS TYR          
SEQRES   9 A  152  LEU GLU PHE ILE SER CYS ALA ILE ILE GLU VAL LEU HIS          
SEQRES  10 A  152  SER ARG HIS PRO GLY ASN PHE GLY ALA CYS ALA GLN GLY          
SEQRES  11 A  152  ALA MET ASN LYS ALA LEU GLU LEU PHE ARG LYS ASP ILE          
SEQRES  12 A  152  ALA ALA LYS TYR LYS GLU LEU GLY TYR                          
HET    A3U  A   5      15                                                       
HET    A3U  A  36      15                                                       
HET    HEM  A 201      43                                                       
HET    SO4  A 202       5                                                       
HET    SO4  A 203       5                                                       
HET     CL  A 204       1                                                       
HETNAM     A3U 4-ACETAMIDO-L-PHENYLALANINE                                      
HETNAM     HEM PROTOPORPHYRIN IX CONTAINING FE                                  
HETNAM     SO4 SULFATE ION                                                      
HETNAM      CL CHLORIDE ION                                                     
HETSYN     HEM HEME                                                             
FORMUL   1  A3U    2(C11 H14 N2 O3)                                             
FORMUL   2  HEM    C34 H32 FE N4 O4                                             
FORMUL   3  SO4    2(O4 S 2-)                                                   
FORMUL   5   CL    CL 1-                                                        
FORMUL   6  HOH   *160(H2 O)                                                    
HELIX    1 AA1 SER A    3  GLU A   18  1                                  16    
HELIX    2 AA2 ASP A   20  A3U A   36  1                                  17    
HELIX    3 AA3 PRO A   37  PHE A   43  5                                   7    
HELIX    4 AA4 THR A   51  SER A   58  1                                   8    
HELIX    5 AA5 SER A   58  LYS A   78  1                                  21    
HELIX    6 AA6 HIS A   82  LYS A   96  1                                  15    
HELIX    7 AA7 PRO A  100  HIS A  119  1                                  20    
HELIX    8 AA8 GLY A  124  LEU A  149  1                                  26    
LINK         C   GLU A   4                 N   A3U A   5     1555   1555  1.33  
LINK         C   A3U A   5                 N   GLU A   6     1555   1555  1.32  
LINK         C2  A3U A   5                 SG  CYS A 126     1555   1555  1.77  
LINK         C   SER A  35                 N   A3U A  36     1555   1555  1.34  
LINK         C   A3U A  36                 N   PRO A  37     1555   1555  1.36  
LINK         C2  A3U A  36                 SG  CYS A 109     1555   1555  1.77  
LINK         NE2 HIS A  93                FE   HEM A 201     1555   1555  2.17  
LINK        FE   HEM A 201                 O   HOH A 377     1555   1555  2.28  
CRYST1   42.492   56.512   65.994  90.00  90.00  90.00 P 21 21 21    4          
ORIGX1      1.000000  0.000000  0.000000        0.00000                         
ORIGX2      0.000000  1.000000  0.000000        0.00000                         
ORIGX3      0.000000  0.000000  1.000000        0.00000                         
SCALE1      0.023534  0.000000  0.000000        0.00000                         
SCALE2      0.000000  0.017695  0.000000        0.00000                         
SCALE3      0.000000  0.000000  0.015153        0.00000                         
ATOM      1  N   MET A   0     -31.907  -8.703   5.643  1.00 53.69           N  
ANISOU    1  N   MET A   0     6153   6528   7717  -1266   -396    455       N  
ATOM      2  CA  MET A   0     -31.429  -9.651   6.640  1.00 51.99           C  
ANISOU    2  CA  MET A   0     5855   6249   7651  -1472   -499    219       C  
ATOM      3  C   MET A   0     -31.483  -9.011   8.009  1.00 48.97           C  
ANISOU    3  C   MET A   0     5476   5804   7326  -1634   -788    326       C  
ATOM      4  O   MET A   0     -31.593  -7.781   8.131  1.00 49.77           O  
ANISOU    4  O   MET A   0     5448   6061   7400  -1797   -919    411       O  
ATOM      5  CB  MET A   0     -29.986 -10.038   6.353  1.00 51.84           C  
ANISOU    5  CB  MET A   0     5658   6187   7851  -1763   -372     -5       C  
ATOM      6  CG  MET A   0     -29.055  -8.866   6.513  1.00 51.06           C  
ANISOU    6  CG  MET A   0     5466   5947   7987  -2177   -280   -141       C  
ATOM      7  SD  MET A   0     -27.356  -9.251   6.091  1.00 50.59           S  
ANISOU    7  SD  MET A   0     5399   5711   8111  -2408   -303   -271       S  
ATOM      8  CE  MET A   0     -26.806 -10.097   7.578  1.00 50.94           C  
ANISOU    8  CE  MET A   0     5619   5777   7958  -2205   -394   -103       C  
ATOM      9  N   VAL A   1     -31.382  -9.858   9.034  1.00 43.35           N  
ANISOU    9  N   VAL A   1     4759   4781   6930  -1865   -814    647       N  
ATOM     10  CA  VAL A   1     -31.409  -9.439  10.428  1.00 40.12           C  
ANISOU   10  CA  VAL A   1     4237   4268   6740  -1274   -521    796       C  
ATOM     11  C   VAL A   1     -30.427 -10.307  11.203  1.00 35.89           C  
ANISOU   11  C   VAL A   1     3791   3381   6465  -1210   -328    738       C  
ATOM     12  O   VAL A   1     -30.125 -11.438  10.810  1.00 39.62           O  
ANISOU   12  O   VAL A   1     4646   3661   6745   -999   -322    206       O  
ATOM     13  CB  VAL A   1     -32.822  -9.548  11.048  1.00 39.80           C  
ANISOU   13  CB  VAL A   1     4036   4366   6721  -1116   -587    893       C  
ATOM     14  CG1 VAL A   1     -33.780  -8.504  10.436  1.00 39.10           C  
ANISOU   14  CG1 VAL A   1     3799   4418   6641   -980   -795   1012       C  
ATOM     15  CG2 VAL A   1     -33.362 -10.968  10.886  1.00 40.53           C  
ANISOU   15  CG2 VAL A   1     4045   4619   6736  -1209   -493    841       C  
ATOM     16  N   LEU A   2     -29.911  -9.766  12.299  1.00 31.93           N  
ANISOU   16  N   LEU A   2     3247   2881   6006   -981     35    976       N  
ATOM     17  CA  LEU A   2     -29.111 -10.528  13.245  1.00 29.21           C  
ANISOU   17  CA  LEU A   2     2797   2561   5739   -845    174    811       C  
ATOM     18  C   LEU A   2     -29.984 -10.805  14.453  1.00 29.42           C  
ANISOU   18  C   LEU A   2     2796   2521   5861   -751    366   1219       C  
ATOM     19  O   LEU A   2     -30.804  -9.963  14.821  1.00 31.17           O  
ANISOU   19  O   LEU A   2     2877   2931   6037   -616    730   1309       O  
ATOM     20  CB  LEU A   2     -27.885  -9.736  13.716  1.00 26.08           C  
ANISOU   20  CB  LEU A   2     2524   2295   5091   -958    378    623       C  
ATOM     21  CG  LEU A   2     -26.658  -9.787  12.812  1.00 25.31           C  
ANISOU   21  CG  LEU A   2     2596   1838   5183   -604    566    588       C  
ATOM     22  CD1 LEU A   2     -26.862  -9.020  11.493  1.00 27.69           C  
ANISOU   22  CD1 LEU A   2     3032   2281   5207   -304    827    812       C  
ATOM     23  CD2 LEU A   2     -25.384  -9.323  13.539  1.00 24.72           C  
ANISOU   23  CD2 LEU A   2     2448   1842   5102   -674    243    587       C  
ATOM     24  N   SER A   3     -29.826 -11.988  15.064  1.00 29.85           N  
ANISOU   24  N   SER A   3     2874   2399   6067   -518    224   1444       N  
ATOM     25  CA  SER A   3     -30.525 -12.272  16.310  1.00 29.73           C  
ANISOU   25  CA  SER A   3     3137   2117   6043   -298    117   1371       C  
ATOM     26  C   SER A   3     -29.855 -11.525  17.463  1.00 31.05           C  
ANISOU   26  C   SER A   3     3496   2363   5939      3    675   1550       C  
ATOM     27  O   SER A   3     -28.742 -11.000  17.344  1.00 29.15           O  
ANISOU   27  O   SER A   3     3210   2100   5765    -40    680   1390       O  
ATOM     28  CB  SER A   3     -30.495 -13.771  16.595  1.00 31.10           C  
ANISOU   28  CB  SER A   3     3054   2216   6547   -336   -134   1396       C  
ATOM     29  OG  SER A   3     -29.151 -14.176  16.829  1.00 31.45           O  
ANISOU   29  OG  SER A   3     2836   2392   6721   -467    134   1359       O  
ATOM     30  N   GLU A   4     -30.541 -11.457  18.595  1.00 30.68           N  
ANISOU   30  N   GLU A   4     3332   2443   5882    142   1321   1572       N  
ATOM     31  CA  GLU A   4     -29.922 -10.834  19.756  1.00 31.97           C  
ANISOU   31  CA  GLU A   4     3707   2742   5699    282   1817   1427       C  
ATOM     32  C   GLU A   4     -28.633 -11.553  20.149  1.00 30.03           C  
ANISOU   32  C   GLU A   4     3557   2218   5634    389   1571   1362       C  
ATOM     33  O   GLU A   4     -27.669 -10.914  20.511  1.00 30.49           O  
ANISOU   33  O   GLU A   4     3929   2072   5583    425   1829   1086       O  
ATOM     34  CB  GLU A   4     -30.891 -10.736  20.935  1.00 37.67           C  
ANISOU   34  CB  GLU A   4     4616   3686   6012    202   2024   1174       C  
ATOM     35  CG  GLU A   4     -30.325  -9.988  22.143  1.00 41.85           C  
ANISOU   35  CG  GLU A   4     5293   4229   6377   -331   2371    871       C  
ATOM     36  CD  GLU A   4     -29.972  -8.517  21.883  1.00 46.72           C  
ANISOU   36  CD  GLU A   4     5902   4925   6924   -685   2075    350       C  
ATOM     37  OE1 GLU A   4     -30.430  -7.910  20.874  1.00 48.00           O  
ANISOU   37  OE1 GLU A   4     6006   5258   6974   -960   2277    566       O  
ATOM     38  OE2 GLU A   4     -29.221  -7.958  22.718  1.00 47.30           O  
ANISOU   38  OE2 GLU A   4     5905   4904   7162  -1074   1847    -84       O  
HETATM   39  N   A3U A   5     -28.629 -12.886  20.087  1.00 28.68           N  
ANISOU   39  N   A3U A   5     3317   2230   5350    333   1393   1330       N  
HETATM   40  CA  A3U A   5     -27.430 -13.668  20.354  1.00 26.22           C  
ANISOU   40  CA  A3U A   5     3132   1987   4843     65   1181   1222       C  
HETATM   41  C   A3U A   5     -26.249 -13.199  19.444  1.00 25.74           C  
ANISOU   41  C   A3U A   5     3367   1725   4690    115    937   1068       C  
HETATM   42  O   A3U A   5     -25.145 -12.970  19.938  1.00 24.81           O  
ANISOU   42  O   A3U A   5     3014   1894   4518    -84    921   1192       O  
HETATM   43  CB  A3U A   5     -27.758 -15.151  20.164  1.00 24.70           C  
ANISOU   43  CB  A3U A   5     2858   1772   4754    187   1147   1076       C  
HETATM   44  CG  A3U A   5     -26.576 -16.037  20.045  1.00 23.78           C  
ANISOU   44  CG  A3U A   5     2970   1711   4353     41    909   1084       C  
HETATM   45  CD1 A3U A   5     -25.593 -16.052  21.027  1.00 23.33           C  
ANISOU   45  CD1 A3U A   5     3186   1505   4174   -205    726    846       C  
HETATM   46  CD2 A3U A   5     -26.451 -16.934  19.025  1.00 25.93           C  
ANISOU   46  CD2 A3U A   5     3428   2427   3996    353    839    988       C  
HETATM   47  CE1 A3U A   5     -24.479 -16.930  20.970  1.00 23.06           C  
ANISOU   47  CE1 A3U A   5     3412   1377   3971     92    733    778       C  
HETATM   48  CE2 A3U A   5     -25.368 -17.838  18.935  1.00 25.60           C  
ANISOU   48  CE2 A3U A   5     3641   2234   3851    165    884    520       C  
HETATM   49  CZ  A3U A   5     -24.339 -17.827  19.932  1.00 22.85           C  
ANISOU   49  CZ  A3U A   5     3253   1673   3757     37    692    816       C  
HETATM   50  NZ  A3U A   5     -23.194 -18.652  19.898  1.00 22.05           N  
ANISOU   50  NZ  A3U A   5     3126   1559   3693   -245    655    619       N  
HETATM   51  OZ  A3U A   5     -23.576 -19.816  17.926  1.00 24.99           O  
ANISOU   51  OZ  A3U A   5     4076   1439   3980   -305   -218    435       O  
HETATM   52  C1  A3U A   5     -22.875 -19.588  18.898  1.00 22.85           C  
ANISOU   52  C1  A3U A   5     3564   1337   3781   -574    239    709       C  
HETATM   53  C2  A3U A   5     -21.541 -20.260  19.064  1.00 22.48           C  
ANISOU   53  C2  A3U A   5     3537   1314   3689    -38    247    662       C  
ATOM     54  N   GLU A   6     -26.499 -13.163  18.145  1.00 25.46           N  
ANISOU   54  N   GLU A   6     3458   1707   4508     27   1028   1005       N  
ATOM     55  CA  GLU A   6     -25.479 -12.673  17.237  1.00 23.82           C  
ANISOU   55  CA  GLU A   6     3237   1716   4100   -386    760    970       C  
ATOM     56  C   GLU A   6     -25.007 -11.225  17.576  1.00 22.68           C  
ANISOU   56  C   GLU A   6     2960   1578   4081     79    870    991       C  
ATOM     57  O   GLU A   6     -23.798 -10.947  17.503  1.00 22.57           O  
ANISOU   57  O   GLU A   6     2866   1735   3972   -181    893    775       O  
ATOM     58  CB  GLU A   6     -25.989 -12.771  15.787  1.00 23.46           C  
ANISOU   58  CB  GLU A   6     3159   1596   4158   -220    814    835       C  
ATOM     59  CG  GLU A   6     -26.096 -14.217  15.307  1.00 24.61           C  
ANISOU   59  CG  GLU A   6     3023   1631   4695   -313    110    588       C  
ATOM     60  CD  GLU A   6     -26.885 -14.379  14.014  1.00 25.62           C  
ANISOU   60  CD  GLU A   6     2508   1972   5254   -292   -261    460       C  
ATOM     61  OE1 GLU A   6     -26.569 -15.329  13.247  1.00 28.52           O  
ANISOU   61  OE1 GLU A   6     3068   2296   5472   -406   -295    842       O  
ATOM     62  OE2 GLU A   6     -27.831 -13.574  13.757  1.00 29.09           O  
ANISOU   62  OE2 GLU A   6     2739   2412   5900   -389     41    306       O  
ATOM     63  N   TRP A   7     -25.926 -10.315  17.960  1.00 22.67           N  
ANISOU   63  N   TRP A   7     3224   1541   3848    290    984    890       N  
ATOM     64  CA  TRP A   7     -25.486  -8.960  18.294  1.00 23.04           C  
ANISOU   64  CA  TRP A   7     3171   1696   3886    169    889    845       C  
ATOM     65  C   TRP A   7     -24.599  -8.962  19.536  1.00 23.55           C  
ANISOU   65  C   TRP A   7     3127   1917   3903    104    604    915       C  
ATOM     66  O   TRP A   7     -23.639  -8.192  19.615  1.00 23.16           O  
ANISOU   66  O   TRP A   7     3326   1980   3492     20    489    551       O  
ATOM     67  CB  TRP A   7     -26.679  -7.994  18.491  1.00 22.32           C  
ANISOU   67  CB  TRP A   7     2870   1574   4036    108   1017    663       C  
ATOM     68  CG  TRP A   7     -27.294  -7.502  17.205  1.00 21.91           C  
ANISOU   68  CG  TRP A   7     2290   1906   4128    283    840    740       C  
ATOM     69  CD1 TRP A   7     -28.591  -7.676  16.766  1.00 22.82           C  
ANISOU   69  CD1 TRP A   7     2239   2046   4386    129    711    772       C  
ATOM     70  CD2 TRP A   7     -26.645  -6.732  16.190  1.00 21.65           C  
ANISOU   70  CD2 TRP A   7     2396   1580   4252    -16    726    898       C  
ATOM     71  NE1 TRP A   7     -28.787  -7.068  15.566  1.00 24.99           N  
ANISOU   71  NE1 TRP A   7     2669   2020   4805    -76    759    694       N  
ATOM     72  CE2 TRP A   7     -27.607  -6.485  15.178  1.00 22.12           C  
ANISOU   72  CE2 TRP A   7     2304   1636   4463   -273    638    864       C  
ATOM     73  CE3 TRP A   7     -25.355  -6.220  16.035  1.00 22.02           C  
ANISOU   73  CE3 TRP A   7     2607   1565   4195   -136    586    837       C  
ATOM     74  CZ2 TRP A   7     -27.303  -5.769  14.027  1.00 23.06           C  
ANISOU   74  CZ2 TRP A   7     2868   1571   4325   -132    957    829       C  
ATOM     75  CZ3 TRP A   7     -25.042  -5.496  14.887  1.00 21.08           C  
ANISOU   75  CZ3 TRP A   7     2192   1511   4305     94    596    709       C  
ATOM     76  CH2 TRP A   7     -26.014  -5.291  13.892  1.00 22.69           C  
ANISOU   76  CH2 TRP A   7     2507   1666   4448    195    522    955       C  
ATOM     77  N   GLN A   8     -24.929  -9.803  20.527  1.00 25.14           N  
ANISOU   77  N   GLN A   8     3572   2170   3811    372    812   1185       N  
ATOM     78  CA  GLN A   8     -24.083  -9.914  21.716  1.00 27.52           C  
ANISOU   78  CA  GLN A   8     3901   2766   3790    347    688   1187       C  
ATOM     79  C   GLN A   8     -22.656 -10.295  21.338  1.00 23.11           C  
ANISOU   79  C   GLN A   8     3094   2002   3683   -110    524   1077       C  
ATOM     80  O   GLN A   8     -21.677  -9.791  21.908  1.00 24.78           O  
ANISOU   80  O   GLN A   8     3609   2263   3543     38    467    832       O  
ATOM     81  CB  GLN A   8     -24.630 -11.029  22.624  1.00 33.65           C  
ANISOU   81  CB  GLN A   8     4851   3888   4048    126    808   1495       C  
ATOM     82  CG  GLN A   8     -26.019 -10.835  23.260  1.00 39.72           C  
ANISOU   82  CG  GLN A   8     5978   4514   4601   -256    659   1243       C  
ATOM     83  CD  GLN A   8     -26.492 -12.079  24.066  1.00 45.06           C  
ANISOU   83  CD  GLN A   8     6974   5062   5085   -478    363   1283       C  
ATOM     84  OE1 GLN A   8     -27.008 -13.065  23.510  1.00 47.61           O  
ANISOU   84  OE1 GLN A   8     7442   5029   5618   -605    -12   1219       O  
ATOM     85  NE2 GLN A   8     -26.290 -12.034  25.373  1.00 45.42           N  
ANISOU   85  NE2 GLN A   8     7352   5157   4749   -583    880   1865       N  
ATOM     86  N   LEU A   9     -22.531 -11.282  20.464  1.00 24.23           N  
ANISOU   86  N   LEU A   9     3277   2049   3878    110    797   1312       N  
ATOM     87  CA  LEU A   9     -21.213 -11.718  20.021  1.00 23.40           C  
ANISOU   87  CA  LEU A   9     3124   1944   3824   -247    509    750       C  
ATOM     88  C   LEU A   9     -20.459 -10.574  19.376  1.00 22.35           C  
ANISOU   88  C   LEU A   9     2889   1605   3996   -470    160    777       C  
ATOM     89  O   LEU A   9     -19.261 -10.392  19.619  1.00 23.17           O  
ANISOU   89  O   LEU A   9     3074   1687   4042   -306    369    864       O  
ATOM     90  CB  LEU A   9     -21.371 -12.898  19.049  1.00 22.89           C  
ANISOU   90  CB  LEU A   9     3158   1501   4036   -372    515    864       C  
ATOM     91  CG  LEU A   9     -21.711 -14.274  19.618  1.00 24.15           C  
ANISOU   91  CG  LEU A   9     3324   1588   4262     60    586    864       C  
ATOM     92  CD1 LEU A   9     -22.230 -15.149  18.480  1.00 24.62           C  
ANISOU   92  CD1 LEU A   9     3396   1707   4250   -459    955    788       C  
ATOM     93  CD2 LEU A   9     -20.515 -14.923  20.326  1.00 26.60           C  
ANISOU   93  CD2 LEU A   9     3717   1769   4620    292    104   1093       C  
ATOM     94  N   VAL A  10     -21.163  -9.785  18.578  1.00 22.39           N  
ANISOU   94  N   VAL A  10     3451   1644   3413   -186    375    812       N  
ATOM     95  CA  VAL A  10     -20.541  -8.660  17.886  1.00 21.00           C  
ANISOU   95  CA  VAL A  10     3294   1489   3194   -497    354    610       C  
ATOM     96  C   VAL A  10     -20.044  -7.612  18.889  1.00 22.04           C  
ANISOU   96  C   VAL A  10     3172   1536   3664     -2    194    547       C  
ATOM     97  O   VAL A  10     -18.911  -7.122  18.792  1.00 21.93           O  
ANISOU   97  O   VAL A  10     3017   1879   3435   -122     56    543       O  
ATOM     98  CB  VAL A  10     -21.554  -8.055  16.891  1.00 20.48           C  
ANISOU   98  CB  VAL A  10     3239   1447   3096   -468    -45    652       C  
ATOM     99  CG1 VAL A  10     -21.096  -6.679  16.324  1.00 20.93           C  
ANISOU   99  CG1 VAL A  10     3104   1478   3369   -489    181    471       C  
ATOM    100  CG2 VAL A  10     -21.852  -8.999  15.743  1.00 21.59           C  
ANISOU  100  CG2 VAL A  10     3445   1493   3263   -691    271    568       C  
ATOM    101  N   LEU A  11     -20.870  -7.282  19.886  1.00 20.78           N  
ANISOU  101  N   LEU A  11     3091   1599   3205   -218    191    779       N  
ATOM    102  CA  LEU A  11     -20.512  -6.190  20.787  1.00 22.02           C  
ANISOU  102  CA  LEU A  11     3044   1842   3482    -55     96    633       C  
ATOM    103  C   LEU A  11     -19.439  -6.602  21.785  1.00 20.12           C  
ANISOU  103  C   LEU A  11     2795   1622   3229   -444   -140    600       C  
ATOM    104  O   LEU A  11     -18.682  -5.723  22.240  1.00 22.47           O  
ANISOU  104  O   LEU A  11     3127   2119   3292    -78     18    402       O  
ATOM    105  CB  LEU A  11     -21.764  -5.655  21.491  1.00 22.66           C  
ANISOU  105  CB  LEU A  11     3107   1935   3568     92   -125    721       C  
ATOM    106  CG  LEU A  11     -22.731  -5.039  20.473  1.00 25.21           C  
ANISOU  106  CG  LEU A  11     3469   2193   3918    147    226    722       C  
ATOM    107  CD1 LEU A  11     -23.965  -4.503  21.184  1.00 27.61           C  
ANISOU  107  CD1 LEU A  11     3491   2783   4217    650    -18    403       C  
ATOM    108  CD2 LEU A  11     -22.037  -3.933  19.623  1.00 25.35           C  
ANISOU  108  CD2 LEU A  11     3642   2157   3832    326    537    867       C  
ATOM    109  N   HIS A  12     -19.375  -7.885  22.198  1.00 22.38           N  
ANISOU  109  N   HIS A  12     3056   2202   3245    -53    142    956       N  
ATOM    110  CA  HIS A  12     -18.264  -8.302  23.064  1.00 22.87           C  
ANISOU  110  CA  HIS A  12     3434   1933   3322   -197    -46    862       C  
ATOM    111  C   HIS A  12     -16.930  -8.215  22.327  1.00 23.06           C  
ANISOU  111  C   HIS A  12     3115   2397   3248   -855   -242    762       C  
ATOM    112  O   HIS A  12     -15.931  -7.696  22.874  1.00 23.60           O  
ANISOU  112  O   HIS A  12     2893   2779   3296   -471   -256    640       O  
ATOM    113  CB  HIS A  12     -18.491  -9.717  23.576  1.00 23.59           C  
ANISOU  113  CB  HIS A  12     3627   2290   3046   -660   -290    717       C  
ATOM    114  CG  HIS A  12     -19.481  -9.793  24.694  1.00 27.58           C  
ANISOU  114  CG  HIS A  12     3669   3531   3279   -928   -230    705       C  
ATOM    115  ND1 HIS A  12     -19.317  -9.103  25.876  1.00 29.55           N  
ANISOU  115  ND1 HIS A  12     3790   4206   3233   -939    -34    569       N  
ATOM    116  CD2 HIS A  12     -20.622 -10.508  24.832  1.00 30.55           C  
ANISOU  116  CD2 HIS A  12     4002   4098   3505  -1173   -103    581       C  
ATOM    117  CE1 HIS A  12     -20.336  -9.358  26.677  1.00 30.61           C  
ANISOU  117  CE1 HIS A  12     3925   4345   3361  -1205   -524    594       C  
ATOM    118  NE2 HIS A  12     -21.139 -10.216  26.069  1.00 31.08           N  
ANISOU  118  NE2 HIS A  12     3866   4362   3581  -1403   -383    406       N  
ATOM    119  N   VAL A  13     -16.912  -8.650  21.063  1.00 24.21           N  
ANISOU  119  N   VAL A  13     3638   2187   3375   -451    212    689       N  
ATOM    120  CA  VAL A  13     -15.733  -8.478  20.224  1.00 25.55           C  
ANISOU  120  CA  VAL A  13     3641   2209   3857   -376    459    889       C  
ATOM    121  C   VAL A  13     -15.385  -7.002  20.089  1.00 24.03           C  
ANISOU  121  C   VAL A  13     3111   2225   3792   -322    223   1079       C  
ATOM    122  O   VAL A  13     -14.213  -6.607  20.213  1.00 24.45           O  
ANISOU  122  O   VAL A  13     2895   2554   3842   -224    433    836       O  
ATOM    123  CB  VAL A  13     -15.961  -9.115  18.839  1.00 24.90           C  
ANISOU  123  CB  VAL A  13     3352   1956   4152   -792   1001    399       C  
ATOM    124  CG1 VAL A  13     -14.835  -8.710  17.883  1.00 26.33           C  
ANISOU  124  CG1 VAL A  13     3614   2230   4159   -556    542    295       C  
ATOM    125  CG2 VAL A  13     -16.027 -10.631  18.985  1.00 27.87           C  
ANISOU  125  CG2 VAL A  13     3710   2216   4662   -487   1020    353       C  
ATOM    126  N   TRP A  14     -16.395  -6.160  19.860  1.00 23.46           N  
ANISOU  126  N   TRP A  14     3260   2395   3260   -188    249    979       N  
ATOM    127  CA  TRP A  14     -16.097  -4.745  19.658  1.00 22.24           C  
ANISOU  127  CA  TRP A  14     2855   2378   3216   -299      8    923       C  
ATOM    128  C   TRP A  14     -15.545  -4.112  20.925  1.00 22.46           C  
ANISOU  128  C   TRP A  14     2828   2383   3325   -654    -36    977       C  
ATOM    129  O   TRP A  14     -14.653  -3.241  20.835  1.00 23.31           O  
ANISOU  129  O   TRP A  14     2965   2522   3369   -333    -40   1132       O  
ATOM    130  CB  TRP A  14     -17.288  -3.955  19.091  1.00 22.76           C  
ANISOU  130  CB  TRP A  14     2858   2471   3318   -193   -182    792       C  
ATOM    131  CG  TRP A  14     -16.716  -2.782  18.391  1.00 24.05           C  
ANISOU  131  CG  TRP A  14     2990   2363   3785   -440   -469    558       C  
ATOM    132  CD1 TRP A  14     -16.613  -1.486  18.852  1.00 27.44           C  
ANISOU  132  CD1 TRP A  14     3341   2994   4090      3   -923    681       C  
ATOM    133  CD2 TRP A  14     -16.065  -2.810  17.128  1.00 24.50           C  
ANISOU  133  CD2 TRP A  14     3256   2351   3702   -969   -620    951       C  
ATOM    134  NE1 TRP A  14     -15.930  -0.724  17.947  1.00 27.57           N  
ANISOU  134  NE1 TRP A  14     3376   2933   4164   -342   -771    671       N  
ATOM    135  CE2 TRP A  14     -15.589  -1.502  16.873  1.00 27.38           C  
ANISOU  135  CE2 TRP A  14     3398   2968   4035   -833   -426    883       C  
ATOM    136  CE3 TRP A  14     -15.823  -3.817  16.189  1.00 26.48           C  
ANISOU  136  CE3 TRP A  14     3231   3151   3679   -852   -412    965       C  
ATOM    137  CZ2 TRP A  14     -14.906  -1.174  15.710  1.00 29.20           C  
ANISOU  137  CZ2 TRP A  14     4034   3226   3835   -546   -689   1049       C  
ATOM    138  CZ3 TRP A  14     -15.125  -3.495  15.044  1.00 29.82           C  
ANISOU  138  CZ3 TRP A  14     3690   3715   3926   -673   -522   1059       C  
ATOM    139  CH2 TRP A  14     -14.687  -2.189  14.811  1.00 30.14           C  
ANISOU  139  CH2 TRP A  14     4099   3433   3922   -507   -710   1086       C  
ATOM    140  N   ALA A  15     -16.034  -4.531  22.099  1.00 21.45           N  
ANISOU  140  N   ALA A  15     2849   2235   3065   -508   -185    680       N  
ATOM    141  CA  ALA A  15     -15.508  -3.977  23.343  1.00 23.41           C  
ANISOU  141  CA  ALA A  15     2882   2583   3432   -484   -108    666       C  
ATOM    142  C   ALA A  15     -14.038  -4.308  23.505  1.00 22.41           C  
ANISOU  142  C   ALA A  15     2953   2246   3315   -576   -533    369       C  
ATOM    143  O   ALA A  15     -13.287  -3.521  24.113  1.00 24.22           O  
ANISOU  143  O   ALA A  15     3119   2696   3388   -468   -454    671       O  
ATOM    144  CB  ALA A  15     -16.348  -4.425  24.528  1.00 22.91           C  
ANISOU  144  CB  ALA A  15     3116   2459   3130   -369      9    239       C  
ATOM    145  N   LYS A  16     -13.599  -5.429  22.929  1.00 25.52           N  
ANISOU  145  N   LYS A  16     3336   2517   3845    -17    -44    717       N  
ATOM    146  CA  LYS A  16     -12.170  -5.742  22.941  1.00 25.23           C  
ANISOU  146  CA  LYS A  16     2991   2284   4310     21   -185    446       C  
ATOM    147  C   LYS A  16     -11.383  -4.821  22.018  1.00 25.09           C  
ANISOU  147  C   LYS A  16     3141   2197   4196     57   -167    512       C  
ATOM    148  O   LYS A  16     -10.283  -4.378  22.377  1.00 27.27           O  
ANISOU  148  O   LYS A  16     3471   2487   4402    -39    -70    330       O  
ATOM    149  CB  LYS A  16     -11.926  -7.212  22.585  1.00 27.48           C  
ANISOU  149  CB  LYS A  16     3605   2063   4771   -431   -162    463       C  
ATOM    150  CG  LYS A  16     -12.596  -8.213  23.548  1.00 31.02           C  
ANISOU  150  CG  LYS A  16     4164   2391   5230   -160   -143    626       C  
ATOM    151  CD  LYS A  16     -12.050  -9.639  23.346  1.00 33.06           C  
ANISOU  151  CD  LYS A  16     4485   2398   5678    286   -174    928       C  
ATOM    152  CE  LYS A  16     -12.435 -10.580  24.485  1.00 35.53           C  
ANISOU  152  CE  LYS A  16     4564   2909   6028    -59   -286    843       C  
ATOM    153  NZ  LYS A  16     -13.888 -10.866  24.537  1.00 37.30           N  
ANISOU  153  NZ  LYS A  16     4739   3023   6411    240   -625    592       N  
ATOM    154  N   VAL A  17     -11.936  -4.508  20.841  1.00 23.74           N  
ANISOU  154  N   VAL A  17     3073   2065   3880    -84    149    460       N  
ATOM    155  CA  VAL A  17     -11.337  -3.495  19.958  1.00 22.08           C  
ANISOU  155  CA  VAL A  17     2933   2139   3317   -632    -28    101       C  
ATOM    156  C   VAL A  17     -11.134  -2.183  20.688  1.00 23.84           C  
ANISOU  156  C   VAL A  17     3516   2361   3183   -299     43     16       C  
ATOM    157  O   VAL A  17     -10.140  -1.472  20.462  1.00 22.85           O  
ANISOU  157  O   VAL A  17     3479   2215   2986   -141    110   -142       O  
ATOM    158  CB  VAL A  17     -12.223  -3.282  18.712  1.00 22.33           C  
ANISOU  158  CB  VAL A  17     2904   2125   3455   -662    129   -199       C  
ATOM    159  CG1 VAL A  17     -11.710  -2.157  17.821  1.00 24.04           C  
ANISOU  159  CG1 VAL A  17     3613   2317   3205   -609    249   -236       C  
ATOM    160  CG2 VAL A  17     -12.351  -4.605  17.926  1.00 24.57           C  
ANISOU  160  CG2 VAL A  17     3234   2347   3756   -713    344   -577       C  
ATOM    161  N   GLU A  18     -12.077  -1.825  21.555  1.00 21.76           N  
ANISOU  161  N   GLU A  18     3246   2293   2726   -355    -43    177       N  
ATOM    162  CA  GLU A  18     -12.020  -0.523  22.205  1.00 22.40           C  
ANISOU  162  CA  GLU A  18     3308   2446   2756   -112    136      7       C  
ATOM    163  C   GLU A  18     -10.877  -0.406  23.202  1.00 22.40           C  
ANISOU  163  C   GLU A  18     3649   2172   2691   -384    111    297       C  
ATOM    164  O   GLU A  18     -10.618   0.714  23.673  1.00 25.53           O  
ANISOU  164  O   GLU A  18     4035   2467   3199   -463    260    157       O  
ATOM    165  CB  GLU A  18     -13.360  -0.186  22.863  1.00 25.33           C  
ANISOU  165  CB  GLU A  18     3565   3443   2617    473     68     95       C  
ATOM    166  CG  GLU A  18     -14.460  -0.031  21.832  1.00 28.83           C  
ANISOU  166  CG  GLU A  18     3481   4418   3056    728   -106   -130       C  
ATOM    167  CD  GLU A  18     -15.783   0.330  22.438  1.00 33.68           C  
ANISOU  167  CD  GLU A  18     3862   5189   3746    896   -113    314       C  
ATOM    168  OE1 GLU A  18     -16.492   1.122  21.793  1.00 33.89           O  
ANISOU  168  OE1 GLU A  18     3953   4782   4143    782    -37    269       O  
ATOM    169  OE2 GLU A  18     -16.100  -0.158  23.535  1.00 37.12           O  
ANISOU  169  OE2 GLU A  18     4177   5850   4078   1235    516    751       O  
ATOM    170  N   ALA A  19     -10.228  -1.519  23.581  1.00 23.00           N  
ANISOU  170  N   ALA A  19     3457   2626   2657   -250    157    288       N  
ATOM    171  CA  ALA A  19      -9.024  -1.428  24.406  1.00 24.53           C  
ANISOU  171  CA  ALA A  19     3755   2897   2669    -57    264    135       C  
ATOM    172  C   ALA A  19      -7.851  -0.824  23.651  1.00 24.15           C  
ANISOU  172  C   ALA A  19     3479   3084   2614   -856    133    371       C  
ATOM    173  O   ALA A  19      -6.905  -0.357  24.297  1.00 27.38           O  
ANISOU  173  O   ALA A  19     3768   3696   2940  -1161    -58    373       O  
ATOM    174  CB  ALA A  19      -8.629  -2.809  24.913  1.00 24.66           C  
ANISOU  174  CB  ALA A  19     3912   2573   2884    -72    248      7       C  
ATOM    175  N   ASP A  20      -7.889  -0.806  22.311  1.00 25.66           N  
ANISOU  175  N   ASP A  20     3810   3345   2595   -741    226    491       N  
ATOM    176  CA  ASP A  20      -6.819  -0.218  21.509  1.00 25.08           C  
ANISOU  176  CA  ASP A  20     3468   3636   2425   -641    126    322       C  
ATOM    177  C   ASP A  20      -7.379   0.170  20.137  1.00 23.08           C  
ANISOU  177  C   ASP A  20     3208   3377   2183   -678    233    170       C  
ATOM    178  O   ASP A  20      -7.079  -0.467  19.106  1.00 22.74           O  
ANISOU  178  O   ASP A  20     2949   3325   2365   -495    358     98       O  
ATOM    179  CB  ASP A  20      -5.663  -1.206  21.319  1.00 26.80           C  
ANISOU  179  CB  ASP A  20     3501   4164   2518   -799     74    507       C  
ATOM    180  CG  ASP A  20      -4.485  -0.577  20.557  1.00 28.83           C  
ANISOU  180  CG  ASP A  20     3656   4423   2873   -868   -387    410       C  
ATOM    181  OD1 ASP A  20      -3.573  -1.334  20.167  1.00 32.64           O  
ANISOU  181  OD1 ASP A  20     4071   4723   3607   -863   -316    201       O  
ATOM    182  OD2 ASP A  20      -4.486   0.664  20.334  1.00 28.90           O  
ANISOU  182  OD2 ASP A  20     3760   4672   2550  -1054   -468    442       O  
ATOM    183  N   VAL A  21      -8.210   1.226  20.110  1.00 24.11           N  
ANISOU  183  N   VAL A  21     3586   3137   2437   -747    268    275       N  
ATOM    184  CA  VAL A  21      -8.839   1.664  18.865  1.00 23.92           C  
ANISOU  184  CA  VAL A  21     3938   2854   2296   -689    306    368       C  
ATOM    185  C   VAL A  21      -7.792   2.043  17.820  1.00 24.23           C  
ANISOU  185  C   VAL A  21     3979   2940   2288   -981    313    313       C  
ATOM    186  O   VAL A  21      -7.880   1.642  16.655  1.00 22.67           O  
ANISOU  186  O   VAL A  21     3705   2522   2387   -879    116    235       O  
ATOM    187  CB  VAL A  21      -9.860   2.798  19.103  1.00 24.69           C  
ANISOU  187  CB  VAL A  21     3784   3236   2361   -392    445    242       C  
ATOM    188  CG1 VAL A  21     -10.432   3.296  17.788  1.00 25.82           C  
ANISOU  188  CG1 VAL A  21     3804   3334   2671   -293    478    354       C  
ATOM    189  CG2 VAL A  21     -11.004   2.320  20.014  1.00 26.45           C  
ANISOU  189  CG2 VAL A  21     3905   3212   2934   -288    691    109       C  
ATOM    190  N   ALA A  22      -6.768   2.800  18.222  1.00 26.31           N  
ANISOU  190  N   ALA A  22     4206   3242   2548  -1421    338    113       N  
ATOM    191  CA  ALA A  22      -5.817   3.302  17.247  1.00 26.85           C  
ANISOU  191  CA  ALA A  22     4226   3353   2621  -1811    219     -9       C  
ATOM    192  C   ALA A  22      -4.997   2.177  16.622  1.00 25.77           C  
ANISOU  192  C   ALA A  22     3806   3578   2408  -1664     58   -147       C  
ATOM    193  O   ALA A  22      -4.724   2.185  15.413  1.00 27.39           O  
ANISOU  193  O   ALA A  22     3981   4113   2313  -1960     43    102       O  
ATOM    194  CB  ALA A  22      -4.915   4.382  17.858  1.00 29.86           C  
ANISOU  194  CB  ALA A  22     4899   3457   2990  -1821    123    -61       C  
ATOM    195  N   GLY A  23      -4.595   1.210  17.441  1.00 25.69           N  
ANISOU  195  N   GLY A  23     3438   3662   2662  -1490    -53    314       N  
ATOM    196  CA  GLY A  23      -3.819   0.091  16.939  1.00 25.22           C  
ANISOU  196  CA  GLY A  23     3159   3653   2769   -940   -460    231       C  
ATOM    197  C   GLY A  23      -4.610  -0.769  15.978  1.00 23.89           C  
ANISOU  197  C   GLY A  23     2917   3611   2548   -676   -315    481       C  
ATOM    198  O   GLY A  23      -4.104  -1.188  14.921  1.00 25.09           O  
ANISOU  198  O   GLY A  23     3043   3865   2627   -721   -296    465       O  
ATOM    199  N   HIS A  24      -5.872  -1.056  16.335  1.00 21.03           N  
ANISOU  199  N   HIS A  24     2312   2934   2746   -452   -199    650       N  
ATOM    200  CA  HIS A  24      -6.732  -1.793  15.407  1.00 20.02           C  
ANISOU  200  CA  HIS A  24     2447   2422   2739   -686    -93    480       C  
ATOM    201  C   HIS A  24      -6.952  -1.014  14.114  1.00 18.71           C  
ANISOU  201  C   HIS A  24     2342   2268   2498   -518    211    385       C  
ATOM    202  O   HIS A  24      -6.944  -1.599  13.023  1.00 19.04           O  
ANISOU  202  O   HIS A  24     2400   2314   2522   -512    161    210       O  
ATOM    203  CB  HIS A  24      -8.090  -2.099  16.053  1.00 19.39           C  
ANISOU  203  CB  HIS A  24     2397   2186   2786   -432    204    551       C  
ATOM    204  CG  HIS A  24      -8.084  -3.247  17.027  1.00 19.84           C  
ANISOU  204  CG  HIS A  24     2593   2151   2795   -127     94    735       C  
ATOM    205  ND1 HIS A  24      -7.718  -3.102  18.358  1.00 22.00           N  
ANISOU  205  ND1 HIS A  24     2944   2697   2719    -37    262    795       N  
ATOM    206  CD2 HIS A  24      -8.517  -4.534  16.914  1.00 21.56           C  
ANISOU  206  CD2 HIS A  24     2758   2347   3089    -49    356    855       C  
ATOM    207  CE1 HIS A  24      -7.869  -4.254  19.002  1.00 23.60           C  
ANISOU  207  CE1 HIS A  24     3057   2862   3046     62    134    870       C  
ATOM    208  NE2 HIS A  24      -8.336  -5.144  18.142  1.00 23.30           N  
ANISOU  208  NE2 HIS A  24     3003   2704   3144    -64    425    890       N  
ATOM    209  N   GLY A  25      -7.156   0.306  14.206  1.00 20.35           N  
ANISOU  209  N   GLY A  25     2898   2418   2418   -858    121    232       N  
ATOM    210  CA  GLY A  25      -7.398   1.070  12.997  1.00 21.10           C  
ANISOU  210  CA  GLY A  25     3300   2448   2267   -815   -122    677       C  
ATOM    211  C   GLY A  25      -6.182   1.113  12.092  1.00 19.27           C  
ANISOU  211  C   GLY A  25     2686   2362   2273   -846   -311    525       C  
ATOM    212  O   GLY A  25      -6.308   1.014  10.867  1.00 19.57           O  
ANISOU  212  O   GLY A  25     2966   2260   2210   -600   -244    360       O  
ATOM    213  N   GLN A  26      -4.982   1.247  12.686  1.00 20.76           N  
ANISOU  213  N   GLN A  26     2840   2742   2307   -924   -174    479       N  
ATOM    214  CA  GLN A  26      -3.752   1.166  11.899  1.00 22.86           C  
ANISOU  214  CA  GLN A  26     2989   3219   2476  -1229   -194    372       C  
ATOM    215  C   GLN A  26      -3.660  -0.176  11.186  1.00 21.32           C  
ANISOU  215  C   GLN A  26     2656   3036   2406   -808   -109    180       C  
ATOM    216  O   GLN A  26      -3.368  -0.247   9.982  1.00 21.30           O  
ANISOU  216  O   GLN A  26     2407   3076   2611   -993   -173    348       O  
ATOM    217  CB  GLN A  26      -2.539   1.357  12.806  1.00 27.27           C  
ANISOU  217  CB  GLN A  26     3708   3894   2758  -1630   -492    687       C  
ATOM    218  CG  GLN A  26      -2.245   2.758  13.138  1.00 30.52           C  
ANISOU  218  CG  GLN A  26     4220   4623   2755  -2056   -522    690       C  
ATOM    219  CD  GLN A  26      -1.049   2.841  14.067  1.00 34.72           C  
ANISOU  219  CD  GLN A  26     4693   5425   3074  -2322   -746    862       C  
ATOM    220  OE1 GLN A  26      -0.921   2.062  15.018  1.00 37.22           O  
ANISOU  220  OE1 GLN A  26     4777   5950   3414  -2436   -781    795       O  
ATOM    221  NE2 GLN A  26      -0.179   3.822  13.817  1.00 35.84           N  
ANISOU  221  NE2 GLN A  26     4396   5625   3599  -2611   -645    593       N  
ATOM    222  N   ASP A  27      -3.857  -1.261  11.935  1.00 20.45           N  
ANISOU  222  N   ASP A  27     2316   2905   2550   -622   -221    464       N  
ATOM    223  CA  ASP A  27      -3.711  -2.587  11.339  1.00 21.17           C  
ANISOU  223  CA  ASP A  27     2468   2892   2683   -600   -241    373       C  
ATOM    224  C   ASP A  27      -4.718  -2.792  10.213  1.00 19.47           C  
ANISOU  224  C   ASP A  27     2035   2557   2804   -564    -44    285       C  
ATOM    225  O   ASP A  27      -4.395  -3.409   9.183  1.00 19.33           O  
ANISOU  225  O   ASP A  27     2030   2240   3075    -14     20     93       O  
ATOM    226  CB  ASP A  27      -3.854  -3.701  12.392  1.00 20.39           C  
ANISOU  226  CB  ASP A  27     2119   2867   2761   -162   -325    651       C  
ATOM    227  CG  ASP A  27      -2.726  -3.706  13.412  1.00 25.60           C  
ANISOU  227  CG  ASP A  27     2648   3844   3236   -368   -305    783       C  
ATOM    228  OD1 ASP A  27      -1.721  -2.960  13.255  1.00 27.38           O  
ANISOU  228  OD1 ASP A  27     2533   4331   3538   -414   -337    642       O  
ATOM    229  OD2 ASP A  27      -2.865  -4.475  14.379  1.00 27.14           O  
ANISOU  229  OD2 ASP A  27     2750   4251   3313   -276   -622   1064       O  
ATOM    230  N   ILE A  28      -5.969  -2.327  10.411  1.00 17.72           N  
ANISOU  230  N   ILE A  28     1740   2353   2642   -492    -61    327       N  
ATOM    231  CA  ILE A  28      -7.009  -2.518   9.408  1.00 16.45           C  
ANISOU  231  CA  ILE A  28     1559   2075   2617   -155    189    303       C  
ATOM    232  C   ILE A  28      -6.710  -1.747   8.135  1.00 16.55           C  
ANISOU  232  C   ILE A  28     1663   1855   2769   -222    132    316       C  
ATOM    233  O   ILE A  28      -6.804  -2.312   7.031  1.00 18.05           O  
ANISOU  233  O   ILE A  28     2140   2088   2628   -146    133     40       O  
ATOM    234  CB  ILE A  28      -8.384  -2.187   9.996  1.00 17.38           C  
ANISOU  234  CB  ILE A  28     1776   2022   2805   -168    187    147       C  
ATOM    235  CG1 ILE A  28      -8.769  -3.287  10.991  1.00 16.47           C  
ANISOU  235  CG1 ILE A  28     1908   1793   2558   -105    377    250       C  
ATOM    236  CG2 ILE A  28      -9.415  -2.040   8.894  1.00 17.12           C  
ANISOU  236  CG2 ILE A  28     1815   1852   2837    134   -104    -76       C  
ATOM    237  CD1 ILE A  28      -9.887  -2.933  11.926  1.00 18.92           C  
ANISOU  237  CD1 ILE A  28     2303   1897   2989   -320    348    236       C  
ATOM    238  N   LEU A  29      -6.318  -0.459   8.261  1.00 17.66           N  
ANISOU  238  N   LEU A  29     2020   1966   2723   -258    124    528       N  
ATOM    239  CA  LEU A  29      -6.026   0.324   7.059  1.00 17.20           C  
ANISOU  239  CA  LEU A  29     2061   2028   2446   -110    142    219       C  
ATOM    240  C   LEU A  29      -4.814  -0.225   6.351  1.00 18.78           C  
ANISOU  240  C   LEU A  29     2167   2587   2382   -319   -143     57       C  
ATOM    241  O   LEU A  29      -4.815  -0.317   5.118  1.00 20.34           O  
ANISOU  241  O   LEU A  29     2343   2919   2467   -337     65    207       O  
ATOM    242  CB  LEU A  29      -5.881   1.815   7.370  1.00 18.41           C  
ANISOU  242  CB  LEU A  29     2310   2051   2635   -429     98     10       C  
ATOM    243  CG  LEU A  29      -7.188   2.495   7.761  1.00 18.93           C  
ANISOU  243  CG  LEU A  29     2718   1711   2763   -429    193    -67       C  
ATOM    244  CD1 LEU A  29      -6.869   3.967   8.115  1.00 20.59           C  
ANISOU  244  CD1 LEU A  29     2913   1828   3083   -843    -99   -115       C  
ATOM    245  CD2 LEU A  29      -8.232   2.407   6.646  1.00 20.47           C  
ANISOU  245  CD2 LEU A  29     2979   2148   2649    -68    -51   -212       C  
ATOM    246  N   ILE A  30      -3.778  -0.617   7.102  1.00 20.09           N  
ANISOU  246  N   ILE A  30     1728   3076   2829   -479    -31    292       N  
ATOM    247  CA  ILE A  30      -2.596  -1.151   6.436  1.00 22.49           C  
ANISOU  247  CA  ILE A  30     1974   3665   2905   -142   -171    418       C  
ATOM    248  C   ILE A  30      -2.921  -2.446   5.698  1.00 21.59           C  
ANISOU  248  C   ILE A  30     1764   3502   2938    115    225    182       C  
ATOM    249  O   ILE A  30      -2.438  -2.684   4.584  1.00 23.01           O  
ANISOU  249  O   ILE A  30     2135   3874   2733    235    105     32       O  
ATOM    250  CB  ILE A  30      -1.450  -1.313   7.447  1.00 23.67           C  
ANISOU  250  CB  ILE A  30     1869   3909   3216   -250   -181    530       C  
ATOM    251  CG1 ILE A  30      -0.967   0.085   7.821  1.00 25.62           C  
ANISOU  251  CG1 ILE A  30     2380   4048   3308  -1140   -252    277       C  
ATOM    252  CG2 ILE A  30      -0.302  -2.179   6.882  1.00 25.17           C  
ANISOU  252  CG2 ILE A  30     2011   4211   3343    136     60    777       C  
ATOM    253  CD1 ILE A  30       0.084   0.118   8.882  1.00 27.05           C  
ANISOU  253  CD1 ILE A  30     2591   4318   3368  -1192   -267    201       C  
ATOM    254  N   ARG A  31      -3.731  -3.304   6.313  1.00 20.60           N  
ANISOU  254  N   ARG A  31     1750   3069   3006    124    -67    247       N  
ATOM    255  CA  ARG A  31      -4.134  -4.581   5.669  1.00 22.10           C  
ANISOU  255  CA  ARG A  31     2040   3051   3307    478   -117     51       C  
ATOM    256  C   ARG A  31      -4.940  -4.261   4.402  1.00 22.50           C  
ANISOU  256  C   ARG A  31     2144   3391   3016    803   -120   -309       C  
ATOM    257  O   ARG A  31      -4.738  -4.940   3.393  1.00 24.36           O  
ANISOU  257  O   ARG A  31     2378   3791   3088    981    -56   -247       O  
ATOM    258  CB  ARG A  31      -4.896  -5.454   6.670  1.00 22.82           C  
ANISOU  258  CB  ARG A  31     2373   2472   3827    207   -101   -322       C  
ATOM    259  CG  ARG A  31      -5.402  -6.769   6.100  1.00 29.54           C  
ANISOU  259  CG  ARG A  31     3242   3153   4829    932   -219   -717       C  
ATOM    260  CD  ARG A  31      -4.318  -7.804   5.903  1.00 37.81           C  
ANISOU  260  CD  ARG A  31     4783   3771   5811   1023   -136   -918       C  
ATOM    261  NE  ARG A  31      -4.818  -8.978   5.208  1.00 45.29           N  
ANISOU  261  NE  ARG A  31     5831   4675   6701   1221    131   -778       N  
ATOM    262  CZ  ARG A  31      -4.043  -9.947   4.740  1.00 49.59           C  
ANISOU  262  CZ  ARG A  31     6399   5166   7276   1515     -7   -741       C  
ATOM    263  NH1 ARG A  31      -2.732  -9.868   4.893  1.00 50.95           N  
ANISOU  263  NH1 ARG A  31     6416   5493   7449   1620   -167   -578       N  
ATOM    264  NH2 ARG A  31      -4.578 -10.981   4.119  1.00 50.62           N  
ANISOU  264  NH2 ARG A  31     6612   5242   7379   1409     -6   -825       N  
ATOM    265  N   LEU A  32      -5.850  -3.283   4.487  1.00 19.76           N  
ANISOU  265  N   LEU A  32     1894   2947   2667    505    -58    -30       N  
ATOM    266  CA  LEU A  32      -6.619  -2.831   3.329  1.00 19.52           C  
ANISOU  266  CA  LEU A  32     1954   2987   2475    669     57   -348       C  
ATOM    267  C   LEU A  32      -5.698  -2.409   2.185  1.00 22.13           C  
ANISOU  267  C   LEU A  32     2072   3785   2550    652    208   -240       C  
ATOM    268  O   LEU A  32      -5.857  -2.859   1.046  1.00 23.91           O  
ANISOU  268  O   LEU A  32     2551   4036   2496    917    286   -368       O  
ATOM    269  CB  LEU A  32      -7.509  -1.664   3.751  1.00 18.88           C  
ANISOU  269  CB  LEU A  32     2149   2396   2627    344    -49   -274       C  
ATOM    270  CG  LEU A  32      -8.354  -1.071   2.630  1.00 17.73           C  
ANISOU  270  CG  LEU A  32     2047   2203   2487     18     65   -140       C  
ATOM    271  CD1 LEU A  32      -9.388  -2.087   2.118  1.00 19.16           C  
ANISOU  271  CD1 LEU A  32     2199   2309   2773    168   -153   -233       C  
ATOM    272  CD2 LEU A  32      -9.000   0.211   3.087  1.00 18.74           C  
ANISOU  272  CD2 LEU A  32     2319   2011   2790    -35    298   -273       C  
ATOM    273  N   PHE A  33      -4.709  -1.541   2.472  1.00 22.16           N  
ANISOU  273  N   PHE A  33     1864   4229   2328    503    176    203       N  
ATOM    274  CA  PHE A  33      -3.836  -1.034   1.415  1.00 26.64           C  
ANISOU  274  CA  PHE A  33     2286   5062   2774    466    422    416       C  
ATOM    275  C   PHE A  33      -2.903  -2.107   0.891  1.00 28.50           C  
ANISOU  275  C   PHE A  33     2358   5771   2700   1067    108    268       C  
ATOM    276  O   PHE A  33      -2.517  -2.069  -0.274  1.00 31.40           O  
ANISOU  276  O   PHE A  33     2822   6442   2667   1356    322    266       O  
ATOM    277  CB  PHE A  33      -3.034   0.164   1.938  1.00 26.52           C  
ANISOU  277  CB  PHE A  33     2262   4959   2856    158    -98    498       C  
ATOM    278  CG  PHE A  33      -3.887   1.304   2.422  1.00 24.20           C  
ANISOU  278  CG  PHE A  33     2050   4598   2548   -532   -145    715       C  
ATOM    279  CD1 PHE A  33      -5.100   1.580   1.827  1.00 23.95           C  
ANISOU  279  CD1 PHE A  33     1988   4402   2710   -824     37    618       C  
ATOM    280  CD2 PHE A  33      -3.491   2.073   3.518  1.00 24.87           C  
ANISOU  280  CD2 PHE A  33     2251   4559   2637  -1065    -45    621       C  
ATOM    281  CE1 PHE A  33      -5.913   2.609   2.303  1.00 24.61           C  
ANISOU  281  CE1 PHE A  33     2448   4310   2592  -1062    202    439       C  
ATOM    282  CE2 PHE A  33      -4.263   3.127   3.977  1.00 25.90           C  
ANISOU  282  CE2 PHE A  33     2475   4578   2787  -1189   -135    640       C  
ATOM    283  CZ  PHE A  33      -5.486   3.392   3.378  1.00 25.39           C  
ANISOU  283  CZ  PHE A  33     2584   4339   2725  -1426   -252    416       C  
ATOM    284  N   LYS A  34      -2.467  -3.043   1.723  1.00 29.44           N  
ANISOU  284  N   LYS A  34     2204   5893   3089   1399    353    -33       N  
ATOM    285  CA  LYS A  34      -1.591  -4.084   1.202  1.00 32.14           C  
ANISOU  285  CA  LYS A  34     2828   6035   3349   1577    -82   -113       C  
ATOM    286  C   LYS A  34      -2.346  -5.121   0.367  1.00 31.41           C  
ANISOU  286  C   LYS A  34     3121   5475   3337   2052    384   -483       C  
ATOM    287  O   LYS A  34      -1.831  -5.600  -0.657  1.00 34.63           O  
ANISOU  287  O   LYS A  34     3852   5733   3572   2372    707   -372       O  
ATOM    288  CB  LYS A  34      -0.809  -4.710   2.361  1.00 35.50           C  
ANISOU  288  CB  LYS A  34     3064   6564   3860   1461   -459    164       C  
ATOM    289  CG  LYS A  34       0.230  -3.728   2.928  1.00 40.61           C  
ANISOU  289  CG  LYS A  34     3619   7300   4510    612   -132    325       C  
ATOM    290  CD  LYS A  34       1.137  -3.155   1.798  1.00 45.65           C  
ANISOU  290  CD  LYS A  34     4412   7726   5208     45   -137    247       C  
ATOM    291  CE  LYS A  34       2.090  -2.067   2.305  1.00 48.10           C  
ANISOU  291  CE  LYS A  34     4759   8006   5509   -255     68    213       C  
ATOM    292  NZ  LYS A  34       2.797  -1.357   1.189  1.00 49.37           N  
ANISOU  292  NZ  LYS A  34     5069   8169   5518   -358     67    293       N  
ATOM    293  N   SER A  35      -3.557  -5.479   0.779  1.00 30.12           N  
ANISOU  293  N   SER A  35     3286   4890   3268   2030   -145   -219       N  
ATOM    294  CA  SER A  35      -4.350  -6.451   0.042  1.00 31.47           C  
ANISOU  294  CA  SER A  35     4129   4302   3528   2164     95    -40       C  
ATOM    295  C   SER A  35      -4.969  -5.855  -1.231  1.00 30.42           C  
ANISOU  295  C   SER A  35     4198   4054   3306   1958   -161   -503       C  
ATOM    296  O   SER A  35      -5.141  -6.581  -2.204  1.00 32.05           O  
ANISOU  296  O   SER A  35     4585   3979   3612   1769     93   -759       O  
ATOM    297  CB  SER A  35      -5.442  -7.090   0.893  1.00 33.05           C  
ANISOU  297  CB  SER A  35     4406   4161   3991   2066    150    345       C  
ATOM    298  OG  SER A  35      -4.859  -7.867   1.946  1.00 35.22           O  
ANISOU  298  OG  SER A  35     5102   4245   4036   1683    150    390       O  
HETATM  299  N   A3U A  36      -5.334  -4.570  -1.207  1.00 28.15           N  
ANISOU  299  N   A3U A  36     3802   3859   3037   1904     85   -466       N  
HETATM  300  CA  A3U A  36      -6.039  -3.928  -2.335  1.00 25.93           C  
ANISOU  300  CA  A3U A  36     3233   3629   2991   1456    -37   -460       C  
HETATM  301  C   A3U A  36      -5.415  -2.511  -2.537  1.00 24.30           C  
ANISOU  301  C   A3U A  36     2647   3777   2810   1307     65   -714       C  
HETATM  302  O   A3U A  36      -5.988  -1.552  -2.127  1.00 22.52           O  
ANISOU  302  O   A3U A  36     2557   3310   2691    705    215   -484       O  
HETATM  303  CB  A3U A  36      -7.519  -3.828  -1.974  1.00 24.77           C  
ANISOU  303  CB  A3U A  36     3190   3078   3141   1071   -306   -550       C  
HETATM  304  CG  A3U A  36      -8.175  -5.041  -1.405  1.00 24.98           C  
ANISOU  304  CG  A3U A  36     3591   2610   3291   1143   -115   -759       C  
HETATM  305  CD1 A3U A  36      -8.263  -5.253  -0.027  1.00 25.37           C  
ANISOU  305  CD1 A3U A  36     3747   2462   3430   1254    131   -585       C  
HETATM  306  CD2 A3U A  36      -8.696  -6.028  -2.246  1.00 26.08           C  
ANISOU  306  CD2 A3U A  36     3866   2434   3608   1013     -4   -648       C  
HETATM  307  CE1 A3U A  36      -8.900  -6.377   0.498  1.00 27.92           C  
ANISOU  307  CE1 A3U A  36     4162   2830   3617   1038    296   -411       C  
HETATM  308  CE2 A3U A  36      -9.346  -7.161  -1.749  1.00 27.47           C  
ANISOU  308  CE2 A3U A  36     4163   2617   3657    836    -49   -464       C  
HETATM  309  CZ  A3U A  36      -9.452  -7.355  -0.364  1.00 28.47           C  
ANISOU  309  CZ  A3U A  36     4488   2499   3831   1034     56   -426       C  
HETATM  310  NZ  A3U A  36     -10.150  -8.510   0.152  1.00 30.14           N  
ANISOU  310  NZ  A3U A  36     4716   2735   3999   1275     19   -467       N  
HETATM  311  OZ  A3U A  36      -8.539  -9.134   1.471  1.00 35.62           O  
ANISOU  311  OZ  A3U A  36     5387   3643   4506    690   -206    -71       O  
HETATM  312  C1  A3U A  36      -9.673  -9.330   1.071  1.00 32.42           C  
ANISOU  312  C1  A3U A  36     5117   2993   4209    992    -78   -492       C  
HETATM  313  C2  A3U A  36     -10.561 -10.474   1.530  1.00 31.34           C  
ANISOU  313  C2  A3U A  36     5197   2494   4215    809    150   -751       C  
ATOM    314  N   PRO A  37      -4.231  -2.433  -3.192  1.00 26.36           N  
ANISOU  314  N   PRO A  37     3076   4145   2795   1439    304   -500       N  
ATOM    315  CA  PRO A  37      -3.502  -1.170  -3.175  1.00 26.12           C  
ANISOU  315  CA  PRO A  37     2568   4295   3059   1008    418   -336       C  
ATOM    316  C   PRO A  37      -4.180   0.033  -3.823  1.00 24.11           C  
ANISOU  316  C   PRO A  37     2417   3993   2751    432    349    -86       C  
ATOM    317  O   PRO A  37      -3.907   1.143  -3.473  1.00 25.47           O  
ANISOU  317  O   PRO A  37     2751   4128   2799    241    503   -142       O  
ATOM    318  CB  PRO A  37      -2.162  -1.495  -3.863  1.00 31.56           C  
ANISOU  318  CB  PRO A  37     3609   4667   3716    724    492   -456       C  
ATOM    319  CG  PRO A  37      -2.143  -2.906  -4.048  1.00 31.77           C  
ANISOU  319  CG  PRO A  37     3733   4530   3809    901    601   -479       C  
ATOM    320  CD  PRO A  37      -3.372  -3.567  -3.590  1.00 29.44           C  
ANISOU  320  CD  PRO A  37     3471   4398   3315   1304    499   -457       C  
ATOM    321  N   GLU A  38      -5.104  -0.246  -4.761  1.00 24.33           N  
ANISOU  321  N   GLU A  38     2738   3844   2662    576    211   -246       N  
ATOM    322  CA  GLU A  38      -5.881   0.807  -5.414  1.00 23.96           C  
ANISOU  322  CA  GLU A  38     2928   3521   2656    287    233   -235       C  
ATOM    323  C   GLU A  38      -6.719   1.596  -4.413  1.00 21.41           C  
ANISOU  323  C   GLU A  38     2552   3241   2342     32    250   -196       C  
ATOM    324  O   GLU A  38      -7.013   2.761  -4.684  1.00 21.40           O  
ANISOU  324  O   GLU A  38     2467   3139   2524   -119     16     20       O  
ATOM    325  CB  GLU A  38      -6.813   0.234  -6.501  1.00 23.70           C  
ANISOU  325  CB  GLU A  38     3093   3365   2547    182    375   -194       C  
ATOM    326  CG  GLU A  38      -7.868  -0.749  -6.010  1.00 24.00           C  
ANISOU  326  CG  GLU A  38     3425   3016   2677    603    109   -160       C  
ATOM    327  CD  GLU A  38      -7.451  -2.213  -5.893  1.00 27.69           C  
ANISOU  327  CD  GLU A  38     3976   3434   3113    598   -240    -96       C  
ATOM    328  OE1 GLU A  38      -6.250  -2.532  -5.675  1.00 28.00           O  
ANISOU  328  OE1 GLU A  38     4119   3492   3027    888   -217   -331       O  
ATOM    329  OE2 GLU A  38      -8.366  -3.044  -6.003  1.00 30.25           O  
ANISOU  329  OE2 GLU A  38     4438   3557   3498    666   -302    -57       O  
ATOM    330  N   THR A  39      -7.084   0.988  -3.248  1.00 19.33           N  
ANISOU  330  N   THR A  39     2338   2939   2068    -29    147   -161       N  
ATOM    331  CA  THR A  39      -7.903   1.713  -2.272  1.00 18.08           C  
ANISOU  331  CA  THR A  39     2341   2519   2009    116    151   -330       C  
ATOM    332  C   THR A  39      -7.155   2.901  -1.698  1.00 18.75           C  
ANISOU  332  C   THR A  39     2018   2795   2310   -311    -87    -75       C  
ATOM    333  O   THR A  39      -7.784   3.882  -1.281  1.00 19.74           O  
ANISOU  333  O   THR A  39     2308   2666   2527   -390    229   -115       O  
ATOM    334  CB  THR A  39      -8.350   0.793  -1.135  1.00 16.65           C  
ANISOU  334  CB  THR A  39     2026   2110   2190    224   -185     83       C  
ATOM    335  OG1 THR A  39      -7.231   0.234  -0.453  1.00 17.80           O  
ANISOU  335  OG1 THR A  39     2288   2433   2041    304    -13   -177       O  
ATOM    336  CG2 THR A  39      -9.226  -0.294  -1.654  1.00 18.29           C  
ANISOU  336  CG2 THR A  39     2266   2188   2497     71    -71   -170       C  
ATOM    337  N   LEU A  40      -5.825   2.839  -1.662  1.00 19.66           N  
ANISOU  337  N   LEU A  40     1912   3169   2391   -466     85    100       N  
ATOM    338  CA  LEU A  40      -5.040   3.938  -1.116  1.00 19.71           C  
ANISOU  338  CA  LEU A  40     1638   3446   2405   -503    116    -11       C  
ATOM    339  C   LEU A  40      -5.255   5.243  -1.892  1.00 20.21           C  
ANISOU  339  C   LEU A  40     2115   3421   2143   -715    205    -85       C  
ATOM    340  O   LEU A  40      -5.173   6.319  -1.284  1.00 21.54           O  
ANISOU  340  O   LEU A  40     2416   3444   2324   -639    283   -520       O  
ATOM    341  CB  LEU A  40      -3.562   3.545  -1.100  1.00 22.75           C  
ANISOU  341  CB  LEU A  40     2136   3848   2659   -509    -77    -31       C  
ATOM    342  CG  LEU A  40      -2.591   4.564  -0.480  1.00 24.63           C  
ANISOU  342  CG  LEU A  40     2532   3965   2862   -933     16    120       C  
ATOM    343  CD1 LEU A  40      -2.953   4.937   0.948  1.00 24.53           C  
ANISOU  343  CD1 LEU A  40     3059   3770   2491  -1192      1     27       C  
ATOM    344  CD2 LEU A  40      -1.184   4.010  -0.516  1.00 26.29           C  
ANISOU  344  CD2 LEU A  40     2356   4352   3283   -515   -253     16       C  
ATOM    345  N   GLU A  41      -5.577   5.172  -3.192  1.00 20.15           N  
ANISOU  345  N   GLU A  41     2383   3325   1947   -561     37    146       N  
ATOM    346  CA  GLU A  41      -5.806   6.368  -4.011  1.00 20.83           C  
ANISOU  346  CA  GLU A  41     2847   3148   1918   -447    314    -77       C  
ATOM    347  C   GLU A  41      -6.968   7.206  -3.516  1.00 21.11           C  
ANISOU  347  C   GLU A  41     2718   2756   2547   -854    104    -62       C  
ATOM    348  O   GLU A  41      -6.977   8.431  -3.758  1.00 22.72           O  
ANISOU  348  O   GLU A  41     2995   2720   2917   -760    541   -145       O  
ATOM    349  CB  GLU A  41      -6.072   5.967  -5.475  1.00 21.53           C  
ANISOU  349  CB  GLU A  41     3252   2942   1987   -257    324    151       C  
ATOM    350  CG  GLU A  41      -6.348   7.150  -6.439  1.00 23.59           C  
ANISOU  350  CG  GLU A  41     3396   3019   2547   -364    414    166       C  
ATOM    351  CD  GLU A  41      -5.151   8.091  -6.580  1.00 26.21           C  
ANISOU  351  CD  GLU A  41     3819   3195   2943   -530    375    244       C  
ATOM    352  OE1 GLU A  41      -3.982   7.662  -6.348  1.00 27.45           O  
ANISOU  352  OE1 GLU A  41     3778   3453   3198   -425    478     94       O  
ATOM    353  OE2 GLU A  41      -5.365   9.266  -6.960  1.00 26.63           O  
ANISOU  353  OE2 GLU A  41     3679   3259   3180   -322    173    268       O  
ATOM    354  N   LYS A  42      -7.935   6.616  -2.803  1.00 19.59           N  
ANISOU  354  N   LYS A  42     2292   2799   2352   -754    126    -22       N  
ATOM    355  CA  LYS A  42      -9.073   7.382  -2.329  1.00 19.93           C  
ANISOU  355  CA  LYS A  42     2432   2738   2401   -255    259    161       C  
ATOM    356  C   LYS A  42      -8.709   8.290  -1.168  1.00 20.56           C  
ANISOU  356  C   LYS A  42     2626   2818   2369   -609    313   -106       C  
ATOM    357  O   LYS A  42      -9.489   9.198  -0.838  1.00 21.13           O  
ANISOU  357  O   LYS A  42     3127   2345   2557   -922    497   -110       O  
ATOM    358  CB  LYS A  42     -10.219   6.429  -1.938  1.00 18.70           C  
ANISOU  358  CB  LYS A  42     2188   2309   2608    -42    105    -22       C  
ATOM    359  CG  LYS A  42     -10.802   5.645  -3.141  1.00 19.15           C  
ANISOU  359  CG  LYS A  42     2294   2378   2604    -92   -233   -180       C  
ATOM    360  CD  LYS A  42     -11.513   6.612  -4.080  1.00 20.04           C  
ANISOU  360  CD  LYS A  42     2438   2370   2805   -375   -460   -104       C  
ATOM    361  CE  LYS A  42     -11.969   5.867  -5.341  1.00 21.30           C  
ANISOU  361  CE  LYS A  42     2637   2503   2955    146   -427   -271       C  
ATOM    362  NZ  LYS A  42     -12.953   6.684  -6.128  1.00 23.11           N  
ANISOU  362  NZ  LYS A  42     2861   2695   3225    186   -368    245       N  
ATOM    363  N   PHE A  43      -7.554   8.075  -0.528  1.00 22.20           N  
ANISOU  363  N   PHE A  43     2415   3516   2504   -881    165   -386       N  
ATOM    364  CA  PHE A  43      -7.187   8.833   0.675  1.00 23.06           C  
ANISOU  364  CA  PHE A  43     2485   3772   2504  -1202    307   -381       C  
ATOM    365  C   PHE A  43      -6.210   9.930   0.261  1.00 26.73           C  
ANISOU  365  C   PHE A  43     2861   4440   2856  -1461    470   -317       C  
ATOM    366  O   PHE A  43      -4.992   9.751   0.333  1.00 28.88           O  
ANISOU  366  O   PHE A  43     3074   4673   3225  -1377    785   -959       O  
ATOM    367  CB  PHE A  43      -6.559   7.920   1.724  1.00 22.49           C  
ANISOU  367  CB  PHE A  43     2618   3572   2355   -788    115   -470       C  
ATOM    368  CG  PHE A  43      -7.540   6.975   2.357  1.00 21.86           C  
ANISOU  368  CG  PHE A  43     2142   3269   2894   -751    197   -576       C  
ATOM    369  CD1 PHE A  43      -8.213   7.332   3.512  1.00 20.96           C  
ANISOU  369  CD1 PHE A  43     2073   3062   2828   -588    106   -373       C  
ATOM    370  CD2 PHE A  43      -7.776   5.728   1.805  1.00 23.02           C  
ANISOU  370  CD2 PHE A  43     2165   3422   3157   -708    145   -720       C  
ATOM    371  CE1 PHE A  43      -9.149   6.467   4.088  1.00 21.44           C  
ANISOU  371  CE1 PHE A  43     2216   2877   3053   -753     18   -439       C  
ATOM    372  CE2 PHE A  43      -8.689   4.878   2.360  1.00 24.05           C  
ANISOU  372  CE2 PHE A  43     2427   3314   3396   -978    141   -762       C  
ATOM    373  CZ  PHE A  43      -9.378   5.230   3.505  1.00 22.92           C  
ANISOU  373  CZ  PHE A  43     2427   3020   3260   -275    -41   -472       C  
ATOM    374  N   ASP A  44      -6.756  11.078  -0.169  1.00 27.29           N  
ANISOU  374  N   ASP A  44     2891   4563   2914  -1784     44    358       N  
ATOM    375  CA  ASP A  44      -5.914  12.151  -0.687  1.00 30.27           C  
ANISOU  375  CA  ASP A  44     3492   4686   3322  -2254   -235    921       C  
ATOM    376  C   ASP A  44      -4.873  12.596   0.333  1.00 30.68           C  
ANISOU  376  C   ASP A  44     3739   4734   3185  -2375     18    658       C  
ATOM    377  O   ASP A  44      -3.771  13.007  -0.050  1.00 32.49           O  
ANISOU  377  O   ASP A  44     3764   5438   3142  -2437    405    388       O  
ATOM    378  CB  ASP A  44      -6.786  13.331  -1.119  1.00 34.49           C  
ANISOU  378  CB  ASP A  44     4337   4965   3805  -2364   -300   1412       C  
ATOM    379  CG  ASP A  44      -7.654  13.015  -2.332  1.00 38.70           C  
ANISOU  379  CG  ASP A  44     4891   5796   4016  -2079   -373   1269       C  
ATOM    380  OD1 ASP A  44      -7.166  12.315  -3.251  1.00 40.32           O  
ANISOU  380  OD1 ASP A  44     5252   6266   3802  -1906   -885   1179       O  
ATOM    381  OD2 ASP A  44      -8.816  13.470  -2.369  1.00 39.65           O  
ANISOU  381  OD2 ASP A  44     4605   6249   4211  -1660   -370   1285       O  
ATOM    382  N   ARG A  45      -5.198  12.504   1.623  1.00 29.01           N  
ANISOU  382  N   ARG A  45     3657   4312   3054  -1949      1    560       N  
ATOM    383  CA  ARG A  45      -4.302  12.977   2.674  1.00 29.95           C  
ANISOU  383  CA  ARG A  45     3680   4364   3334  -2027    442    255       C  
ATOM    384  C   ARG A  45      -3.011  12.151   2.768  1.00 27.31           C  
ANISOU  384  C   ARG A  45     3161   3898   3318  -2026    157    377       C  
ATOM    385  O   ARG A  45      -1.975  12.660   3.249  1.00 28.04           O  
ANISOU  385  O   ARG A  45     3292   3814   3550  -2051    -49    570       O  
ATOM    386  CB  ARG A  45      -5.069  12.977   4.006  1.00 32.97           C  
ANISOU  386  CB  ARG A  45     4053   4947   3527  -1887    605   -301       C  
ATOM    387  CG  ARG A  45      -4.377  13.679   5.139  1.00 35.93           C  
ANISOU  387  CG  ARG A  45     4414   5281   3955  -2108    862   -702       C  
ATOM    388  CD  ARG A  45      -5.064  13.377   6.475  1.00 39.66           C  
ANISOU  388  CD  ARG A  45     4924   5510   4635  -2240    724  -1210       C  
ATOM    389  NE  ARG A  45      -6.477  13.709   6.448  1.00 42.62           N  
ANISOU  389  NE  ARG A  45     5189   5756   5249  -2308    295  -1629       N  
ATOM    390  CZ  ARG A  45      -6.981  14.916   6.677  1.00 46.19           C  
ANISOU  390  CZ  ARG A  45     5445   6145   5961  -2205    131  -1780       C  
ATOM    391  NH1 ARG A  45      -6.181  15.940   6.964  1.00 48.81           N  
ANISOU  391  NH1 ARG A  45     5767   6410   6370  -2128    212  -1599       N  
ATOM    392  NH2 ARG A  45      -8.297  15.093   6.634  1.00 48.33           N  
ANISOU  392  NH2 ARG A  45     5827   6371   6163  -1984    346  -1767       N  
ATOM    393  N   PHE A  46      -3.037  10.860   2.355  1.00 26.85           N  
ANISOU  393  N   PHE A  46     2979   4190   3034  -1312    387    143       N  
ATOM    394  CA  PHE A  46      -1.823  10.079   2.585  1.00 25.75           C  
ANISOU  394  CA  PHE A  46     3191   3895   2696  -1341    181   -103       C  
ATOM    395  C   PHE A  46      -1.535   9.052   1.489  1.00 24.47           C  
ANISOU  395  C   PHE A  46     3129   3432   2737  -1474    434   -143       C  
ATOM    396  O   PHE A  46      -0.752   8.124   1.720  1.00 26.93           O  
ANISOU  396  O   PHE A  46     3640   3579   3014  -1831    308    114       O  
ATOM    397  CB  PHE A  46      -1.709   9.489   4.004  1.00 28.24           C  
ANISOU  397  CB  PHE A  46     3422   4108   3201  -1756    206   -324       C  
ATOM    398  CG  PHE A  46      -2.934   8.772   4.444  1.00 28.35           C  
ANISOU  398  CG  PHE A  46     3116   4618   3037  -1902    319     50       C  
ATOM    399  CD1 PHE A  46      -3.858   9.395   5.275  1.00 31.26           C  
ANISOU  399  CD1 PHE A  46     3443   5202   3231  -1348    534    451       C  
ATOM    400  CD2 PHE A  46      -3.167   7.448   4.052  1.00 31.13           C  
ANISOU  400  CD2 PHE A  46     3518   4903   3406  -2157   -255    445       C  
ATOM    401  CE1 PHE A  46      -4.992   8.734   5.699  1.00 32.14           C  
ANISOU  401  CE1 PHE A  46     3322   5520   3370  -1289    179    842       C  
ATOM    402  CE2 PHE A  46      -4.305   6.767   4.483  1.00 31.65           C  
ANISOU  402  CE2 PHE A  46     3351   5246   3429  -1979    -64    778       C  
ATOM    403  CZ  PHE A  46      -5.216   7.414   5.312  1.00 32.55           C  
ANISOU  403  CZ  PHE A  46     3595   5455   3318  -1672    181   1024       C  
ATOM    404  N   LYS A  47      -2.052   9.257   0.274  1.00 24.96           N  
ANISOU  404  N   LYS A  47     3178   3485   2820   -928    517   -513       N  
ATOM    405  CA  LYS A  47      -1.816   8.304  -0.801  1.00 25.72           C  
ANISOU  405  CA  LYS A  47     3286   3512   2973   -903    255   -345       C  
ATOM    406  C   LYS A  47      -0.372   8.308  -1.290  1.00 24.72           C  
ANISOU  406  C   LYS A  47     3248   3254   2892   -599    385   -318       C  
ATOM    407  O   LYS A  47       0.000   7.430  -2.077  1.00 27.78           O  
ANISOU  407  O   LYS A  47     3771   3517   3266   -599    698   -409       O  
ATOM    408  CB  LYS A  47      -2.805   8.546  -1.927  1.00 27.20           C  
ANISOU  408  CB  LYS A  47     3414   3801   3119   -834    141     84       C  
ATOM    409  CG  LYS A  47      -2.674   9.900  -2.582  1.00 26.43           C  
ANISOU  409  CG  LYS A  47     3424   3880   2736   -668    108    428       C  
ATOM    410  CD  LYS A  47      -3.742  10.047  -3.652  1.00 30.11           C  
ANISOU  410  CD  LYS A  47     3897   4390   3154   -824    -77     45       C  
ATOM    411  CE  LYS A  47      -3.728  11.410  -4.245  1.00 32.55           C  
ANISOU  411  CE  LYS A  47     4383   4611   3375   -943   -418    256       C  
ATOM    412  NZ  LYS A  47      -4.794  11.480  -5.282  1.00 33.81           N  
ANISOU  412  NZ  LYS A  47     4695   4798   3354  -1125   -471    217       N  
ATOM    413  N   HIS A  48       0.457   9.246  -0.833  1.00 21.87           N  
ANISOU  413  N   HIS A  48     2777   2752   2779   -803    380    197       N  
ATOM    414  CA  HIS A  48       1.876   9.201  -1.162  1.00 23.00           C  
ANISOU  414  CA  HIS A  48     2787   2503   3450   -660    338    430       C  
ATOM    415  C   HIS A  48       2.660   8.176  -0.351  1.00 23.07           C  
ANISOU  415  C   HIS A  48     2565   2720   3481   -696    305    635       C  
ATOM    416  O   HIS A  48       3.821   7.925  -0.696  1.00 26.00           O  
ANISOU  416  O   HIS A  48     2984   2935   3961   -273    244    770       O  
ATOM    417  CB  HIS A  48       2.503  10.573  -0.925  1.00 23.46           C  
ANISOU  417  CB  HIS A  48     2932   2220   3763   -486    410    552       C  
ATOM    418  CG  HIS A  48       2.447  11.012   0.500  1.00 24.85           C  
ANISOU  418  CG  HIS A  48     2969   2265   4206   -806    213    201       C  
ATOM    419  ND1 HIS A  48       1.301  11.529   1.072  1.00 26.48           N  
ANISOU  419  ND1 HIS A  48     3298   2266   4495   -415      6    248       N  
ATOM    420  CD2 HIS A  48       3.363  10.947   1.492  1.00 26.46           C  
ANISOU  420  CD2 HIS A  48     3082   2599   4371   -556   -218    215       C  
ATOM    421  CE1 HIS A  48       1.532  11.816   2.341  1.00 25.57           C  
ANISOU  421  CE1 HIS A  48     3055   1992   4666   -637   -361    192       C  
ATOM    422  NE2 HIS A  48       2.774  11.475   2.622  1.00 26.72           N  
ANISOU  422  NE2 HIS A  48     2977   2588   4588   -897   -445    252       N  
ATOM    423  N   LEU A  49       2.082   7.582   0.696  1.00 23.15           N  
ANISOU  423  N   LEU A  49     3099   2360   3335   -902      5    470       N  
ATOM    424  CA  LEU A  49       2.820   6.625   1.509  1.00 24.55           C  
ANISOU  424  CA  LEU A  49     3403   2534   3392   -502   -281    402       C  
ATOM    425  C   LEU A  49       3.100   5.368   0.690  1.00 25.77           C  
ANISOU  425  C   LEU A  49     3354   2548   3891   -490   -789    442       C  
ATOM    426  O   LEU A  49       2.212   4.864  -0.004  1.00 26.37           O  
ANISOU  426  O   LEU A  49     3100   2627   4292   -411   -700    193       O  
ATOM    427  CB  LEU A  49       1.982   6.254   2.743  1.00 26.56           C  
ANISOU  427  CB  LEU A  49     3775   2743   3573   -721    101    374       C  
ATOM    428  CG  LEU A  49       1.630   7.411   3.704  1.00 27.36           C  
ANISOU  428  CG  LEU A  49     3785   3238   3372  -1117     24     92       C  
ATOM    429  CD1 LEU A  49       0.713   6.931   4.820  1.00 30.10           C  
ANISOU  429  CD1 LEU A  49     4464   3619   3353  -1098    409    336       C  
ATOM    430  CD2 LEU A  49       2.888   8.076   4.264  1.00 30.26           C  
ANISOU  430  CD2 LEU A  49     3919   3805   3774   -767   -583    -91       C  
ATOM    431  N   LYS A  50       4.340   4.870   0.764  1.00 27.48           N  
ANISOU  431  N   LYS A  50     3311   3082   4048     95   -825    633       N  
ATOM    432  CA  LYS A  50       4.804   3.803  -0.123  1.00 31.64           C  
ANISOU  432  CA  LYS A  50     3820   3648   4554     87   -796    636       C  
ATOM    433  C   LYS A  50       5.080   2.472   0.553  1.00 32.56           C  
ANISOU  433  C   LYS A  50     3746   3704   4923   -252   -925    616       C  
ATOM    434  O   LYS A  50       5.045   1.448  -0.131  1.00 37.10           O  
ANISOU  434  O   LYS A  50     4798   4174   5125    164  -1033    384       O  
ATOM    435  CB  LYS A  50       6.070   4.220  -0.886  1.00 33.94           C  
ANISOU  435  CB  LYS A  50     4252   4108   4535    243   -526    594       C  
ATOM    436  CG  LYS A  50       5.873   5.343  -1.863  1.00 37.27           C  
ANISOU  436  CG  LYS A  50     4946   4571   4645    497   -203    668       C  
ATOM    437  CD  LYS A  50       4.915   4.898  -2.963  1.00 39.36           C  
ANISOU  437  CD  LYS A  50     5271   4872   4813    662   -159    574       C  
ATOM    438  CE  LYS A  50       4.327   6.068  -3.769  1.00 42.71           C  
ANISOU  438  CE  LYS A  50     5828   5314   5087    579    217    507       C  
ATOM    439  NZ  LYS A  50       5.351   6.869  -4.490  1.00 44.76           N  
ANISOU  439  NZ  LYS A  50     6183   5606   5217    501    390    380       N  
ATOM    440  N   THR A  51       5.383   2.447   1.851  1.00 29.70           N  
ANISOU  440  N   THR A  51     3056   3422   4807   -774   -602   1230       N  
ATOM    441  CA  THR A  51       5.743   1.209   2.536  1.00 30.50           C  
ANISOU  441  CA  THR A  51     2651   3734   5203   -705   -799   1328       C  
ATOM    442  C   THR A  51       4.929   1.088   3.817  1.00 30.34           C  
ANISOU  442  C   THR A  51     2211   3909   5409   -852  -1057   1619       C  
ATOM    443  O   THR A  51       4.396   2.066   4.340  1.00 31.24           O  
ANISOU  443  O   THR A  51     2492   3963   5416   -833  -1247   1536       O  
ATOM    444  CB  THR A  51       7.234   1.194   2.934  1.00 32.20           C  
ANISOU  444  CB  THR A  51     2945   3892   5399   -875   -945   1215       C  
ATOM    445  OG1 THR A  51       7.445   2.240   3.886  1.00 30.98           O  
ANISOU  445  OG1 THR A  51     2393   3880   5497   -783  -1183   1617       O  
ATOM    446  CG2 THR A  51       8.131   1.366   1.703  1.00 33.68           C  
ANISOU  446  CG2 THR A  51     3166   4139   5492   -691   -639   1196       C  
ATOM    447  N   GLU A  52       4.907  -0.126   4.358  1.00 31.51           N  
ANISOU  447  N   GLU A  52     2556   3835   5583   -957  -1073   2056       N  
ATOM    448  CA  GLU A  52       4.231  -0.353   5.637  1.00 33.05           C  
ANISOU  448  CA  GLU A  52     3087   3820   5649  -1251  -1256   2373       C  
ATOM    449  C   GLU A  52       4.852   0.469   6.781  1.00 34.29           C  
ANISOU  449  C   GLU A  52     3102   4246   5681  -1468  -1674   2099       C  
ATOM    450  O   GLU A  52       4.126   0.975   7.653  1.00 35.19           O  
ANISOU  450  O   GLU A  52     3504   4262   5604  -1719  -1736   2264       O  
ATOM    451  CB  GLU A  52       4.235  -1.847   5.968  1.00 35.61           C  
ANISOU  451  CB  GLU A  52     3506   3922   6103   -736  -1350   2275       C  
ATOM    452  CG  GLU A  52       3.465  -2.156   7.206  1.00 40.65           C  
ANISOU  452  CG  GLU A  52     4667   4334   6445   -638   -985   2177       C  
ATOM    453  CD  GLU A  52       3.333  -3.637   7.468  1.00 43.52           C  
ANISOU  453  CD  GLU A  52     5177   4752   6605   -766   -855   2131       C  
ATOM    454  OE1 GLU A  52       3.720  -4.455   6.598  1.00 44.75           O  
ANISOU  454  OE1 GLU A  52     5325   4918   6760   -993   -809   1886       O  
ATOM    455  OE2 GLU A  52       2.829  -3.964   8.548  1.00 44.17           O  
ANISOU  455  OE2 GLU A  52     5262   4997   6524   -550   -769   2227       O  
ATOM    456  N   ALA A  53       6.190   0.610   6.803  1.00 34.60           N  
ANISOU  456  N   ALA A  53     3077   4475   5594  -1210  -1762   2243       N  
ATOM    457  CA  ALA A  53       6.838   1.434   7.822  1.00 33.62           C  
ANISOU  457  CA  ALA A  53     2829   4509   5434  -1400  -1506   2079       C  
ATOM    458  C   ALA A  53       6.375   2.882   7.755  1.00 34.08           C  
ANISOU  458  C   ALA A  53     3113   4859   4977  -1754  -1222   1955       C  
ATOM    459  O   ALA A  53       6.165   3.530   8.794  1.00 35.37           O  
ANISOU  459  O   ALA A  53     3350   5273   4816  -1589  -1248   2015       O  
ATOM    460  CB  ALA A  53       8.355   1.374   7.644  1.00 33.22           C  
ANISOU  460  CB  ALA A  53     2720   4359   5543  -1208  -1589   1761       C  
ATOM    461  N   GLU A  54       6.241   3.428   6.544  1.00 31.00           N  
ANISOU  461  N   GLU A  54     2735   4704   4338  -1547  -1235   1977       N  
ATOM    462  CA  GLU A  54       5.728   4.792   6.434  1.00 29.64           C  
ANISOU  462  CA  GLU A  54     2644   4745   3875  -1558   -783   1724       C  
ATOM    463  C   GLU A  54       4.281   4.868   6.927  1.00 29.33           C  
ANISOU  463  C   GLU A  54     2654   4755   3735  -1810   -526   1170       C  
ATOM    464  O   GLU A  54       3.889   5.844   7.586  1.00 31.08           O  
ANISOU  464  O   GLU A  54     3168   5165   3477  -1850   -566   1138       O  
ATOM    465  CB  GLU A  54       5.856   5.283   4.988  1.00 29.13           C  
ANISOU  465  CB  GLU A  54     2786   4619   3661  -1481   -303   1590       C  
ATOM    466  CG  GLU A  54       7.325   5.521   4.570  1.00 29.53           C  
ANISOU  466  CG  GLU A  54     2712   4708   3802  -1438     49   1399       C  
ATOM    467  CD  GLU A  54       7.525   5.677   3.081  1.00 30.65           C  
ANISOU  467  CD  GLU A  54     2665   4909   4071  -1469   -216    915       C  
ATOM    468  OE1 GLU A  54       6.553   5.425   2.315  1.00 31.36           O  
ANISOU  468  OE1 GLU A  54     2842   4994   4079  -1265   -205    869       O  
ATOM    469  OE2 GLU A  54       8.656   6.060   2.662  1.00 32.78           O  
ANISOU  469  OE2 GLU A  54     2949   5277   4231  -1118   -239    882       O  
ATOM    470  N   MET A  55       3.463   3.851   6.606  1.00 28.84           N  
ANISOU  470  N   MET A  55     2610   4608   3738  -1723   -851   1240       N  
ATOM    471  CA  MET A  55       2.066   3.850   7.040  1.00 29.45           C  
ANISOU  471  CA  MET A  55     2770   5018   3403  -1881   -868   1042       C  
ATOM    472  C   MET A  55       1.958   3.796   8.559  1.00 33.21           C  
ANISOU  472  C   MET A  55     3120   5933   3564  -2119   -951   1216       C  
ATOM    473  O   MET A  55       1.122   4.492   9.151  1.00 34.30           O  
ANISOU  473  O   MET A  55     3392   6011   3631  -2350   -828   1397       O  
ATOM    474  CB  MET A  55       1.324   2.675   6.411  1.00 29.00           C  
ANISOU  474  CB  MET A  55     2854   4643   3519  -1669   -880   1079       C  
ATOM    475  CG  MET A  55       1.248   2.802   4.896  1.00 28.22           C  
ANISOU  475  CG  MET A  55     2580   4332   3812  -1428   -884   1007       C  
ATOM    476  SD  MET A  55       0.447   1.380   4.187  1.00 26.62           S  
ANISOU  476  SD  MET A  55     2630   3726   3759   -919   -595    876       S  
ATOM    477  CE  MET A  55       0.396   1.944   2.492  1.00 29.43           C  
ANISOU  477  CE  MET A  55     3448   4051   3684  -1111   -281    669       C  
ATOM    478  N   LYS A  56       2.802   2.984   9.199  1.00 34.97           N  
ANISOU  478  N   LYS A  56     3379   6346   3563  -2294   -958   1653       N  
ATOM    479  CA  LYS A  56       2.757   2.882  10.654  1.00 38.23           C  
ANISOU  479  CA  LYS A  56     3714   6796   4017  -2349   -888   1672       C  
ATOM    480  C   LYS A  56       3.209   4.176  11.318  1.00 38.86           C  
ANISOU  480  C   LYS A  56     3687   7176   3903  -2521   -979   1332       C  
ATOM    481  O   LYS A  56       2.763   4.487  12.427  1.00 40.62           O  
ANISOU  481  O   LYS A  56     3869   7637   3927  -2511   -754    986       O  
ATOM    482  CB  LYS A  56       3.641   1.731  11.143  1.00 41.66           C  
ANISOU  482  CB  LYS A  56     4095   6935   4800  -2160   -608   1864       C  
ATOM    483  CG  LYS A  56       3.171   0.350  10.752  1.00 45.79           C  
ANISOU  483  CG  LYS A  56     4814   7113   5472  -1822   -920   1596       C  
ATOM    484  CD  LYS A  56       4.139  -0.738  11.199  1.00 49.46           C  
ANISOU  484  CD  LYS A  56     5534   7221   6039  -1647   -821   1422       C  
ATOM    485  CE  LYS A  56       3.543  -2.115  10.936  1.00 52.18           C  
ANISOU  485  CE  LYS A  56     5998   7372   6457  -1491   -846   1208       C  
ATOM    486  NZ  LYS A  56       4.485  -3.239  11.245  1.00 53.32           N  
ANISOU  486  NZ  LYS A  56     6125   7453   6683  -1419   -745   1026       N  
ATOM    487  N   ALA A  57       4.096   4.926  10.673  1.00 38.44           N  
ANISOU  487  N   ALA A  57     3804   7050   3753  -2723   -789   1241       N  
ATOM    488  CA  ALA A  57       4.594   6.176  11.232  1.00 38.35           C  
ANISOU  488  CA  ALA A  57     3814   6903   3853  -2781   -482    762       C  
ATOM    489  C   ALA A  57       3.654   7.346  10.994  1.00 39.20           C  
ANISOU  489  C   ALA A  57     4362   6759   3774  -3104   -274    259       C  
ATOM    490  O   ALA A  57       3.839   8.400  11.613  1.00 42.73           O  
ANISOU  490  O   ALA A  57     5049   6936   4251  -3432   -371     22       O  
ATOM    491  CB  ALA A  57       5.957   6.515  10.614  1.00 38.81           C  
ANISOU  491  CB  ALA A  57     3773   6794   4180  -2756   -248    650       C  
ATOM    492  N   SER A  58       2.655   7.192  10.137  1.00 36.65           N  
ANISOU  492  N   SER A  58     4342   6629   2953  -3065   -389    397       N  
ATOM    493  CA  SER A  58       1.804   8.308   9.755  1.00 36.99           C  
ANISOU  493  CA  SER A  58     4691   6169   3194  -3160   -162     -1       C  
ATOM    494  C   SER A  58       0.785   8.589  10.855  1.00 37.83           C  
ANISOU  494  C   SER A  58     4994   6231   3149  -3246    -60    -38       C  
ATOM    495  O   SER A  58      -0.101   7.771  11.127  1.00 36.05           O  
ANISOU  495  O   SER A  58     4484   6171   3042  -3082    -83    151       O  
ATOM    496  CB  SER A  58       1.091   7.959   8.459  1.00 35.36           C  
ANISOU  496  CB  SER A  58     4528   5773   3136  -3025    -69    130       C  
ATOM    497  OG  SER A  58       0.099   8.927   8.187  1.00 37.50           O  
ANISOU  497  OG  SER A  58     4796   5892   3561  -3143     90    153       O  
ATOM    498  N   GLU A  59       0.880   9.773  11.449  1.00 39.89           N  
ANISOU  498  N   GLU A  59     5419   6226   3512  -3372   -165   -388       N  
ATOM    499  CA  GLU A  59      -0.121  10.245  12.399  1.00 42.22           C  
ANISOU  499  CA  GLU A  59     6147   5997   3897  -3453    -83   -502       C  
ATOM    500  C   GLU A  59      -1.475  10.468  11.726  1.00 38.96           C  
ANISOU  500  C   GLU A  59     5548   5399   3854  -3253     72   -396       C  
ATOM    501  O   GLU A  59      -2.526  10.153  12.308  1.00 38.13           O  
ANISOU  501  O   GLU A  59     5350   5211   3929  -3166    126   -137       O  
ATOM    502  CB  GLU A  59       0.410  11.538  13.023  1.00 47.53           C  
ANISOU  502  CB  GLU A  59     7267   6377   4417  -3463    -75   -543       C  
ATOM    503  CG  GLU A  59      -0.504  12.252  13.985  1.00 52.69           C  
ANISOU  503  CG  GLU A  59     8336   6799   4885  -3228   -235   -533       C  
ATOM    504  CD  GLU A  59       0.243  13.315  14.808  1.00 56.38           C  
ANISOU  504  CD  GLU A  59     9078   7186   5158  -2883   -399   -411       C  
ATOM    505  OE1 GLU A  59       0.672  13.009  15.941  1.00 57.20           O  
ANISOU  505  OE1 GLU A  59     9313   7292   5127  -2859   -653   -525       O  
ATOM    506  OE2 GLU A  59       0.416  14.453  14.314  1.00 57.87           O  
ANISOU  506  OE2 GLU A  59     9228   7299   5463  -2839   -261   -300       O  
ATOM    507  N   ASP A  60      -1.474  10.968  10.484  1.00 38.91           N  
ANISOU  507  N   ASP A  60     5639   5179   3964  -3230    115   -246       N  
ATOM    508  CA  ASP A  60      -2.722  11.152   9.738  1.00 36.70           C  
ANISOU  508  CA  ASP A  60     5645   4674   3626  -3028    321     27       C  
ATOM    509  C   ASP A  60      -3.446   9.832   9.470  1.00 34.00           C  
ANISOU  509  C   ASP A  60     5234   4140   3545  -2706    365    115       C  
ATOM    510  O   ASP A  60      -4.675   9.779   9.544  1.00 33.83           O  
ANISOU  510  O   ASP A  60     5692   3694   3466  -2610    192    112       O  
ATOM    511  CB  ASP A  60      -2.465  11.858   8.402  1.00 40.30           C  
ANISOU  511  CB  ASP A  60     6543   4848   3921  -3296    300    -38       C  
ATOM    512  CG  ASP A  60      -2.165  13.342   8.569  1.00 43.52           C  
ANISOU  512  CG  ASP A  60     7304   5069   4162  -3537    233   -152       C  
ATOM    513  OD1 ASP A  60      -2.454  13.899   9.659  1.00 46.74           O  
ANISOU  513  OD1 ASP A  60     7950   5249   4561  -3243     -4   -293       O  
ATOM    514  OD2 ASP A  60      -1.666  13.932   7.590  1.00 45.63           O  
ANISOU  514  OD2 ASP A  60     7694   5399   4244  -3550    249    -41       O  
ATOM    515  N   LEU A  61      -2.711   8.788   9.082  1.00 31.02           N  
ANISOU  515  N   LEU A  61     4640   4183   2964  -2608    -94    345       N  
ATOM    516  CA  LEU A  61      -3.339   7.492   8.860  1.00 28.91           C  
ANISOU  516  CA  LEU A  61     4568   3842   2574  -2300    -25    620       C  
ATOM    517  C   LEU A  61      -3.949   6.964  10.158  1.00 27.83           C  
ANISOU  517  C   LEU A  61     4278   3832   2465  -2278    -83    576       C  
ATOM    518  O   LEU A  61      -5.080   6.469  10.166  1.00 26.13           O  
ANISOU  518  O   LEU A  61     3892   3553   2482  -2106    -42    539       O  
ATOM    519  CB  LEU A  61      -2.318   6.530   8.238  1.00 28.24           C  
ANISOU  519  CB  LEU A  61     4033   4071   2626  -2346   -454    655       C  
ATOM    520  CG  LEU A  61      -2.790   5.101   7.846  1.00 27.72           C  
ANISOU  520  CG  LEU A  61     3777   4353   2404  -2143   -286    514       C  
ATOM    521  CD1 LEU A  61      -1.895   4.516   6.758  1.00 28.08           C  
ANISOU  521  CD1 LEU A  61     3533   4707   2429  -1975     32    488       C  
ATOM    522  CD2 LEU A  61      -2.872   4.109   9.038  1.00 27.47           C  
ANISOU  522  CD2 LEU A  61     3700   4314   2423  -1941   -180    674       C  
ATOM    523  N   LYS A  62      -3.238   7.101  11.269  1.00 28.74           N  
ANISOU  523  N   LYS A  62     4361   4166   2393  -2176   -147    519       N  
ATOM    524  CA  LYS A  62      -3.765   6.641  12.550  1.00 29.64           C  
ANISOU  524  CA  LYS A  62     4543   4169   2548  -2355   -455    360       C  
ATOM    525  C   LYS A  62      -5.064   7.361  12.930  1.00 30.19           C  
ANISOU  525  C   LYS A  62     4911   3815   2746  -2195   -206     93       C  
ATOM    526  O   LYS A  62      -6.027   6.718  13.399  1.00 28.49           O  
ANISOU  526  O   LYS A  62     4391   3790   2645  -2174   -161    222       O  
ATOM    527  CB  LYS A  62      -2.691   6.820  13.626  1.00 33.79           C  
ANISOU  527  CB  LYS A  62     4749   5059   3031  -2013   -914    268       C  
ATOM    528  CG  LYS A  62      -3.126   6.385  15.007  1.00 35.76           C  
ANISOU  528  CG  LYS A  62     5100   5518   2969  -2028  -1060    420       C  
ATOM    529  CD  LYS A  62      -2.166   6.854  16.088  1.00 40.17           C  
ANISOU  529  CD  LYS A  62     5574   6018   3671  -1849  -1009    247       C  
ATOM    530  CE  LYS A  62      -0.781   6.268  15.912  1.00 44.90           C  
ANISOU  530  CE  LYS A  62     6374   6457   4228  -1487  -1175     -7       C  
ATOM    531  NZ  LYS A  62       0.179   6.749  16.992  1.00 46.59           N  
ANISOU  531  NZ  LYS A  62     6635   6565   4502  -1505  -1361   -223       N  
ATOM    532  N   LYS A  63      -5.119   8.686  12.727  1.00 30.88           N  
ANISOU  532  N   LYS A  63     5059   3690   2985  -2197     75   -218       N  
ATOM    533  CA  LYS A  63      -6.326   9.441  13.062  1.00 30.95           C  
ANISOU  533  CA  LYS A  63     5365   3038   3357  -2194    196   -402       C  
ATOM    534  C   LYS A  63      -7.514   8.994  12.217  1.00 27.11           C  
ANISOU  534  C   LYS A  63     4797   2703   2801  -1976    189   -248       C  
ATOM    535  O   LYS A  63      -8.636   8.854  12.725  1.00 28.02           O  
ANISOU  535  O   LYS A  63     5363   2400   2883  -1756    620   -347       O  
ATOM    536  CB  LYS A  63      -6.077  10.955  12.964  1.00 34.92           C  
ANISOU  536  CB  LYS A  63     5858   3164   4247  -2263     -2   -523       C  
ATOM    537  CG  LYS A  63      -5.478  11.543  14.234  1.00 40.91           C  
ANISOU  537  CG  LYS A  63     6993   3593   4957  -2353    112   -275       C  
ATOM    538  CD  LYS A  63      -5.389  13.086  14.211  1.00 44.75           C  
ANISOU  538  CD  LYS A  63     7745   3934   5324  -2027    144   -239       C  
ATOM    539  CE  LYS A  63      -4.208  13.588  13.404  1.00 48.17           C  
ANISOU  539  CE  LYS A  63     8356   4359   5589  -1699    189   -305       C  
ATOM    540  NZ  LYS A  63      -4.033  15.069  13.551  1.00 49.67           N  
ANISOU  540  NZ  LYS A  63     8593   4515   5762  -1576    340   -347       N  
ATOM    541  N   VAL A  64      -7.290   8.791  10.920  1.00 26.64           N  
ANISOU  541  N   VAL A  64     5116   2359   2648  -1745    290   -271       N  
ATOM    542  CA  VAL A  64      -8.352   8.337  10.034  1.00 24.14           C  
ANISOU  542  CA  VAL A  64     4796   1945   2432  -1274    460    -36       C  
ATOM    543  C   VAL A  64      -8.840   6.952  10.455  1.00 22.33           C  
ANISOU  543  C   VAL A  64     4138   1863   2483   -905    289    129       C  
ATOM    544  O   VAL A  64     -10.053   6.685  10.470  1.00 21.22           O  
ANISOU  544  O   VAL A  64     3829   1733   2503   -454    269   -149       O  
ATOM    545  CB  VAL A  64      -7.869   8.394   8.575  1.00 24.71           C  
ANISOU  545  CB  VAL A  64     4888   1830   2672  -1057    622     83       C  
ATOM    546  CG1 VAL A  64      -8.861   7.653   7.650  1.00 23.89           C  
ANISOU  546  CG1 VAL A  64     4623   2027   2427   -861    506    148       C  
ATOM    547  CG2 VAL A  64      -7.706   9.847   8.158  1.00 26.68           C  
ANISOU  547  CG2 VAL A  64     5044   1988   3106   -964    791    135       C  
ATOM    548  N   GLY A  65      -7.923   6.072  10.877  1.00 21.47           N  
ANISOU  548  N   GLY A  65     3558   1964   2637   -956     23    203       N  
ATOM    549  CA  GLY A  65      -8.344   4.765  11.369  1.00 20.21           C  
ANISOU  549  CA  GLY A  65     3458   1795   2427  -1143    426    157       C  
ATOM    550  C   GLY A  65      -9.171   4.876  12.647  1.00 21.09           C  
ANISOU  550  C   GLY A  65     3461   2040   2512   -828     83    148       C  
ATOM    551  O   GLY A  65     -10.168   4.177  12.807  1.00 20.52           O  
ANISOU  551  O   GLY A  65     3057   2151   2588   -809    155    121       O  
ATOM    552  N   VAL A  66      -8.773   5.752  13.577  1.00 22.74           N  
ANISOU  552  N   VAL A  66     4006   2439   2194  -1125     71    -69       N  
ATOM    553  CA  VAL A  66      -9.560   5.970  14.789  1.00 23.28           C  
ANISOU  553  CA  VAL A  66     4390   2185   2271  -1086    148      6       C  
ATOM    554  C   VAL A  66     -10.958   6.457  14.442  1.00 23.15           C  
ANISOU  554  C   VAL A  66     4385   1843   2569  -1029    448   -202       C  
ATOM    555  O   VAL A  66     -11.952   5.967  14.990  1.00 23.27           O  
ANISOU  555  O   VAL A  66     4259   2084   2499   -978    629   -254       O  
ATOM    556  CB  VAL A  66      -8.831   6.951  15.731  1.00 26.44           C  
ANISOU  556  CB  VAL A  66     4765   2764   2516  -1322     37   -100       C  
ATOM    557  CG1 VAL A  66      -9.783   7.473  16.828  1.00 27.62           C  
ANISOU  557  CG1 VAL A  66     4996   3037   2461  -1381    365   -282       C  
ATOM    558  CG2 VAL A  66      -7.633   6.271  16.308  1.00 27.73           C  
ANISOU  558  CG2 VAL A  66     4967   2935   2634  -1402   -167     47       C  
ATOM    559  N   THR A  67     -11.065   7.421  13.532  1.00 22.72           N  
ANISOU  559  N   THR A  67     4446   1583   2602   -778    666   -194       N  
ATOM    560  CA  THR A  67     -12.373   7.948  13.170  1.00 23.21           C  
ANISOU  560  CA  THR A  67     4615   1391   2812   -733    552    -56       C  
ATOM    561  C   THR A  67     -13.270   6.872  12.541  1.00 20.05           C  
ANISOU  561  C   THR A  67     3903   1216   2498   -547    757     56       C  
ATOM    562  O   THR A  67     -14.440   6.738  12.915  1.00 21.07           O  
ANISOU  562  O   THR A  67     4031   1246   2731   -305    873     24       O  
ATOM    563  CB  THR A  67     -12.176   9.135  12.235  1.00 23.84           C  
ANISOU  563  CB  THR A  67     4630   1365   3062   -682    457     40       C  
ATOM    564  OG1 THR A  67     -11.521  10.188  12.941  1.00 28.40           O  
ANISOU  564  OG1 THR A  67     5643   1726   3422   -990    401   -163       O  
ATOM    565  CG2 THR A  67     -13.499   9.617  11.650  1.00 25.00           C  
ANISOU  565  CG2 THR A  67     4728   1461   3311   -271    817     77       C  
ATOM    566  N   ALA A  68     -12.719   6.065  11.623  1.00 19.38           N  
ANISOU  566  N   ALA A  68     3620   1253   2492   -225    598    -66       N  
ATOM    567  CA  ALA A  68     -13.519   5.006  11.003  1.00 18.03           C  
ANISOU  567  CA  ALA A  68     3202   1267   2381   -544    394   -140       C  
ATOM    568  C   ALA A  68     -14.012   3.982  12.031  1.00 17.18           C  
ANISOU  568  C   ALA A  68     2735   1320   2474   -188    424     16       C  
ATOM    569  O   ALA A  68     -15.199   3.618  12.041  1.00 16.91           O  
ANISOU  569  O   ALA A  68     2585   1312   2526     11    499    116       O  
ATOM    570  CB  ALA A  68     -12.708   4.298   9.924  1.00 18.11           C  
ANISOU  570  CB  ALA A  68     3065   1536   2281    -19    603   -100       C  
ATOM    571  N   LEU A  69     -13.135   3.559  12.951  1.00 16.98           N  
ANISOU  571  N   LEU A  69     2805   1382   2264   -248    265      8       N  
ATOM    572  CA  LEU A  69     -13.530   2.538  13.919  1.00 18.30           C  
ANISOU  572  CA  LEU A  69     2855   1648   2452   -152    392     31       C  
ATOM    573  C   LEU A  69     -14.461   3.113  14.983  1.00 18.66           C  
ANISOU  573  C   LEU A  69     2703   1814   2574   -356    159   -146       C  
ATOM    574  O   LEU A  69     -15.363   2.407  15.478  1.00 19.57           O  
ANISOU  574  O   LEU A  69     2740   1758   2937   -486    315     29       O  
ATOM    575  CB  LEU A  69     -12.302   1.897  14.562  1.00 19.53           C  
ANISOU  575  CB  LEU A  69     2895   1875   2652    -82    385    252       C  
ATOM    576  CG  LEU A  69     -11.488   0.966  13.642  1.00 20.02           C  
ANISOU  576  CG  LEU A  69     2454   1823   3332   -129   -187     25       C  
ATOM    577  CD1 LEU A  69     -10.502   0.165  14.461  1.00 21.60           C  
ANISOU  577  CD1 LEU A  69     2784   2001   3421    102    -19    402       C  
ATOM    578  CD2 LEU A  69     -12.308   0.091  12.672  1.00 22.85           C  
ANISOU  578  CD2 LEU A  69     2930   2313   3438    478    -11   -245       C  
ATOM    579  N   THR A  70     -14.269   4.384  15.366  1.00 19.90           N  
ANISOU  579  N   THR A  70     3106   1874   2580   -512    520   -257       N  
ATOM    580  CA  THR A  70     -15.218   5.038  16.263  1.00 22.22           C  
ANISOU  580  CA  THR A  70     3741   2020   2682   -528    942   -369       C  
ATOM    581  C   THR A  70     -16.615   5.043  15.657  1.00 19.95           C  
ANISOU  581  C   THR A  70     3503   1548   2530   -494    807   -183       C  
ATOM    582  O   THR A  70     -17.615   4.764  16.342  1.00 20.83           O  
ANISOU  582  O   THR A  70     3765   1541   2607   -150    806    174       O  
ATOM    583  CB  THR A  70     -14.757   6.479  16.575  1.00 25.55           C  
ANISOU  583  CB  THR A  70     4035   2577   3095   -288    901   -775       C  
ATOM    584  OG1 THR A  70     -13.466   6.432  17.196  1.00 29.32           O  
ANISOU  584  OG1 THR A  70     4463   3276   3401  -1296   1092   -854       O  
ATOM    585  CG2 THR A  70     -15.764   7.189  17.485  1.00 27.13           C  
ANISOU  585  CG2 THR A  70     4470   2730   3109   -300    986   -976       C  
ATOM    586  N   ALA A  71     -16.724   5.407  14.391  1.00 19.54           N  
ANISOU  586  N   ALA A  71     3663   1267   2496     46    662    -66       N  
ATOM    587  CA  ALA A  71     -18.040   5.446  13.768  1.00 18.42           C  
ANISOU  587  CA  ALA A  71     3277   1016   2707     65    733    186       C  
ATOM    588  C   ALA A  71     -18.625   4.048  13.627  1.00 17.52           C  
ANISOU  588  C   ALA A  71     2911   1104   2643    342    913    305       C  
ATOM    589  O   ALA A  71     -19.817   3.854  13.861  1.00 18.71           O  
ANISOU  589  O   ALA A  71     2972   1257   2878    369    844    270       O  
ATOM    590  CB  ALA A  71     -17.979   6.147  12.420  1.00 19.14           C  
ANISOU  590  CB  ALA A  71     3371   1262   2639    177    499    403       C  
ATOM    591  N   LEU A  72     -17.803   3.070  13.243  1.00 18.27           N  
ANISOU  591  N   LEU A  72     3233   1116   2594    262    688    121       N  
ATOM    592  CA  LEU A  72     -18.317   1.705  13.092  1.00 17.58           C  
ANISOU  592  CA  LEU A  72     2925   1045   2708    412    847    327       C  
ATOM    593  C   LEU A  72     -18.800   1.161  14.435  1.00 17.40           C  
ANISOU  593  C   LEU A  72     2825   1082   2705    302    459    158       C  
ATOM    594  O   LEU A  72     -19.896   0.568  14.524  1.00 18.47           O  
ANISOU  594  O   LEU A  72     2473   1333   3212    308    674    393       O  
ATOM    595  CB  LEU A  72     -17.242   0.816  12.510  1.00 17.97           C  
ANISOU  595  CB  LEU A  72     2891    935   3001    123    581    186       C  
ATOM    596  CG  LEU A  72     -17.655  -0.643  12.288  1.00 17.52           C  
ANISOU  596  CG  LEU A  72     2457   1064   3137    189    485    326       C  
ATOM    597  CD1 LEU A  72     -18.893  -0.769  11.411  1.00 18.86           C  
ANISOU  597  CD1 LEU A  72     2403   1397   3367    -24    449   -160       C  
ATOM    598  CD2 LEU A  72     -16.501  -1.448  11.730  1.00 18.26           C  
ANISOU  598  CD2 LEU A  72     2861    968   3111    304    622     78       C  
ATOM    599  N   GLY A  73     -18.054   1.438  15.526  1.00 17.22           N  
ANISOU  599  N   GLY A  73     2654   1197   2692     91    396    275       N  
ATOM    600  CA  GLY A  73     -18.502   0.985  16.843  1.00 18.09           C  
ANISOU  600  CA  GLY A  73     2793   1371   2710    156    800    378       C  
ATOM    601  C   GLY A  73     -19.842   1.580  17.222  1.00 17.99           C  
ANISOU  601  C   GLY A  73     2799   1245   2793     98    573    187       C  
ATOM    602  O   GLY A  73     -20.690   0.900  17.792  1.00 19.98           O  
ANISOU  602  O   GLY A  73     3026   1541   3026    -79    895    361       O  
ATOM    603  N   ALA A  74     -20.029   2.892  16.967  1.00 19.65           N  
ANISOU  603  N   ALA A  74     3305   1125   3035    434    802    139       N  
ATOM    604  CA  ALA A  74     -21.305   3.536  17.297  1.00 20.59           C  
ANISOU  604  CA  ALA A  74     3069   1378   3378    470    962    266       C  
ATOM    605  C   ALA A  74     -22.445   2.899  16.510  1.00 19.36           C  
ANISOU  605  C   ALA A  74     2668   1373   3316    412    960    267       C  
ATOM    606  O   ALA A  74     -23.556   2.702  17.041  1.00 21.37           O  
ANISOU  606  O   ALA A  74     2839   1852   3429    441   1123    228       O  
ATOM    607  CB  ALA A  74     -21.239   5.041  17.032  1.00 21.77           C  
ANISOU  607  CB  ALA A  74     3398   1207   3668    360   1010    192       C  
ATOM    608  N   ILE A  75     -22.193   2.580  15.248  1.00 20.02           N  
ANISOU  608  N   ILE A  75     3104   1345   3158    469    732    313       N  
ATOM    609  CA  ILE A  75     -23.206   1.974  14.401  1.00 19.17           C  
ANISOU  609  CA  ILE A  75     2778   1601   2905    397    836    611       C  
ATOM    610  C   ILE A  75     -23.544   0.570  14.891  1.00 19.85           C  
ANISOU  610  C   ILE A  75     2917   1580   3044    524    650    670       C  
ATOM    611  O   ILE A  75     -24.721   0.215  15.047  1.00 21.02           O  
ANISOU  611  O   ILE A  75     2878   1784   3326    346    820    644       O  
ATOM    612  CB  ILE A  75     -22.775   2.032  12.922  1.00 20.99           C  
ANISOU  612  CB  ILE A  75     2874   1884   3218    332    566    582       C  
ATOM    613  CG1 ILE A  75     -22.838   3.490  12.413  1.00 22.19           C  
ANISOU  613  CG1 ILE A  75     3198   1891   3343    452    710    977       C  
ATOM    614  CG2 ILE A  75     -23.631   1.093  12.069  1.00 22.56           C  
ANISOU  614  CG2 ILE A  75     2934   2203   3434     89    482    380       C  
ATOM    615  CD1 ILE A  75     -22.121   3.709  11.102  1.00 25.56           C  
ANISOU  615  CD1 ILE A  75     3685   2447   3579    662    959    814       C  
ATOM    616  N   LEU A  76     -22.518  -0.238  15.185  1.00 18.80           N  
ANISOU  616  N   LEU A  76     2765   1217   3160    122    571    500       N  
ATOM    617  CA  LEU A  76     -22.732  -1.598  15.680  1.00 18.45           C  
ANISOU  617  CA  LEU A  76     2647   1305   3056    225    630    550       C  
ATOM    618  C   LEU A  76     -23.538  -1.580  16.968  1.00 18.76           C  
ANISOU  618  C   LEU A  76     2813   1330   2986   -109    441    559       C  
ATOM    619  O   LEU A  76     -24.381  -2.459  17.185  1.00 19.36           O  
ANISOU  619  O   LEU A  76     2668   1476   3211     85    470    417       O  
ATOM    620  CB  LEU A  76     -21.396  -2.318  15.866  1.00 18.28           C  
ANISOU  620  CB  LEU A  76     2449   1414   3084     43    464    585       C  
ATOM    621  CG  LEU A  76     -20.592  -2.626  14.592  1.00 18.74           C  
ANISOU  621  CG  LEU A  76     2334   1486   3298    108    348    251       C  
ATOM    622  CD1 LEU A  76     -19.250  -3.256  14.880  1.00 20.35           C  
ANISOU  622  CD1 LEU A  76     2356   1461   3915    204    369    382       C  
ATOM    623  CD2 LEU A  76     -21.360  -3.510  13.644  1.00 19.79           C  
ANISOU  623  CD2 LEU A  76     2490   1758   3272   -392    395    -88       C  
ATOM    624  N   LYS A  77     -23.281  -0.602  17.855  1.00 19.27           N  
ANISOU  624  N   LYS A  77     2513   1575   3232    247    513    451       N  
ATOM    625  CA  LYS A  77     -24.002  -0.559  19.121  1.00 19.99           C  
ANISOU  625  CA  LYS A  77     2688   1793   3113    204    856    309       C  
ATOM    626  C   LYS A  77     -25.490  -0.303  18.929  1.00 21.14           C  
ANISOU  626  C   LYS A  77     2866   2081   3084    404    835    657       C  
ATOM    627  O   LYS A  77     -26.270  -0.604  19.836  1.00 22.97           O  
ANISOU  627  O   LYS A  77     3250   2481   2994    200    806    697       O  
ATOM    628  CB  LYS A  77     -23.355   0.445  20.063  1.00 21.91           C  
ANISOU  628  CB  LYS A  77     3201   2111   3012    126    619    265       C  
ATOM    629  CG  LYS A  77     -22.014  -0.048  20.599  1.00 21.89           C  
ANISOU  629  CG  LYS A  77     3114   2156   3047   -243    497    258       C  
ATOM    630  CD  LYS A  77     -21.296   1.038  21.378  1.00 23.82           C  
ANISOU  630  CD  LYS A  77     3311   2432   3307   -255    250     88       C  
ATOM    631  CE  LYS A  77     -19.852   0.651  21.663  1.00 24.65           C  
ANISOU  631  CE  LYS A  77     3284   2567   3517   -373    223    -43       C  
ATOM    632  NZ  LYS A  77     -19.118   1.790  22.362  1.00 25.62           N  
ANISOU  632  NZ  LYS A  77     3540   2887   3307   -478    386   -241       N  
ATOM    633  N   LYS A  78     -25.895   0.198  17.757  1.00 20.03           N  
ANISOU  633  N   LYS A  78     2464   1897   3249    458    729    547       N  
ATOM    634  CA  LYS A  78     -27.314   0.369  17.457  1.00 21.03           C  
ANISOU  634  CA  LYS A  78     2515   1855   3622    216    748    493       C  
ATOM    635  C   LYS A  78     -27.986  -0.948  17.103  1.00 22.26           C  
ANISOU  635  C   LYS A  78     2833   1645   3980    127    935    431       C  
ATOM    636  O   LYS A  78     -29.219  -0.983  17.001  1.00 24.54           O  
ANISOU  636  O   LYS A  78     2556   2192   4575     95    771    504       O  
ATOM    637  CB  LYS A  78     -27.563   1.395  16.333  1.00 21.13           C  
ANISOU  637  CB  LYS A  78     2964   1533   3533     33    468    452       C  
ATOM    638  CG  LYS A  78     -26.938   2.783  16.569  1.00 22.91           C  
ANISOU  638  CG  LYS A  78     3260   1662   3782    257    413     88       C  
ATOM    639  CD  LYS A  78     -27.267   3.436  17.872  1.00 26.22           C  
ANISOU  639  CD  LYS A  78     3349   2477   4137    232    572    473       C  
ATOM    640  CE  LYS A  78     -28.758   3.530  18.061  1.00 26.37           C  
ANISOU  640  CE  LYS A  78     3096   2851   4075    361    980    738       C  
ATOM    641  NZ  LYS A  78     -29.426   4.423  17.051  1.00 28.73           N  
ANISOU  641  NZ  LYS A  78     3722   2582   4613    519    840    251       N  
ATOM    642  N   LYS A  79     -27.217  -2.035  16.905  1.00 22.12           N  
ANISOU  642  N   LYS A  79     2845   1584   3977    133    649    621       N  
ATOM    643  CA  LYS A  79     -27.747  -3.383  16.656  1.00 23.03           C  
ANISOU  643  CA  LYS A  79     2834   1734   4182    -24    457    728       C  
ATOM    644  C   LYS A  79     -28.763  -3.354  15.522  1.00 25.13           C  
ANISOU  644  C   LYS A  79     3026   2244   4280   -109    401    611       C  
ATOM    645  O   LYS A  79     -29.892  -3.863  15.647  1.00 25.96           O  
ANISOU  645  O   LYS A  79     2859   2400   4606    -18    546    513       O  
ATOM    646  CB  LYS A  79     -28.337  -4.021  17.922  1.00 25.34           C  
ANISOU  646  CB  LYS A  79     3129   2345   4153   -153    804    869       C  
ATOM    647  CG  LYS A  79     -27.291  -4.139  19.043  1.00 26.25           C  
ANISOU  647  CG  LYS A  79     3393   2521   4061   -306   1029    652       C  
ATOM    648  CD  LYS A  79     -27.825  -4.929  20.241  1.00 29.93           C  
ANISOU  648  CD  LYS A  79     3965   2980   4428   -168   1259    411       C  
ATOM    649  CE  LYS A  79     -28.964  -4.204  20.864  1.00 33.01           C  
ANISOU  649  CE  LYS A  79     4567   3426   4551     38   1543    169       C  
ATOM    650  NZ  LYS A  79     -29.296  -4.972  22.102  1.00 35.68           N  
ANISOU  650  NZ  LYS A  79     5139   3879   4538    222   1621    426       N  
ATOM    651  N   GLY A  80     -28.369  -2.705  14.421  1.00 25.21           N  
ANISOU  651  N   GLY A  80     3085   2173   4321    656    150    556       N  
ATOM    652  CA  GLY A  80     -29.204  -2.652  13.250  1.00 25.96           C  
ANISOU  652  CA  GLY A  80     3344   2530   3988    625    343    767       C  
ATOM    653  C   GLY A  80     -30.197  -1.506  13.197  1.00 26.50           C  
ANISOU  653  C   GLY A  80     3208   2702   4157    362    501    837       C  
ATOM    654  O   GLY A  80     -30.715  -1.214  12.120  1.00 27.88           O  
ANISOU  654  O   GLY A  80     3108   3195   4290    117    -87    626       O  
ATOM    655  N   HIS A  81     -30.476  -0.829  14.310  1.00 28.41           N  
ANISOU  655  N   HIS A  81     3301   3095   4398    751   1016    937       N  
ATOM    656  CA  HIS A  81     -31.365   0.339  14.290  1.00 27.61           C  
ANISOU  656  CA  HIS A  81     2995   2909   4586    851   1242    919       C  
ATOM    657  C   HIS A  81     -30.533   1.589  14.060  1.00 23.95           C  
ANISOU  657  C   HIS A  81     2690   2487   3925    904    841    482       C  
ATOM    658  O   HIS A  81     -30.419   2.446  14.939  1.00 25.14           O  
ANISOU  658  O   HIS A  81     3036   2765   3753    933    703    185       O  
ATOM    659  CB  HIS A  81     -32.124   0.452  15.603  1.00 33.37           C  
ANISOU  659  CB  HIS A  81     3541   3634   5504    718   1363    912       C  
ATOM    660  CG  HIS A  81     -32.988  -0.716  15.874  1.00 38.26           C  
ANISOU  660  CG  HIS A  81     3652   4624   6262    348   1477   1020       C  
ATOM    661  ND1 HIS A  81     -34.249  -0.842  15.330  1.00 41.24           N  
ANISOU  661  ND1 HIS A  81     3980   4933   6754    135    901   1119       N  
ATOM    662  CD2 HIS A  81     -32.776  -1.827  16.616  1.00 40.07           C  
ANISOU  662  CD2 HIS A  81     3784   4944   6496    381   1298   1116       C  
ATOM    663  CE1 HIS A  81     -34.785  -1.975  15.745  1.00 41.74           C  
ANISOU  663  CE1 HIS A  81     4207   4956   6698   -174   1148   1432       C  
ATOM    664  NE2 HIS A  81     -33.911  -2.591  16.524  1.00 40.80           N  
ANISOU  664  NE2 HIS A  81     3844   5038   6621   -394   1382   1358       N  
ATOM    665  N   HIS A  82     -29.891   1.635  12.885  1.00 21.77           N  
ANISOU  665  N   HIS A  82     2240   2642   3392    365    642    297       N  
ATOM    666  CA  HIS A  82     -28.817   2.585  12.635  1.00 20.75           C  
ANISOU  666  CA  HIS A  82     2211   2387   3288    246    183     58       C  
ATOM    667  C   HIS A  82     -29.156   3.562  11.522  1.00 19.77           C  
ANISOU  667  C   HIS A  82     1976   2209   3328    328     28    127       C  
ATOM    668  O   HIS A  82     -28.245   4.149  10.951  1.00 19.22           O  
ANISOU  668  O   HIS A  82     1874   2057   3370    -35    138   -144       O  
ATOM    669  CB  HIS A  82     -27.479   1.876  12.355  1.00 20.34           C  
ANISOU  669  CB  HIS A  82     2126   2284   3317    574     69   -136       C  
ATOM    670  CG  HIS A  82     -27.562   0.832  11.292  1.00 19.01           C  
ANISOU  670  CG  HIS A  82     2156   1788   3280    197    133    418       C  
ATOM    671  ND1 HIS A  82     -26.925  -0.394  11.399  1.00 20.89           N  
ANISOU  671  ND1 HIS A  82     2616   2040   3282    166    316    328       N  
ATOM    672  CD2 HIS A  82     -28.229   0.817  10.111  1.00 18.69           C  
ANISOU  672  CD2 HIS A  82     1929   1652   3521    -57     88    123       C  
ATOM    673  CE1 HIS A  82     -27.198  -1.112  10.325  1.00 19.66           C  
ANISOU  673  CE1 HIS A  82     2496   1657   3317    -60    209    220       C  
ATOM    674  NE2 HIS A  82     -27.987  -0.402   9.527  1.00 18.88           N  
ANISOU  674  NE2 HIS A  82     2096   1473   3604   -168     23    183       N  
ATOM    675  N   GLU A  83     -30.444   3.748  11.215  1.00 20.12           N  
ANISOU  675  N   GLU A  83     1983   2247   3414    406     62    117       N  
ATOM    676  CA  GLU A  83     -30.829   4.583  10.078  1.00 20.56           C  
ANISOU  676  CA  GLU A  83     1902   2194   3717   -291    124    217       C  
ATOM    677  C   GLU A  83     -30.240   5.993  10.186  1.00 21.01           C  
ANISOU  677  C   GLU A  83     2366   2049   3569    -64    286    -43       C  
ATOM    678  O   GLU A  83     -29.692   6.514   9.207  1.00 20.25           O  
ANISOU  678  O   GLU A  83     2484   1874   3338    -14    245     68       O  
ATOM    679  CB  GLU A  83     -32.362   4.614   9.979  1.00 23.14           C  
ANISOU  679  CB  GLU A  83     1632   3145   4016     96   -146    440       C  
ATOM    680  CG  GLU A  83     -32.958   5.619   9.019  1.00 27.02           C  
ANISOU  680  CG  GLU A  83     2367   3640   4259   -347    -60    724       C  
ATOM    681  CD  GLU A  83     -32.618   5.366   7.574  1.00 28.55           C  
ANISOU  681  CD  GLU A  83     2771   3704   4374   -383   -778    743       C  
ATOM    682  OE1 GLU A  83     -32.139   4.263   7.240  1.00 28.98           O  
ANISOU  682  OE1 GLU A  83     2922   3641   4449   -326   -805    701       O  
ATOM    683  OE2 GLU A  83     -32.792   6.295   6.765  1.00 29.28           O  
ANISOU  683  OE2 GLU A  83     3182   3393   4550   -230   -623   1162       O  
ATOM    684  N   ALA A  84     -30.376   6.641  11.350  1.00 20.06           N  
ANISOU  684  N   ALA A  84     2033   2305   3284    262     24   -152       N  
ATOM    685  CA  ALA A  84     -29.903   8.019  11.456  1.00 19.62           C  
ANISOU  685  CA  ALA A  84     2150   2235   3070    541    301   -219       C  
ATOM    686  C   ALA A  84     -28.381   8.078  11.386  1.00 19.28           C  
ANISOU  686  C   ALA A  84     2141   1987   3197    341    254   -188       C  
ATOM    687  O   ALA A  84     -27.807   8.972  10.741  1.00 21.22           O  
ANISOU  687  O   ALA A  84     2704   1815   3544    163    182   -211       O  
ATOM    688  CB  ALA A  84     -30.401   8.637  12.763  1.00 22.58           C  
ANISOU  688  CB  ALA A  84     2539   2817   3223    482    145   -276       C  
ATOM    689  N   GLU A  85     -27.697   7.098  11.979  1.00 18.41           N  
ANISOU  689  N   GLU A  85     1827   1809   3360    249     92   -369       N  
ATOM    690  CA  GLU A  85     -26.248   7.131  12.025  1.00 18.81           C  
ANISOU  690  CA  GLU A  85     2117   1740   3287     38    137   -352       C  
ATOM    691  C   GLU A  85     -25.644   6.808  10.670  1.00 17.62           C  
ANISOU  691  C   GLU A  85     1801   1562   3330    -69    392   -468       C  
ATOM    692  O   GLU A  85     -24.566   7.303  10.349  1.00 20.55           O  
ANISOU  692  O   GLU A  85     2036   1997   3774   -209    408   -536       O  
ATOM    693  CB  GLU A  85     -25.727   6.089  13.032  1.00 18.85           C  
ANISOU  693  CB  GLU A  85     2504   1554   3104    196    -97   -290       C  
ATOM    694  CG  GLU A  85     -26.060   6.385  14.499  1.00 19.99           C  
ANISOU  694  CG  GLU A  85     2671   1745   3179    -87    -70   -180       C  
ATOM    695  CD  GLU A  85     -27.496   6.142  14.895  1.00 19.34           C  
ANISOU  695  CD  GLU A  85     2868   1352   3130    -69    -85   -176       C  
ATOM    696  OE1 GLU A  85     -27.905   6.598  15.982  1.00 20.89           O  
ANISOU  696  OE1 GLU A  85     3235   1475   3226   -480     25   -239       O  
ATOM    697  OE2 GLU A  85     -28.236   5.416  14.211  1.00 19.48           O  
ANISOU  697  OE2 GLU A  85     2558   1651   3191     35      9   -283       O  
ATOM    698  N   LEU A  86     -26.306   5.966   9.859  1.00 20.22           N  
ANISOU  698  N   LEU A  86     2474   1872   3338     94    125   -715       N  
ATOM    699  CA  LEU A  86     -25.717   5.546   8.600  1.00 23.05           C  
ANISOU  699  CA  LEU A  86     2732   2599   3427   -231    178  -1047       C  
ATOM    700  C   LEU A  86     -25.923   6.587   7.520  1.00 24.73           C  
ANISOU  700  C   LEU A  86     2664   3309   3425     16    426   -687       C  
ATOM    701  O   LEU A  86     -25.107   6.680   6.594  1.00 25.05           O  
ANISOU  701  O   LEU A  86     2598   3426   3496   -483    598   -798       O  
ATOM    702  CB  LEU A  86     -26.341   4.200   8.183  1.00 25.67           C  
ANISOU  702  CB  LEU A  86     2675   3146   3933   -558    166  -1765       C  
ATOM    703  CG  LEU A  86     -25.587   3.198   7.327  1.00 30.11           C  
ANISOU  703  CG  LEU A  86     3672   2883   4886   -453   -470   -854       C  
ATOM    704  CD1 LEU A  86     -24.202   3.046   7.906  1.00 31.49           C  
ANISOU  704  CD1 LEU A  86     3623   2895   5447   -709   -969   -406       C  
ATOM    705  CD2 LEU A  86     -26.339   1.902   7.378  1.00 33.33           C  
ANISOU  705  CD2 LEU A  86     4736   2929   5000  -1074   -254   -986       C  
ATOM    706  N   LYS A  87     -26.975   7.394   7.634  1.00 28.26           N  
ANISOU  706  N   LYS A  87     2994   4469   3273    964    284     92       N  
ATOM    707  CA  LYS A  87     -27.294   8.358   6.582  1.00 30.97           C  
ANISOU  707  CA  LYS A  87     3367   4855   3545   1255    332    553       C  
ATOM    708  C   LYS A  87     -26.119   9.273   6.245  1.00 31.01           C  
ANISOU  708  C   LYS A  87     4087   4572   3124   1392    691   1256       C  
ATOM    709  O   LYS A  87     -25.732   9.343   5.059  1.00 33.33           O  
ANISOU  709  O   LYS A  87     3920   5527   3218   2157    392   1088       O  
ATOM    710  CB  LYS A  87     -28.577   9.111   6.979  1.00 34.98           C  
ANISOU  710  CB  LYS A  87     4065   5134   4093   1204    141    510       C  
ATOM    711  CG  LYS A  87     -29.536   9.358   5.862  1.00 38.07           C  
ANISOU  711  CG  LYS A  87     4554   5210   4703   1180    129    177       C  
ATOM    712  CD  LYS A  87     -30.698  10.238   6.324  1.00 37.81           C  
ANISOU  712  CD  LYS A  87     4340   5123   4903   1572      4    157       C  
ATOM    713  CE  LYS A  87     -31.446   9.670   7.528  1.00 34.54           C  
ANISOU  713  CE  LYS A  87     3891   4695   4539   1971   -339    -27       C  
ATOM    714  NZ  LYS A  87     -32.744  10.413   7.765  1.00 33.38           N  
ANISOU  714  NZ  LYS A  87     3680   4560   4441   1363   -553   -350       N  
ATOM    715  N   PRO A  88     -25.487   9.961   7.206  1.00 30.40           N  
ANISOU  715  N   PRO A  88     4214   3832   3506   1514    967    979       N  
ATOM    716  CA  PRO A  88     -24.411  10.886   6.828  1.00 29.59           C  
ANISOU  716  CA  PRO A  88     4433   3053   3756   1400   1203    862       C  
ATOM    717  C   PRO A  88     -23.204  10.174   6.248  1.00 26.16           C  
ANISOU  717  C   PRO A  88     3986   2249   3704   1256    889    677       C  
ATOM    718  O   PRO A  88     -22.539  10.678   5.341  1.00 28.06           O  
ANISOU  718  O   PRO A  88     4492   2347   3821   1131   1136    865       O  
ATOM    719  CB  PRO A  88     -24.071  11.595   8.150  1.00 31.92           C  
ANISOU  719  CB  PRO A  88     4889   3319   3920   1087   1178    738       C  
ATOM    720  CG  PRO A  88     -25.199  11.284   9.113  1.00 31.99           C  
ANISOU  720  CG  PRO A  88     4527   3692   3936    865   1072    897       C  
ATOM    721  CD  PRO A  88     -25.759   9.989   8.664  1.00 31.12           C  
ANISOU  721  CD  PRO A  88     4302   3808   3713   1222   1089    880       C  
ATOM    722  N   LEU A  89     -22.900   8.996   6.773  1.00 23.45           N  
ANISOU  722  N   LEU A  89     3486   2016   3408    704    318    716       N  
ATOM    723  CA ALEU A  89     -21.781   8.194   6.295  0.64 22.99           C  
ANISOU  723  CA ALEU A  89     3293   1956   3488    391    290    825       C  
ATOM    724  CA BLEU A  89     -21.776   8.205   6.288  0.36 22.76           C  
ANISOU  724  CA BLEU A  89     3226   2129   3293    622    139    640       C  
ATOM    725  C   LEU A  89     -21.996   7.736   4.853  1.00 21.65           C  
ANISOU  725  C   LEU A  89     2745   2104   3376    726    280    772       C  
ATOM    726  O   LEU A  89     -21.082   7.805   4.022  1.00 21.35           O  
ANISOU  726  O   LEU A  89     2626   2170   3318    665    326    830       O  
ATOM    727  CB ALEU A  89     -21.621   7.002   7.237  0.64 24.33           C  
ANISOU  727  CB ALEU A  89     3538   2028   3677   -146    300   1035       C  
ATOM    728  CB BLEU A  89     -21.583   7.023   7.233  0.36 23.17           C  
ANISOU  728  CB BLEU A  89     3328   2378   3099    468   -207    416       C  
ATOM    729  CG ALEU A  89     -20.289   6.307   7.174  0.64 25.75           C  
ANISOU  729  CG ALEU A  89     3635   2082   4066   -143    300   1075       C  
ATOM    730  CG BLEU A  89     -20.277   6.268   7.153  0.36 23.43           C  
ANISOU  730  CG BLEU A  89     3297   2506   3100    610   -448    147       C  
ATOM    731  CD1ALEU A  89     -19.187   7.149   7.815  0.64 24.84           C  
ANISOU  731  CD1ALEU A  89     3191   2167   4080   -348    259   1195       C  
ATOM    732  CD1BLEU A  89     -20.005   5.627   8.511  0.36 23.05           C  
ANISOU  732  CD1BLEU A  89     3238   2529   2989    561   -638    -22       C  
ATOM    733  CD2ALEU A  89     -20.368   4.956   7.848  0.64 26.55           C  
ANISOU  733  CD2ALEU A  89     3923   2016   4151     35    150   1087       C  
ATOM    734  CD2BLEU A  89     -20.308   5.219   6.053  0.36 22.53           C  
ANISOU  734  CD2BLEU A  89     3132   2474   2953    836   -962    101       C  
ATOM    735  N   ALA A  90     -23.198   7.243   4.536  1.00 23.24           N  
ANISOU  735  N   ALA A  90     2861   3033   2937   1069    -33    641       N  
ATOM    736  CA  ALA A  90     -23.465   6.834   3.164  1.00 25.39           C  
ANISOU  736  CA  ALA A  90     2570   4095   2980   1125      4    254       C  
ATOM    737  C   ALA A  90     -23.367   8.037   2.236  1.00 27.16           C  
ANISOU  737  C   ALA A  90     2662   4609   3048   1882    390    835       C  
ATOM    738  O   ALA A  90     -22.844   7.932   1.122  1.00 29.99           O  
ANISOU  738  O   ALA A  90     3118   5134   3141   1778    425    985       O  
ATOM    739  CB  ALA A  90     -24.875   6.230   3.100  1.00 28.05           C  
ANISOU  739  CB  ALA A  90     2668   4840   3151    758    108    144       C  
ATOM    740  N   GLN A  91     -23.896   9.192   2.664  1.00 29.01           N  
ANISOU  740  N   GLN A  91     3172   4596   3253   1977    843   1549       N  
ATOM    741  CA  GLN A  91     -23.825  10.387   1.835  1.00 31.06           C  
ANISOU  741  CA  GLN A  91     3555   4427   3819   2055    766   1614       C  
ATOM    742  C   GLN A  91     -22.386  10.756   1.531  1.00 29.63           C  
ANISOU  742  C   GLN A  91     3919   3739   3601   1935    981   1567       C  
ATOM    743  O   GLN A  91     -22.017  10.923   0.362  1.00 30.01           O  
ANISOU  743  O   GLN A  91     4122   4018   3261   2065    941   1558       O  
ATOM    744  CB  GLN A  91     -24.553  11.526   2.552  1.00 34.04           C  
ANISOU  744  CB  GLN A  91     4044   4667   4223   2314    923   1656       C  
ATOM    745  CG  GLN A  91     -26.051  11.364   2.518  1.00 41.56           C  
ANISOU  745  CG  GLN A  91     4924   5681   5187   2684   1170   1516       C  
ATOM    746  CD  GLN A  91     -26.813  12.294   3.481  1.00 46.80           C  
ANISOU  746  CD  GLN A  91     5680   6260   5843   2630   1376   1761       C  
ATOM    747  OE1 GLN A  91     -26.218  13.100   4.220  1.00 46.86           O  
ANISOU  747  OE1 GLN A  91     5835   6261   5708   2947   1534   1989       O  
ATOM    748  NE2 GLN A  91     -28.137  12.166   3.478  1.00 47.76           N  
ANISOU  748  NE2 GLN A  91     5517   6428   6200   2391   1618   1907       N  
ATOM    749  N   SER A  92     -21.539  10.844   2.569  1.00 28.08           N  
ANISOU  749  N   SER A  92     4028   3021   3620   1693   1038   1374       N  
ATOM    750  CA  SER A  92     -20.172  11.303   2.336  1.00 26.10           C  
ANISOU  750  CA  SER A  92     4189   2117   3613   1257    887    960       C  
ATOM    751  C   SER A  92     -19.391  10.292   1.502  1.00 23.71           C  
ANISOU  751  C   SER A  92     4026   1824   3158   1093    553    787       C  
ATOM    752  O   SER A  92     -18.606  10.664   0.633  1.00 24.95           O  
ANISOU  752  O   SER A  92     4491   1829   3161    889    942    841       O  
ATOM    753  CB  SER A  92     -19.448  11.567   3.656  1.00 25.99           C  
ANISOU  753  CB  SER A  92     4255   1910   3710   1180    679    768       C  
ATOM    754  OG  SER A  92     -19.232  10.342   4.385  1.00 25.09           O  
ANISOU  754  OG  SER A  92     4030   1806   3696    952   1228    820       O  
ATOM    755  N   HIS A  93     -19.570   8.995   1.772  1.00 23.25           N  
ANISOU  755  N   HIS A  93     3665   1689   3481    941    620    812       N  
ATOM    756  CA  HIS A  93     -18.788   7.998   1.046  1.00 21.97           C  
ANISOU  756  CA  HIS A  93     3449   1614   3286    772    334    920       C  
ATOM    757  C   HIS A  93     -19.230   7.881  -0.400  1.00 22.79           C  
ANISOU  757  C   HIS A  93     3727   1672   3263    435    395   1009       C  
ATOM    758  O   HIS A  93     -18.404   7.615  -1.266  1.00 22.74           O  
ANISOU  758  O   HIS A  93     3710   1930   3001    786    676    854       O  
ATOM    759  CB  HIS A  93     -18.784   6.665   1.801  1.00 21.04           C  
ANISOU  759  CB  HIS A  93     2923   1603   3468    472    370    907       C  
ATOM    760  CG  HIS A  93     -17.888   6.723   2.987  1.00 19.92           C  
ANISOU  760  CG  HIS A  93     2867   1445   3256    749    733    644       C  
ATOM    761  ND1 HIS A  93     -18.103   7.605   4.023  1.00 21.43           N  
ANISOU  761  ND1 HIS A  93     3282   1649   3211    820    511    626       N  
ATOM    762  CD2 HIS A  93     -16.689   6.133   3.239  1.00 19.58           C  
ANISOU  762  CD2 HIS A  93     2903   1413   3123    390    826    600       C  
ATOM    763  CE1 HIS A  93     -17.129   7.500   4.905  1.00 20.66           C  
ANISOU  763  CE1 HIS A  93     3014   1553   3284    867    775    711       C  
ATOM    764  NE2 HIS A  93     -16.262   6.604   4.451  1.00 18.97           N  
ANISOU  764  NE2 HIS A  93     2930   1279   2998    547    674    693       N  
ATOM    765  N   ALA A  94     -20.507   8.131  -0.691  1.00 21.12           N  
ANISOU  765  N   ALA A  94     3078   1563   3381    376    123    516       N  
ATOM    766  CA  ALA A  94     -20.967   8.136  -2.077  1.00 22.76           C  
ANISOU  766  CA  ALA A  94     3456   1866   3326   -107    170    779       C  
ATOM    767  C   ALA A  94     -20.477   9.361  -2.841  1.00 22.23           C  
ANISOU  767  C   ALA A  94     3407   1784   3256     51    390    505       C  
ATOM    768  O   ALA A  94     -20.032   9.234  -3.985  1.00 24.27           O  
ANISOU  768  O   ALA A  94     4036   1921   3265    270    552    621       O  
ATOM    769  CB  ALA A  94     -22.493   8.050  -2.152  1.00 23.33           C  
ANISOU  769  CB  ALA A  94     3554   2109   3201    280     70    267       C  
ATOM    770  N   THR A  95     -20.588  10.556  -2.253  1.00 21.52           N  
ANISOU  770  N   THR A  95     3228   1791   3157    338    207    498       N  
ATOM    771  CA  THR A  95     -20.456  11.782  -3.042  1.00 21.97           C  
ANISOU  771  CA  THR A  95     3196   1617   3534    586    170    470       C  
ATOM    772  C   THR A  95     -19.199  12.582  -2.765  1.00 22.35           C  
ANISOU  772  C   THR A  95     3566   1796   3132    226    134    596       C  
ATOM    773  O   THR A  95     -18.776  13.352  -3.638  1.00 24.72           O  
ANISOU  773  O   THR A  95     4135   2008   3250    312     25    500       O  
ATOM    774  CB  THR A  95     -21.677  12.699  -2.892  1.00 27.54           C  
ANISOU  774  CB  THR A  95     3976   2128   4361    840    341    415       C  
ATOM    775  OG1 THR A  95     -21.764  13.122  -1.540  1.00 30.07           O  
ANISOU  775  OG1 THR A  95     4755   2354   4315   1320    839    980       O  
ATOM    776  CG2 THR A  95     -22.979  11.959  -3.297  1.00 29.75           C  
ANISOU  776  CG2 THR A  95     4171   2254   4880    664    291    185       C  
ATOM    777  N   LYS A  96     -18.609  12.481  -1.578  1.00 21.70           N  
ANISOU  777  N   LYS A  96     3498   1384   3363    337    515    506       N  
ATOM    778  CA  LYS A  96     -17.375  13.203  -1.280  1.00 22.96           C  
ANISOU  778  CA  LYS A  96     3833   1518   3373    212    370    519       C  
ATOM    779  C   LYS A  96     -16.154  12.311  -1.488  1.00 22.74           C  
ANISOU  779  C   LYS A  96     3772   1644   3222    322    233    661       C  
ATOM    780  O   LYS A  96     -15.237  12.649  -2.245  1.00 25.44           O  
ANISOU  780  O   LYS A  96     3849   1878   3939     25    -23   1173       O  
ATOM    781  CB  LYS A  96     -17.463  13.756   0.158  1.00 24.30           C  
ANISOU  781  CB  LYS A  96     4249   1368   3616    283     21    271       C  
ATOM    782  CG  LYS A  96     -16.274  14.530   0.688  1.00 27.49           C  
ANISOU  782  CG  LYS A  96     4707   1777   3961    298   -229      2       C  
ATOM    783  CD  LYS A  96     -16.458  14.893   2.163  1.00 28.83           C  
ANISOU  783  CD  LYS A  96     4829   2080   4046    -58   -790     47       C  
ATOM    784  CE  LYS A  96     -15.238  15.664   2.646  1.00 30.50           C  
ANISOU  784  CE  LYS A  96     4987   2500   4102   -104  -1098     24       C  
ATOM    785  NZ  LYS A  96     -15.317  16.006   4.078  1.00 32.54           N  
ANISOU  785  NZ  LYS A  96     5437   2674   4255    137   -674     75       N  
ATOM    786  N   HIS A  97     -16.146  11.113  -0.895  1.00 21.38           N  
ANISOU  786  N   HIS A  97     3716   1346   3059    470    561    393       N  
ATOM    787  CA  HIS A  97     -14.966  10.269  -0.975  1.00 21.66           C  
ANISOU  787  CA  HIS A  97     3688   1445   3099    508    806    406       C  
ATOM    788  C   HIS A  97     -15.023   9.343  -2.158  1.00 20.35           C  
ANISOU  788  C   HIS A  97     3319   1510   2904    342    630    316       C  
ATOM    789  O   HIS A  97     -13.978   8.902  -2.617  1.00 21.16           O  
ANISOU  789  O   HIS A  97     3347   1718   2976    332    744    332       O  
ATOM    790  CB  HIS A  97     -14.839   9.415   0.297  1.00 21.50           C  
ANISOU  790  CB  HIS A  97     3759   1389   3021    301    873    507       C  
ATOM    791  CG  HIS A  97     -14.959  10.217   1.545  1.00 21.04           C  
ANISOU  791  CG  HIS A  97     3727   1286   2980    399    686    489       C  
ATOM    792  ND1 HIS A  97     -14.250  11.389   1.745  1.00 21.24           N  
ANISOU  792  ND1 HIS A  97     3683   1482   2906    620    593    449       N  
ATOM    793  CD2 HIS A  97     -15.746  10.061   2.633  1.00 21.47           C  
ANISOU  793  CD2 HIS A  97     3934   1313   2910    377    664    510       C  
ATOM    794  CE1 HIS A  97     -14.597  11.918   2.899  1.00 22.87           C  
ANISOU  794  CE1 HIS A  97     4284   1588   2816    306    434    566       C  
ATOM    795  NE2 HIS A  97     -15.506  11.137   3.464  1.00 22.76           N  
ANISOU  795  NE2 HIS A  97     4322   1349   2978    443    556    484       N  
ATOM    796  N   LYS A  98     -16.216   9.048  -2.662  1.00 21.74           N  
ANISOU  796  N   LYS A  98     3459   1835   2968    426    425    237       N  
ATOM    797  CA  LYS A  98     -16.439   8.203  -3.832  1.00 24.15           C  
ANISOU  797  CA  LYS A  98     4212   1864   3102    775    157    254       C  
ATOM    798  C   LYS A  98     -15.921   6.777  -3.645  1.00 20.42           C  
ANISOU  798  C   LYS A  98     3069   1684   3007    398     44     61       C  
ATOM    799  O   LYS A  98     -15.080   6.304  -4.404  1.00 20.83           O  
ANISOU  799  O   LYS A  98     2966   1903   3046    260     21    114       O  
ATOM    800  CB  LYS A  98     -15.892   8.867  -5.101  1.00 28.03           C  
ANISOU  800  CB  LYS A  98     5175   2321   3156   1047      8    787       C  
ATOM    801  CG  LYS A  98     -16.401  10.303  -5.237  1.00 32.92           C  
ANISOU  801  CG  LYS A  98     6009   2972   3529    897    237   1150       C  
ATOM    802  CD  LYS A  98     -15.787  11.048  -6.426  1.00 38.09           C  
ANISOU  802  CD  LYS A  98     6726   3788   3958   1217      2   1270       C  
ATOM    803  CE  LYS A  98     -16.370  12.432  -6.542  1.00 43.84           C  
ANISOU  803  CE  LYS A  98     7224   4813   4620   1406   -456   1092       C  
ATOM    804  NZ  LYS A  98     -17.848  12.363  -6.767  1.00 48.17           N  
ANISOU  804  NZ  LYS A  98     7771   5450   5082   1234   -458    934       N  
ATOM    805  N   ILE A  99     -16.484   6.092  -2.651  1.00 22.24           N  
ANISOU  805  N   ILE A  99     3423   1807   3222    383   -101    330       N  
ATOM    806  CA  ILE A  99     -16.035   4.756  -2.254  1.00 20.33           C  
ANISOU  806  CA  ILE A  99     2858   1528   3338    192   -225    214       C  
ATOM    807  C   ILE A  99     -17.024   3.715  -2.802  1.00 21.18           C  
ANISOU  807  C   ILE A  99     2307   2132   3611    456   -210   -128       C  
ATOM    808  O   ILE A  99     -18.156   3.614  -2.281  1.00 23.52           O  
ANISOU  808  O   ILE A  99     2295   2687   3954    212    -91   -103       O  
ATOM    809  CB  ILE A  99     -15.934   4.645  -0.728  1.00 19.50           C  
ANISOU  809  CB  ILE A  99     2760   1485   3163    246    -50    109       C  
ATOM    810  CG1 ILE A  99     -15.063   5.758  -0.127  1.00 19.11           C  
ANISOU  810  CG1 ILE A  99     2509   1572   3180    129    266   -118       C  
ATOM    811  CG2 ILE A  99     -15.453   3.280  -0.333  1.00 19.35           C  
ANISOU  811  CG2 ILE A  99     2552   1524   3276     66   -396    231       C  
ATOM    812  CD1 ILE A  99     -13.772   5.928  -0.879  1.00 19.37           C  
ANISOU  812  CD1 ILE A  99     2411   1667   3284    175    632    349       C  
ATOM    813  N   PRO A 100     -16.654   2.906  -3.785  1.00 20.37           N  
ANISOU  813  N   PRO A 100     2205   2050   3485    240   -318    105       N  
ATOM    814  CA  PRO A 100     -17.599   1.874  -4.257  1.00 22.07           C  
ANISOU  814  CA  PRO A 100     2610   2298   3479      5   -482     -2       C  
ATOM    815  C   PRO A 100     -17.870   0.823  -3.186  1.00 21.78           C  
ANISOU  815  C   PRO A 100     2578   2212   3487    -79   -580    260       C  
ATOM    816  O   PRO A 100     -17.076   0.582  -2.271  1.00 21.92           O  
ANISOU  816  O   PRO A 100     2715   2067   3546     82   -777    -13       O  
ATOM    817  CB  PRO A 100     -16.898   1.243  -5.466  1.00 23.74           C  
ANISOU  817  CB  PRO A 100     2945   2580   3494   -244   -557   -153       C  
ATOM    818  CG  PRO A 100     -15.436   1.494  -5.201  1.00 24.59           C  
ANISOU  818  CG  PRO A 100     3042   2698   3605   -278   -206   -532       C  
ATOM    819  CD  PRO A 100     -15.340   2.828  -4.447  1.00 21.04           C  
ANISOU  819  CD  PRO A 100     2530   2179   3286     93   -122   -382       C  
ATOM    820  N   ILE A 101     -19.030   0.167  -3.322  1.00 24.48           N  
ANISOU  820  N   ILE A 101     2593   2744   3967   -417   -784    642       N  
ATOM    821  CA  ILE A 101     -19.385  -0.901  -2.385  1.00 25.56           C  
ANISOU  821  CA  ILE A 101     2614   3016   4079   -477   -991    735       C  
ATOM    822  C   ILE A 101     -18.294  -1.954  -2.328  1.00 25.07           C  
ANISOU  822  C   ILE A 101     2657   3068   3801   -684  -1086    580       C  
ATOM    823  O   ILE A 101     -18.016  -2.517  -1.262  1.00 25.47           O  
ANISOU  823  O   ILE A 101     3120   2873   3686   -843  -1032    831       O  
ATOM    824  CB  ILE A 101     -20.751  -1.521  -2.739  1.00 28.27           C  
ANISOU  824  CB  ILE A 101     2904   3434   4401   -749   -916    962       C  
ATOM    825  CG1 ILE A 101     -21.845  -0.476  -2.544  1.00 30.99           C  
ANISOU  825  CG1 ILE A 101     3150   3799   4826   -276   -617    723       C  
ATOM    826  CG2 ILE A 101     -21.001  -2.757  -1.890  1.00 29.49           C  
ANISOU  826  CG2 ILE A 101     3155   3807   4242  -1140   -785   1228       C  
ATOM    827  CD1 ILE A 101     -22.079  -0.136  -1.126  1.00 32.01           C  
ANISOU  827  CD1 ILE A 101     3205   4025   4933   -160   -426    512       C  
ATOM    828  N   LYS A 102     -17.668  -2.252  -3.461  1.00 24.57           N  
ANISOU  828  N   LYS A 102     3432   2273   3629   -760  -1191    198       N  
ATOM    829  CA  LYS A 102     -16.632  -3.267  -3.388  1.00 25.75           C  
ANISOU  829  CA  LYS A 102     3748   2627   3409   -314  -1182    -90       C  
ATOM    830  C   LYS A 102     -15.521  -2.883  -2.432  1.00 22.20           C  
ANISOU  830  C   LYS A 102     3376   1871   3188   -331  -1192     37       C  
ATOM    831  O   LYS A 102     -14.918  -3.774  -1.827  1.00 23.24           O  
ANISOU  831  O   LYS A 102     4011   1609   3212    -89  -1165    -94       O  
ATOM    832  CB  LYS A 102     -16.082  -3.674  -4.755  1.00 29.61           C  
ANISOU  832  CB  LYS A 102     4531   3641   3078   -644   -971   -188       C  
ATOM    833  CG  LYS A 102     -15.158  -2.681  -5.405  1.00 34.62           C  
ANISOU  833  CG  LYS A 102     5183   4806   3164   -821   -838   -383       C  
ATOM    834  CD  LYS A 102     -14.431  -3.278  -6.622  1.00 39.56           C  
ANISOU  834  CD  LYS A 102     6025   5605   3401   -779   -649   -378       C  
ATOM    835  CE  LYS A 102     -13.563  -2.213  -7.274  1.00 41.94           C  
ANISOU  835  CE  LYS A 102     6775   6051   3110   -723   -545   -249       C  
ATOM    836  NZ  LYS A 102     -12.641  -2.685  -8.363  1.00 42.86           N  
ANISOU  836  NZ  LYS A 102     7012   6225   3048   -444   -796     46       N  
ATOM    837  N   TYR A 103     -15.209  -1.578  -2.281  1.00 20.03           N  
ANISOU  837  N   TYR A 103     3077   1611   2924   -375   -783    -63       N  
ATOM    838  CA  TYR A 103     -14.175  -1.218  -1.327  1.00 17.24           C  
ANISOU  838  CA  TYR A 103     2338   1466   2745   -117   -452    -42       C  
ATOM    839  C   TYR A 103     -14.657  -1.413   0.118  1.00 16.90           C  
ANISOU  839  C   TYR A 103     2152   1297   2972   -240   -286    -48       C  
ATOM    840  O   TYR A 103     -13.839  -1.670   1.007  1.00 17.88           O  
ANISOU  840  O   TYR A 103     2545   1375   2875    -58   -479     -3       O  
ATOM    841  CB  TYR A 103     -13.694   0.227  -1.510  1.00 17.15           C  
ANISOU  841  CB  TYR A 103     2331   1602   2584    -86   -176   -201       C  
ATOM    842  CG  TYR A 103     -12.813   0.476  -2.750  1.00 17.34           C  
ANISOU  842  CG  TYR A 103     2446   1788   2355     37   -357   -278       C  
ATOM    843  CD1 TYR A 103     -12.217   1.725  -2.948  1.00 18.15           C  
ANISOU  843  CD1 TYR A 103     2554   1899   2441   -198   -254     51       C  
ATOM    844  CD2 TYR A 103     -12.535  -0.534  -3.668  1.00 19.64           C  
ANISOU  844  CD2 TYR A 103     3236   2007   2220    196   -413   -265       C  
ATOM    845  CE1 TYR A 103     -11.421   1.993  -4.050  1.00 18.12           C  
ANISOU  845  CE1 TYR A 103     2734   1893   2259    223   -517    -25       C  
ATOM    846  CE2 TYR A 103     -11.734  -0.280  -4.790  1.00 19.57           C  
ANISOU  846  CE2 TYR A 103     3044   1973   2420    265   -370   -301       C  
ATOM    847  CZ  TYR A 103     -11.170   0.992  -4.956  1.00 19.51           C  
ANISOU  847  CZ  TYR A 103     3003   2065   2346    399   -383   -227       C  
ATOM    848  OH  TYR A 103     -10.373   1.223  -6.040  1.00 21.88           O  
ANISOU  848  OH  TYR A 103     3500   2438   2377    399   -252    -46       O  
ATOM    849  N   LEU A 104     -15.974  -1.316   0.364  1.00 17.66           N  
ANISOU  849  N   LEU A 104     2199   1385   3125    -34   -340     18       N  
ATOM    850  CA  LEU A 104     -16.509  -1.663   1.683  1.00 18.41           C  
ANISOU  850  CA  LEU A 104     2240   1343   3411    -28   -349    320       C  
ATOM    851  C   LEU A 104     -16.414  -3.168   1.927  1.00 17.57           C  
ANISOU  851  C   LEU A 104     2259   1145   3273   -171   -454    303       C  
ATOM    852  O   LEU A 104     -16.193  -3.602   3.076  1.00 17.70           O  
ANISOU  852  O   LEU A 104     2164   1358   3203   -147   -473    224       O  
ATOM    853  CB  LEU A 104     -17.948  -1.147   1.846  1.00 19.07           C  
ANISOU  853  CB  LEU A 104     2300   1293   3651    220   -430    143       C  
ATOM    854  CG  LEU A 104     -18.098   0.377   1.701  1.00 20.36           C  
ANISOU  854  CG  LEU A 104     2264   1613   3860    196   -301    186       C  
ATOM    855  CD1 LEU A 104     -19.584   0.729   1.844  1.00 22.75           C  
ANISOU  855  CD1 LEU A 104     2107   2181   4354    202   -462    189       C  
ATOM    856  CD2 LEU A 104     -17.262   1.133   2.729  1.00 20.52           C  
ANISOU  856  CD2 LEU A 104     2531   1709   3556    125     62    231       C  
ATOM    857  N   GLU A 105     -16.530  -3.966   0.862  1.00 18.53           N  
ANISOU  857  N   GLU A 105     2478   1320   3242   -408   -505    -47       N  
ATOM    858  CA  GLU A 105     -16.310  -5.408   1.008  1.00 20.04           C  
ANISOU  858  CA  GLU A 105     2935   1329   3351   -158   -787   -238       C  
ATOM    859  C   GLU A 105     -14.847  -5.663   1.345  1.00 18.32           C  
ANISOU  859  C   GLU A 105     2640   1192   3130     68   -804   -159       C  
ATOM    860  O   GLU A 105     -14.518  -6.478   2.225  1.00 19.60           O  
ANISOU  860  O   GLU A 105     2986   1313   3150     63   -574    -84       O  
ATOM    861  CB  GLU A 105     -16.695  -6.128  -0.300  1.00 23.76           C  
ANISOU  861  CB  GLU A 105     3719   1628   3679   -175   -974   -130       C  
ATOM    862  CG  GLU A 105     -18.172  -6.085  -0.657  1.00 25.78           C  
ANISOU  862  CG  GLU A 105     3741   2261   3793    -84  -1208   -412       C  
ATOM    863  CD  GLU A 105     -18.534  -6.516  -2.088  1.00 29.07           C  
ANISOU  863  CD  GLU A 105     3675   2850   4521     -3  -1113   -599       C  
ATOM    864  OE1 GLU A 105     -17.637  -6.860  -2.898  1.00 32.48           O  
ANISOU  864  OE1 GLU A 105     4353   3217   4772   -248   -970   -950       O  
ATOM    865  OE2 GLU A 105     -19.742  -6.500  -2.388  1.00 31.41           O  
ANISOU  865  OE2 GLU A 105     3579   3353   5003   -138  -1311   -358       O  
ATOM    866  N   PHE A 106     -13.936  -4.930   0.680  1.00 18.21           N  
ANISOU  866  N   PHE A 106     2456   1249   3212   -147   -438   -267       N  
ATOM    867  CA  PHE A 106     -12.512  -5.102   0.936  1.00 18.40           C  
ANISOU  867  CA  PHE A 106     2502   1699   2788    254   -445   -222       C  
ATOM    868  C   PHE A 106     -12.179  -4.763   2.388  1.00 16.31           C  
ANISOU  868  C   PHE A 106     1925   1359   2914    494   -271   -167       C  
ATOM    869  O   PHE A 106     -11.497  -5.534   3.073  1.00 18.16           O  
ANISOU  869  O   PHE A 106     2358   1492   3049    327   -230   -107       O  
ATOM    870  CB  PHE A 106     -11.658  -4.215   0.021  1.00 19.54           C  
ANISOU  870  CB  PHE A 106     2881   1899   2644    166   -160   -453       C  
ATOM    871  CG  PHE A 106     -11.706  -4.539  -1.446  1.00 20.74           C  
ANISOU  871  CG  PHE A 106     3304   1846   2731    521   -382   -328       C  
ATOM    872  CD1 PHE A 106     -11.214  -3.624  -2.367  1.00 21.74           C  
ANISOU  872  CD1 PHE A 106     3675   1995   2589    449   -326    -97       C  
ATOM    873  CD2 PHE A 106     -12.233  -5.736  -1.923  1.00 22.50           C  
ANISOU  873  CD2 PHE A 106     3678   1890   2979    378   -326   -594       C  
ATOM    874  CE1 PHE A 106     -11.216  -3.889  -3.707  1.00 24.17           C  
ANISOU  874  CE1 PHE A 106     4351   2264   2567    256   -317   -322       C  
ATOM    875  CE2 PHE A 106     -12.261  -6.012  -3.301  1.00 24.99           C  
ANISOU  875  CE2 PHE A 106     4345   2136   3013    145   -317   -324       C  
ATOM    876  CZ  PHE A 106     -11.737  -5.101  -4.184  1.00 26.01           C  
ANISOU  876  CZ  PHE A 106     4570   2511   2804   -109   -128   -451       C  
ATOM    877  N   ILE A 107     -12.700  -3.633   2.904  1.00 16.33           N  
ANISOU  877  N   ILE A 107     2035   1319   2849    134   -117   -144       N  
ATOM    878  CA  ILE A 107     -12.358  -3.292   4.291  1.00 16.05           C  
ANISOU  878  CA  ILE A 107     2249   1036   2815    -12   -128    -29       C  
ATOM    879  C   ILE A 107     -13.015  -4.258   5.279  1.00 15.31           C  
ANISOU  879  C   ILE A 107     1807    967   3041     38   -263    107       C  
ATOM    880  O   ILE A 107     -12.455  -4.535   6.351  1.00 16.13           O  
ANISOU  880  O   ILE A 107     1968   1192   2968    170   -106     98       O  
ATOM    881  CB  ILE A 107     -12.654  -1.813   4.635  1.00 15.38           C  
ANISOU  881  CB  ILE A 107     1844   1263   2737     18   -198   -107       C  
ATOM    882  CG1 ILE A 107     -11.791  -1.397   5.868  1.00 15.69           C  
ANISOU  882  CG1 ILE A 107     1915   1281   2764    -42   -124    -14       C  
ATOM    883  CG2 ILE A 107     -14.145  -1.559   4.942  1.00 16.71           C  
ANISOU  883  CG2 ILE A 107     1851   1413   3085     35     -7    310       C  
ATOM    884  CD1 ILE A 107     -11.909   0.150   6.245  1.00 16.49           C  
ANISOU  884  CD1 ILE A 107     2282   1225   2758     98    102     61       C  
ATOM    885  N   SER A 108     -14.193  -4.793   4.944  1.00 16.62           N  
ANISOU  885  N   SER A 108     1850   1114   3350    -14     15    107       N  
ATOM    886  CA  SER A 108     -14.798  -5.825   5.796  1.00 17.62           C  
ANISOU  886  CA  SER A 108     1930   1276   3489    -25   -279    407       C  
ATOM    887  C   SER A 108     -13.897  -7.062   5.901  1.00 18.68           C  
ANISOU  887  C   SER A 108     2424   1246   3429    -66   -523    326       C  
ATOM    888  O   SER A 108     -13.706  -7.604   7.004  1.00 18.24           O  
ANISOU  888  O   SER A 108     2437   1169   3322    180   -468    133       O  
ATOM    889  CB  SER A 108     -16.191  -6.223   5.270  1.00 19.40           C  
ANISOU  889  CB  SER A 108     2142   1323   3905   -162   -353    291       C  
ATOM    890  OG  SER A 108     -17.081  -5.110   5.355  1.00 19.73           O  
ANISOU  890  OG  SER A 108     2149   1413   3935    -40   -226    352       O  
ATOM    891  N   CYS A 109     -13.332  -7.494   4.775  1.00 19.53           N  
ANISOU  891  N   CYS A 109     2635   1204   3581    -39   -576    -23       N  
ATOM    892  CA  CYS A 109     -12.377  -8.597   4.826  1.00 21.97           C  
ANISOU  892  CA  CYS A 109     3173   1475   3700    161   -337    -85       C  
ATOM    893  C   CYS A 109     -11.178  -8.242   5.717  1.00 19.49           C  
ANISOU  893  C   CYS A 109     2651   1474   3279    375   -345    -26       C  
ATOM    894  O   CYS A 109     -10.735  -9.053   6.549  1.00 20.10           O  
ANISOU  894  O   CYS A 109     2646   1519   3474    600   -316    -78       O  
ATOM    895  CB  CYS A 109     -11.899  -8.840   3.414  1.00 23.33           C  
ANISOU  895  CB  CYS A 109     3592   1284   3989    328   -275   -329       C  
ATOM    896  SG  CYS A 109     -10.847 -10.278   3.264  1.00 29.40           S  
ANISOU  896  SG  CYS A 109     4742   2064   4366    806   -200   -374       S  
ATOM    897  N   ALA A 110     -10.644  -7.012   5.572  1.00 18.30           N  
ANISOU  897  N   ALA A 110     2494   1441   3019    212   -106   -378       N  
ATOM    898  CA  ALA A 110      -9.503  -6.603   6.372  1.00 17.97           C  
ANISOU  898  CA  ALA A 110     2065   1744   3017    271     17   -133       C  
ATOM    899  C   ALA A 110      -9.843  -6.572   7.857  1.00 17.46           C  
ANISOU  899  C   ALA A 110     1919   1574   3141    323     -8     71       C  
ATOM    900  O   ALA A 110      -9.024  -6.972   8.700  1.00 18.51           O  
ANISOU  900  O   ALA A 110     1942   1888   3205    156    -79    126       O  
ATOM    901  CB  ALA A 110      -8.990  -5.250   5.904  1.00 18.56           C  
ANISOU  901  CB  ALA A 110     2266   1951   2837    -95   -166     99       C  
ATOM    902  N   ILE A 111     -11.052  -6.113   8.200  1.00 16.29           N  
ANISOU  902  N   ILE A 111     1697   1372   3121      9    312   -234       N  
ATOM    903  CA  ILE A 111     -11.484  -6.087   9.601  1.00 16.55           C  
ANISOU  903  CA  ILE A 111     1818   1338   3133    244    165    -59       C  
ATOM    904  C   ILE A 111     -11.468  -7.488  10.214  1.00 17.16           C  
ANISOU  904  C   ILE A 111     1971   1301   3249      8   -157    199       C  
ATOM    905  O   ILE A 111     -10.943  -7.702  11.321  1.00 17.54           O  
ANISOU  905  O   ILE A 111     2060   1583   3022     71   -130    325       O  
ATOM    906  CB  ILE A 111     -12.864  -5.412   9.730  1.00 16.04           C  
ANISOU  906  CB  ILE A 111     1678   1409   3008    -38    257    188       C  
ATOM    907  CG1 ILE A 111     -12.745  -3.885   9.511  1.00 16.47           C  
ANISOU  907  CG1 ILE A 111     2000   1173   3085   -132    -22    298       C  
ATOM    908  CG2 ILE A 111     -13.458  -5.663  11.115  1.00 18.14           C  
ANISOU  908  CG2 ILE A 111     2177   1509   3208    -31    195    313       C  
ATOM    909  CD1 ILE A 111     -14.082  -3.231   9.132  1.00 17.57           C  
ANISOU  909  CD1 ILE A 111     1860   1571   3247    197    137    194       C  
ATOM    910  N   ILE A 112     -12.062  -8.455   9.508  1.00 18.60           N  
ANISOU  910  N   ILE A 112     2193   1325   3549    -44    -77    205       N  
ATOM    911  CA  ILE A 112     -12.142  -9.829  10.023  1.00 19.09           C  
ANISOU  911  CA  ILE A 112     2158   1139   3956   -185   -371    288       C  
ATOM    912  C   ILE A 112     -10.737 -10.399  10.191  1.00 20.65           C  
ANISOU  912  C   ILE A 112     2348   1472   4028    199   -211    405       C  
ATOM    913  O   ILE A 112     -10.441 -11.070  11.188  1.00 21.65           O  
ANISOU  913  O   ILE A 112     2541   1557   4129    330   -430    467       O  
ATOM    914  CB  ILE A 112     -12.990 -10.702   9.087  1.00 21.78           C  
ANISOU  914  CB  ILE A 112     2890   1199   4188    -67   -539    321       C  
ATOM    915  CG1 ILE A 112     -14.396 -10.182   8.966  1.00 24.12           C  
ANISOU  915  CG1 ILE A 112     3201   1656   4306     11   -477    570       C  
ATOM    916  CG2 ILE A 112     -13.055 -12.159   9.574  1.00 24.32           C  
ANISOU  916  CG2 ILE A 112     3395   1313   4534    -23   -813    440       C  
ATOM    917  CD1 ILE A 112     -15.137 -10.242  10.228  1.00 25.87           C  
ANISOU  917  CD1 ILE A 112     3304   2117   4406     50   -407    146       C  
ATOM    918  N   GLU A 113      -9.864 -10.171   9.217  1.00 21.88           N  
ANISOU  918  N   GLU A 113     2356   1728   4229    309   -273    395       N  
ATOM    919  CA  GLU A 113      -8.482 -10.712   9.307  1.00 25.99           C  
ANISOU  919  CA  GLU A 113     2520   2602   4755    821   -487    497       C  
ATOM    920  C   GLU A 113      -7.761 -10.102  10.511  1.00 22.43           C  
ANISOU  920  C   GLU A 113     2274   2133   4117    455   -273    797       C  
ATOM    921  O   GLU A 113      -7.111 -10.844  11.244  1.00 23.61           O  
ANISOU  921  O   GLU A 113     2624   2218   4130    389   -225    876       O  
ATOM    922  CB  GLU A 113      -7.738 -10.465   7.999  1.00 40.63           C  
ANISOU  922  CB  GLU A 113     4586   4706   6146    849   -252    464       C  
ATOM    923  CG  GLU A 113      -8.260 -11.327   6.874  1.00 57.59           C  
ANISOU  923  CG  GLU A 113     7237   6950   7694    545    -42    400       C  
ATOM    924  CD  GLU A 113      -7.359 -11.364   5.657  1.00 71.52           C  
ANISOU  924  CD  GLU A 113     9345   8803   9026    316     62    253       C  
ATOM    925  OE1 GLU A 113      -6.350 -10.644   5.661  1.00 76.23           O  
ANISOU  925  OE1 GLU A 113    10122   9391   9450    102    126    179       O  
ATOM    926  OE2 GLU A 113      -7.676 -12.113   4.714  1.00 75.74           O  
ANISOU  926  OE2 GLU A 113     9978   9419   9382    339    104    210       O  
ATOM    927  N   VAL A 114      -7.883  -8.794  10.708  1.00 19.92           N  
ANISOU  927  N   VAL A 114     1988   1893   3689    329    -94    547       N  
ATOM    928  CA  VAL A 114      -7.200  -8.172  11.845  1.00 19.77           C  
ANISOU  928  CA  VAL A 114     1948   2064   3498    -70   -243    765       C  
ATOM    929  C   VAL A 114      -7.791  -8.682  13.166  1.00 20.32           C  
ANISOU  929  C   VAL A 114     1879   2113   3728    121    -39    983       C  
ATOM    930  O   VAL A 114      -7.067  -8.929  14.126  1.00 21.79           O  
ANISOU  930  O   VAL A 114     2119   2297   3865   -118   -548    859       O  
ATOM    931  CB  VAL A 114      -7.240  -6.629  11.730  1.00 19.07           C  
ANISOU  931  CB  VAL A 114     1795   2147   3303     59   -182    678       C  
ATOM    932  CG1 VAL A 114      -6.798  -5.988  13.033  1.00 20.31           C  
ANISOU  932  CG1 VAL A 114     2074   2641   3001    -58   -182    624       C  
ATOM    933  CG2 VAL A 114      -6.368  -6.192  10.566  1.00 21.65           C  
ANISOU  933  CG2 VAL A 114     2098   2727   3400     52    315    709       C  
ATOM    934  N   LEU A 115      -9.114  -8.850  13.248  1.00 20.35           N  
ANISOU  934  N   LEU A 115     1963   1856   3915   -132    245    704       N  
ATOM    935  CA  LEU A 115      -9.696  -9.446  14.454  1.00 20.76           C  
ANISOU  935  CA  LEU A 115     1991   1974   3921    267     80   1015       C  
ATOM    936  C   LEU A 115      -9.133 -10.837  14.729  1.00 22.45           C  
ANISOU  936  C   LEU A 115     2236   2146   4148   -210   -405   1305       C  
ATOM    937  O   LEU A 115      -8.800 -11.155  15.879  1.00 24.68           O  
ANISOU  937  O   LEU A 115     2538   2729   4110   -409   -679   1534       O  
ATOM    938  CB  LEU A 115     -11.215  -9.511  14.304  1.00 21.12           C  
ANISOU  938  CB  LEU A 115     2115   1970   3939    109     10    827       C  
ATOM    939  CG  LEU A 115     -11.901  -8.129  14.328  1.00 21.70           C  
ANISOU  939  CG  LEU A 115     2346   2171   3727   -184      5    795       C  
ATOM    940  CD1 LEU A 115     -13.389  -8.269  14.041  1.00 22.54           C  
ANISOU  940  CD1 LEU A 115     2035   2666   3865   -269   -211    956       C  
ATOM    941  CD2 LEU A 115     -11.703  -7.485  15.677  1.00 22.79           C  
ANISOU  941  CD2 LEU A 115     2644   2333   3683     89    -24    330       C  
ATOM    942  N   HIS A 116      -8.980 -11.663  13.691  1.00 25.71           N  
ANISOU  942  N   HIS A 116     3001   2155   4613    -85   -594   1354       N  
ATOM    943  CA AHIS A 116      -8.365 -12.984  13.861  0.50 28.47           C  
ANISOU  943  CA AHIS A 116     3619   2334   4863    339   -606   1344       C  
ATOM    944  CA BHIS A 116      -8.385 -12.978  13.901  0.50 28.91           C  
ANISOU  944  CA BHIS A 116     3629   2465   4890    463   -465   1326       C  
ATOM    945  C   HIS A 116      -6.945 -12.841  14.379  1.00 28.70           C  
ANISOU  945  C   HIS A 116     3337   2605   4963    440   -495   1457       C  
ATOM    946  O   HIS A 116      -6.526 -13.549  15.301  1.00 30.69           O  
ANISOU  946  O   HIS A 116     3435   3025   5201    376   -755   1354       O  
ATOM    947  CB AHIS A 116      -8.280 -13.696  12.508  0.50 30.41           C  
ANISOU  947  CB AHIS A 116     4213   2175   5166    189   -713   1240       C  
ATOM    948  CB BHIS A 116      -8.476 -13.794  12.607  0.50 32.01           C  
ANISOU  948  CB BHIS A 116     4317   2602   5242    649   -347   1149       C  
ATOM    949  CG AHIS A 116      -9.500 -14.471  12.128  0.50 31.49           C  
ANISOU  949  CG AHIS A 116     4541   2052   5372   -186   -711   1200       C  
ATOM    950  CG BHIS A 116      -7.748 -15.099  12.653  0.50 34.97           C  
ANISOU  950  CG BHIS A 116     4821   2937   5528    744    -82    861       C  
ATOM    951  ND1AHIS A 116      -9.952 -15.555  12.851  0.50 33.28           N  
ANISOU  951  ND1AHIS A 116     4829   2227   5587   -330   -654    969       N  
ATOM    952  ND1BHIS A 116      -7.664 -15.862  13.796  0.50 36.12           N  
ANISOU  952  ND1BHIS A 116     5067   3067   5590    789     10    849       N  
ATOM    953  CD2AHIS A 116     -10.314 -14.366  11.052  0.50 32.06           C  
ANISOU  953  CD2AHIS A 116     4625   2137   5420   -318   -709   1116       C  
ATOM    954  CD2BHIS A 116      -7.086 -15.788  11.692  0.50 36.53           C  
ANISOU  954  CD2BHIS A 116     5096   3145   5639    634     58    790       C  
ATOM    955  CE1AHIS A 116     -11.028 -16.048  12.261  0.50 33.39           C  
ANISOU  955  CE1AHIS A 116     4938   2209   5538   -433   -811   1056       C  
ATOM    956  CE1BHIS A 116      -6.973 -16.961  13.545  0.50 35.44           C  
ANISOU  956  CE1BHIS A 116     5088   2765   5614   1059    -44    969       C  
ATOM    957  NE2AHIS A 116     -11.267 -15.345  11.168  0.50 32.68           N  
ANISOU  957  NE2AHIS A 116     4703   2129   5585   -285   -809    950       N  
ATOM    958  NE2BHIS A 116      -6.613 -16.941  12.274  0.50 36.41           N  
ANISOU  958  NE2BHIS A 116     5186   2941   5707    837    117    841       N  
ATOM    959  N   SER A 117      -6.176 -11.940  13.760  1.00 27.75           N  
ANISOU  959  N   SER A 117     2914   2791   4838    682   -513   1365       N  
ATOM    960  CA  SER A 117      -4.756 -11.823  14.080  1.00 29.07           C  
ANISOU  960  CA  SER A 117     2622   3532   4891    717   -418   1399       C  
ATOM    961  C   SER A 117      -4.542 -11.321  15.500  1.00 29.48           C  
ANISOU  961  C   SER A 117     2630   3683   4889    627   -662   1601       C  
ATOM    962  O   SER A 117      -3.628 -11.779  16.189  1.00 32.73           O  
ANISOU  962  O   SER A 117     2824   4408   5205    567   -787   1615       O  
ATOM    963  CB ASER A 117      -4.064 -10.897  13.073  0.44 30.06           C  
ANISOU  963  CB ASER A 117     2560   3902   4961    671   -355   1291       C  
ATOM    964  CB CSER A 117      -4.088 -10.868  13.096  0.56 29.58           C  
ANISOU  964  CB CSER A 117     2550   3811   4877    654   -511   1192       C  
ATOM    965  OG ASER A 117      -2.668 -10.784  13.334  0.44 31.38           O  
ANISOU  965  OG ASER A 117     2746   4103   5073    581   -244   1171       O  
ATOM    966  OG CSER A 117      -4.062 -11.431  11.808  0.56 30.33           O  
ANISOU  966  OG CSER A 117     2817   3842   4867    512   -621    923       O  
ATOM    967  N   ARG A 118      -5.359 -10.344  15.932  1.00 27.96           N  
ANISOU  967  N   ARG A 118     2536   3523   4566   -258   -428   1657       N  
ATOM    968  CA  ARG A 118      -5.190  -9.696  17.229  1.00 27.55           C  
ANISOU  968  CA  ARG A 118     2570   3529   4370   -532   -652   1819       C  
ATOM    969  C   ARG A 118      -5.842 -10.454  18.379  1.00 28.03           C  
ANISOU  969  C   ARG A 118     2556   3661   4434   -897   -950   1902       C  
ATOM    970  O   ARG A 118      -5.469 -10.243  19.543  1.00 29.32           O  
ANISOU  970  O   ARG A 118     2926   4095   4119  -1181   -890   1630       O  
ATOM    971  CB  ARG A 118      -5.720  -8.251  17.166  1.00 27.18           C  
ANISOU  971  CB  ARG A 118     2848   3216   4262   -677   -173   1561       C  
ATOM    972  CG  ARG A 118      -4.805  -7.375  16.357  1.00 26.48           C  
ANISOU  972  CG  ARG A 118     3004   2989   4067   -459   -109    980       C  
ATOM    973  CD  ARG A 118      -5.194  -5.916  16.435  1.00 28.90           C  
ANISOU  973  CD  ARG A 118     3913   3227   3842   -125     16    897       C  
ATOM    974  NE  ARG A 118      -5.001  -5.369  17.776  1.00 31.79           N  
ANISOU  974  NE  ARG A 118     4378   3814   3885   -377     82    524       N  
ATOM    975  CZ  ARG A 118      -4.165  -4.374  18.082  1.00 29.59           C  
ANISOU  975  CZ  ARG A 118     3735   3936   3573   -477    122    494       C  
ATOM    976  NH1 ARG A 118      -4.066  -3.932  19.336  1.00 29.25           N  
ANISOU  976  NH1 ARG A 118     3703   3852   3557   -345    -44    723       N  
ATOM    977  NH2 ARG A 118      -3.462  -3.809  17.131  1.00 29.18           N  
ANISOU  977  NH2 ARG A 118     3835   3884   3368   -272     20    656       N  
ATOM    978  N   HIS A 119      -6.806 -11.326  18.095  1.00 28.37           N  
ANISOU  978  N   HIS A 119     2472   3433   4874   -617   -687   1969       N  
ATOM    979  CA  HIS A 119      -7.568 -12.015  19.138  1.00 28.57           C  
ANISOU  979  CA  HIS A 119     2573   3205   5077   -363   -652   2145       C  
ATOM    980  C   HIS A 119      -7.600 -13.522  18.908  1.00 33.92           C  
ANISOU  980  C   HIS A 119     3315   3715   5858   -103   -571   2081       C  
ATOM    981  O   HIS A 119      -8.671 -14.120  18.794  1.00 34.78           O  
ANISOU  981  O   HIS A 119     3315   3709   6192   -544   -542   1643       O  
ATOM    982  CB  HIS A 119      -8.971 -11.415  19.235  1.00 27.61           C  
ANISOU  982  CB  HIS A 119     2572   3106   4814   -308   -550   2065       C  
ATOM    983  CG  HIS A 119      -8.940  -9.929  19.411  1.00 28.73           C  
ANISOU  983  CG  HIS A 119     2940   3320   4656   -326   -483   1955       C  
ATOM    984  ND1 HIS A 119      -8.603  -9.334  20.612  1.00 30.06           N  
ANISOU  984  ND1 HIS A 119     3272   3644   4507   -233   -619   1925       N  
ATOM    985  CD2 HIS A 119      -9.055  -8.920  18.510  1.00 28.93           C  
ANISOU  985  CD2 HIS A 119     2961   3503   4529   -358   -316   1842       C  
ATOM    986  CE1 HIS A 119      -8.580  -8.018  20.455  1.00 29.53           C  
ANISOU  986  CE1 HIS A 119     3181   3619   4421   -326   -248   1893       C  
ATOM    987  NE2 HIS A 119      -8.840  -7.742  19.186  1.00 27.56           N  
ANISOU  987  NE2 HIS A 119     2764   3471   4236   -215   -259   1846       N  
ATOM    988  N   PRO A 120      -6.434 -14.173  18.843  1.00 37.31           N  
ANISOU  988  N   PRO A 120     3514   4155   6506    575   -572   1758       N  
ATOM    989  CA  PRO A 120      -6.420 -15.641  18.810  1.00 40.95           C  
ANISOU  989  CA  PRO A 120     4191   4598   6770    717   -535   1414       C  
ATOM    990  C   PRO A 120      -7.057 -16.206  20.066  1.00 41.33           C  
ANISOU  990  C   PRO A 120     4579   4532   6591    479   -797   1593       C  
ATOM    991  O   PRO A 120      -6.835 -15.716  21.176  1.00 44.34           O  
ANISOU  991  O   PRO A 120     4995   4954   6898    140   -430   1541       O  
ATOM    992  CB  PRO A 120      -4.927 -15.990  18.775  1.00 42.13           C  
ANISOU  992  CB  PRO A 120     4282   4804   6923    617   -297   1344       C  
ATOM    993  CG  PRO A 120      -4.230 -14.768  18.399  1.00 41.55           C  
ANISOU  993  CG  PRO A 120     4248   4667   6870    560   -223   1497       C  
ATOM    994  CD  PRO A 120      -5.069 -13.619  18.898  1.00 38.04           C  
ANISOU  994  CD  PRO A 120     3583   4258   6612    807   -543   1842       C  
ATOM    995  N   GLY A 121      -7.828 -17.264  19.900  1.00 42.78           N  
ANISOU  995  N   GLY A 121     5056   4788   6411    472  -1166   1238       N  
ATOM    996  CA  GLY A 121      -8.486 -17.823  21.057  1.00 39.84           C  
ANISOU  996  CA  GLY A 121     5080   4440   5617    613  -1617   1456       C  
ATOM    997  C   GLY A 121      -9.653 -17.025  21.582  1.00 37.09           C  
ANISOU  997  C   GLY A 121     5210   3744   5139     -4  -1463   1199       C  
ATOM    998  O   GLY A 121     -10.324 -17.500  22.500  1.00 37.06           O  
ANISOU  998  O   GLY A 121     5675   3498   4907   -511  -1341   1180       O  
ATOM    999  N   ASN A 122      -9.947 -15.840  21.016  1.00 34.19           N  
ANISOU  999  N   ASN A 122     4752   3378   4861   -514  -1410   1442       N  
ATOM   1000  CA  ASN A 122     -11.098 -15.062  21.462  1.00 32.15           C  
ANISOU 1000  CA  ASN A 122     4425   3207   4582  -1074  -1495   1326       C  
ATOM   1001  C   ASN A 122     -11.909 -14.518  20.288  1.00 27.54           C  
ANISOU 1001  C   ASN A 122     3386   2630   4448   -949  -1197   1138       C  
ATOM   1002  O   ASN A 122     -12.591 -13.489  20.403  1.00 28.56           O  
ANISOU 1002  O   ASN A 122     3990   2380   4480   -541  -1151    723       O  
ATOM   1003  CB  ASN A 122     -10.682 -13.933  22.405  1.00 34.36           C  
ANISOU 1003  CB  ASN A 122     4778   3768   4508  -1706  -1682   1374       C  
ATOM   1004  CG  ASN A 122     -10.138 -14.465  23.703  1.00 37.74           C  
ANISOU 1004  CG  ASN A 122     5182   4331   4828  -1923  -1679   1357       C  
ATOM   1005  OD1 ASN A 122     -10.894 -14.919  24.547  1.00 38.62           O  
ANISOU 1005  OD1 ASN A 122     5601   4228   4845  -1947   -991   1312       O  
ATOM   1006  ND2 ASN A 122      -8.811 -14.413  23.870  1.00 41.04           N  
ANISOU 1006  ND2 ASN A 122     5574   4803   5216  -1802  -1724   1588       N  
ATOM   1007  N   PHE A 123     -11.842 -15.183  19.137  1.00 24.34           N  
ANISOU 1007  N   PHE A 123     2666   2473   4108   -942   -610   1224       N  
ATOM   1008  CA  PHE A 123     -12.600 -14.818  17.938  1.00 23.15           C  
ANISOU 1008  CA  PHE A 123     2761   2054   3982   -668   -458   1055       C  
ATOM   1009  C   PHE A 123     -12.899 -16.133  17.201  1.00 22.23           C  
ANISOU 1009  C   PHE A 123     2819   1842   3784      0   -441    662       C  
ATOM   1010  O   PHE A 123     -12.377 -16.398  16.121  1.00 24.61           O  
ANISOU 1010  O   PHE A 123     2935   2559   3858     92     53    678       O  
ATOM   1011  CB  PHE A 123     -11.833 -13.798  17.088  1.00 24.41           C  
ANISOU 1011  CB  PHE A 123     2492   2606   4177   -454   -445   1266       C  
ATOM   1012  CG  PHE A 123     -12.662 -13.182  15.965  1.00 23.07           C  
ANISOU 1012  CG  PHE A 123     2266   2502   3997   -295   -521   1374       C  
ATOM   1013  CD1 PHE A 123     -13.850 -12.517  16.239  1.00 24.52           C  
ANISOU 1013  CD1 PHE A 123     2630   2706   3979    -40   -393   1357       C  
ATOM   1014  CD2 PHE A 123     -12.220 -13.238  14.640  1.00 24.58           C  
ANISOU 1014  CD2 PHE A 123     2797   2376   4168   -389   -371   1050       C  
ATOM   1015  CE1 PHE A 123     -14.620 -11.954  15.200  1.00 24.91           C  
ANISOU 1015  CE1 PHE A 123     2938   2542   3986   -138   -424   1316       C  
ATOM   1016  CE2 PHE A 123     -12.943 -12.664  13.599  1.00 25.72           C  
ANISOU 1016  CE2 PHE A 123     2914   2739   4120   -686   -274    973       C  
ATOM   1017  CZ  PHE A 123     -14.161 -12.025  13.865  1.00 25.48           C  
ANISOU 1017  CZ  PHE A 123     2757   2759   4163   -490   -311   1094       C  
ATOM   1018  N   GLY A 124     -13.802 -16.939  17.773  1.00 20.26           N  
ANISOU 1018  N   GLY A 124     2616   1258   3823   -213   -494    390       N  
ATOM   1019  CA  GLY A 124     -14.118 -18.260  17.253  1.00 20.96           C  
ANISOU 1019  CA  GLY A 124     2794   1368   3802     18   -300    449       C  
ATOM   1020  C   GLY A 124     -15.188 -18.206  16.169  1.00 19.83           C  
ANISOU 1020  C   GLY A 124     2682   1428   3425    -38     80    408       C  
ATOM   1021  O   GLY A 124     -15.566 -17.138  15.675  1.00 21.16           O  
ANISOU 1021  O   GLY A 124     2775   1543   3721   -150    -97    606       O  
ATOM   1022  N   ALA A 125     -15.672 -19.383  15.787  1.00 20.48           N  
ANISOU 1022  N   ALA A 125     2718   1536   3526    -68   -126    229       N  
ATOM   1023  CA  ALA A 125     -16.539 -19.494  14.626  1.00 19.50           C  
ANISOU 1023  CA  ALA A 125     2447   1582   3379   -101    -59    196       C  
ATOM   1024  C   ALA A 125     -17.831 -18.713  14.807  1.00 20.03           C  
ANISOU 1024  C   ALA A 125     2839   1381   3389   -202     87    333       C  
ATOM   1025  O   ALA A 125     -18.372 -18.175  13.827  1.00 21.40           O  
ANISOU 1025  O   ALA A 125     3066   1669   3395    134   -169    458       O  
ATOM   1026  CB  ALA A 125     -16.829 -20.970  14.318  1.00 22.63           C  
ANISOU 1026  CB  ALA A 125     3498   1716   3385     84     14    -61       C  
ATOM   1027  N   CYS A 126     -18.395 -18.716  16.021  1.00 19.98           N  
ANISOU 1027  N   CYS A 126     2916   1185   3490   -344    528    308       N  
ATOM   1028  CA  CYS A 126     -19.657 -18.021  16.211  1.00 20.38           C  
ANISOU 1028  CA  CYS A 126     2955   1447   3341    -30    752    452       C  
ATOM   1029  C   CYS A 126     -19.454 -16.514  16.110  1.00 19.34           C  
ANISOU 1029  C   CYS A 126     2765   1312   3272    -27    271    545       C  
ATOM   1030  O   CYS A 126     -20.223 -15.819  15.426  1.00 20.10           O  
ANISOU 1030  O   CYS A 126     2638   1465   3535   -198    129    683       O  
ATOM   1031  CB  CYS A 126     -20.300 -18.423  17.542  1.00 20.43           C  
ANISOU 1031  CB  CYS A 126     3157   1311   3295   -326    566    425       C  
ATOM   1032  SG  CYS A 126     -20.508 -20.186  17.628  1.00 21.28           S  
ANISOU 1032  SG  CYS A 126     3561   1181   3345   -285    477    280       S  
ATOM   1033  N   ALA A 127     -18.416 -15.979  16.776  1.00 19.82           N  
ANISOU 1033  N   ALA A 127     2768   1275   3489     93    205    364       N  
ATOM   1034  CA  ALA A 127     -18.141 -14.540  16.735  1.00 19.44           C  
ANISOU 1034  CA  ALA A 127     2703   1192   3491   -104    202    654       C  
ATOM   1035  C   ALA A 127     -17.788 -14.112  15.315  1.00 19.61           C  
ANISOU 1035  C   ALA A 127     2388   1382   3683   -165    376    458       C  
ATOM   1036  O   ALA A 127     -18.210 -13.035  14.884  1.00 19.81           O  
ANISOU 1036  O   ALA A 127     2702   1131   3692   -139     24    433       O  
ATOM   1037  CB  ALA A 127     -17.010 -14.232  17.728  1.00 20.89           C  
ANISOU 1037  CB  ALA A 127     2714   1581   3641   -244   -173    275       C  
ATOM   1038  N   GLN A 128     -17.014 -14.925  14.573  1.00 19.71           N  
ANISOU 1038  N   GLN A 128     2275   1718   3495     67    308    457       N  
ATOM   1039  CA  GLN A 128     -16.669 -14.579  13.200  1.00 20.83           C  
ANISOU 1039  CA  GLN A 128     2614   1849   3453    224    325    430       C  
ATOM   1040  C   GLN A 128     -17.918 -14.540  12.335  1.00 19.35           C  
ANISOU 1040  C   GLN A 128     2394   1639   3318    198    -47    577       C  
ATOM   1041  O   GLN A 128     -18.104 -13.622  11.528  1.00 19.80           O  
ANISOU 1041  O   GLN A 128     2527   1599   3397    156   -205    651       O  
ATOM   1042  CB  GLN A 128     -15.717 -15.612  12.628  1.00 25.05           C  
ANISOU 1042  CB  GLN A 128     3430   2594   3493    321    684    747       C  
ATOM   1043  CG  GLN A 128     -15.326 -15.243  11.212  1.00 32.30           C  
ANISOU 1043  CG  GLN A 128     4738   3667   3866    705    621    698       C  
ATOM   1044  CD  GLN A 128     -14.211 -16.099  10.666  1.00 37.04           C  
ANISOU 1044  CD  GLN A 128     5371   4499   4205   1223    633    758       C  
ATOM   1045  OE1 GLN A 128     -13.659 -16.994  11.363  1.00 39.30           O  
ANISOU 1045  OE1 GLN A 128     5139   5194   4600   1522    377    468       O  
ATOM   1046  NE2 GLN A 128     -13.851 -15.837   9.411  1.00 39.33           N  
ANISOU 1046  NE2 GLN A 128     5836   4798   4310   1126    730    472       N  
ATOM   1047  N   GLY A 129     -18.798 -15.524  12.489  1.00 20.39           N  
ANISOU 1047  N   GLY A 129     2577   1589   3580    -94     36    326       N  
ATOM   1048  CA  GLY A 129     -19.997 -15.529  11.675  1.00 19.75           C  
ANISOU 1048  CA  GLY A 129     2436   1390   3679    -33   -276    319       C  
ATOM   1049  C   GLY A 129     -20.895 -14.341  11.961  1.00 19.08           C  
ANISOU 1049  C   GLY A 129     2356   1124   3769   -254   -111    381       C  
ATOM   1050  O   GLY A 129     -21.449 -13.730  11.027  1.00 21.37           O  
ANISOU 1050  O   GLY A 129     2764   1389   3967   -336   -138    660       O  
ATOM   1051  N   ALA A 130     -21.036 -13.992  13.263  1.00 18.72           N  
ANISOU 1051  N   ALA A 130     2205   1140   3767   -239     56    348       N  
ATOM   1052  CA  ALA A 130     -21.827 -12.835  13.693  1.00 19.79           C  
ANISOU 1052  CA  ALA A 130     2611   1113   3796    -57    161    559       C  
ATOM   1053  C   ALA A 130     -21.246 -11.517  13.179  1.00 18.38           C  
ANISOU 1053  C   ALA A 130     2172   1183   3627    -85     35    758       C  
ATOM   1054  O   ALA A 130     -21.987 -10.658  12.675  1.00 18.99           O  
ANISOU 1054  O   ALA A 130     2172   1339   3706   -196     98    694       O  
ATOM   1055  CB  ALA A 130     -21.967 -12.802  15.224  1.00 20.01           C  
ANISOU 1055  CB  ALA A 130     2313   1623   3669   -372    207    812       C  
ATOM   1056  N   MET A 131     -19.921 -11.355  13.275  1.00 18.57           N  
ANISOU 1056  N   MET A 131     2126   1208   3724   -221    252    445       N  
ATOM   1057  CA  MET A 131     -19.298 -10.146  12.748  1.00 19.13           C  
ANISOU 1057  CA  MET A 131     2254   1328   3686   -358   -116    429       C  
ATOM   1058  C   MET A 131     -19.459 -10.052  11.236  1.00 19.38           C  
ANISOU 1058  C   MET A 131     2405   1364   3594    -57   -408    521       C  
ATOM   1059  O   MET A 131     -19.716  -8.950  10.692  1.00 20.24           O  
ANISOU 1059  O   MET A 131     2483   1337   3871   -419   -195    667       O  
ATOM   1060  CB  MET A 131     -17.820 -10.083  13.147  1.00 19.95           C  
ANISOU 1060  CB  MET A 131     2264   1247   4070   -221     60    422       C  
ATOM   1061  CG  MET A 131     -17.155  -8.732  12.828  1.00 21.00           C  
ANISOU 1061  CG  MET A 131     2646   1293   4040   -426      9    412       C  
ATOM   1062  SD  MET A 131     -17.818  -7.260  13.655  1.00 22.92           S  
ANISOU 1062  SD  MET A 131     2777   1758   4174   -258     15     66       S  
ATOM   1063  CE  MET A 131     -17.253  -7.559  15.307  1.00 24.78           C  
ANISOU 1063  CE  MET A 131     3325   2452   3639    -91   -197    535       C  
ATOM   1064  N   ASN A 132     -19.329 -11.175  10.527  1.00 18.37           N  
ANISOU 1064  N   ASN A 132     2267   1409   3304   -211   -120    503       N  
ATOM   1065  CA  ASN A 132     -19.567 -11.152   9.094  1.00 19.13           C  
ANISOU 1065  CA  ASN A 132     2370   1226   3674    129     -8    400       C  
ATOM   1066  C   ASN A 132     -20.980 -10.685   8.781  1.00 19.55           C  
ANISOU 1066  C   ASN A 132     2471   1306   3650   -219   -287    405       C  
ATOM   1067  O   ASN A 132     -21.167  -9.843   7.896  1.00 20.15           O  
ANISOU 1067  O   ASN A 132     2782   1289   3586   -176   -272    356       O  
ATOM   1068  CB  ASN A 132     -19.242 -12.505   8.467  1.00 23.11           C  
ANISOU 1068  CB  ASN A 132     2954   1826   4001    141    298    282       C  
ATOM   1069  CG  ASN A 132     -17.785 -12.615   8.106  1.00 32.65           C  
ANISOU 1069  CG  ASN A 132     4935   2937   4534   -350    467    108       C  
ATOM   1070  OD1 ASN A 132     -17.174 -11.614   7.701  1.00 36.18           O  
ANISOU 1070  OD1 ASN A 132     5276   3676   4796   -365    460   -422       O  
ATOM   1071  ND2 ASN A 132     -17.203 -13.809   8.272  1.00 36.88           N  
ANISOU 1071  ND2 ASN A 132     5536   3670   4807   -147    558     76       N  
ATOM   1072  N   LYS A 133     -21.976 -11.155   9.540  1.00 19.71           N  
ANISOU 1072  N   LYS A 133     2482   1363   3645   -158    -79    299       N  
ATOM   1073  CA  LYS A 133     -23.351 -10.731   9.293  1.00 21.04           C  
ANISOU 1073  CA  LYS A 133     2357   1462   4177   -605    -86    582       C  
ATOM   1074  C   LYS A 133     -23.520  -9.242   9.576  1.00 20.74           C  
ANISOU 1074  C   LYS A 133     2513   1293   4074   -485   -392    395       C  
ATOM   1075  O   LYS A 133     -24.205  -8.564   8.816  1.00 20.57           O  
ANISOU 1075  O   LYS A 133     2379   1444   3993   -398   -371    600       O  
ATOM   1076  CB  LYS A 133     -24.348 -11.531  10.114  1.00 22.22           C  
ANISOU 1076  CB  LYS A 133     2660   1533   4250   -726    -34    575       C  
ATOM   1077  CG  LYS A 133     -24.625 -12.935   9.590  1.00 25.45           C  
ANISOU 1077  CG  LYS A 133     3303   1568   4799   -656   -309    675       C  
ATOM   1078  CD  LYS A 133     -25.830 -13.527  10.326  1.00 28.01           C  
ANISOU 1078  CD  LYS A 133     3680   2201   4763  -1294   -275    863       C  
ATOM   1079  CE  LYS A 133     -26.170 -14.887   9.804  1.00 32.45           C  
ANISOU 1079  CE  LYS A 133     3943   3142   5243  -1413   -531    880       C  
ATOM   1080  NZ  LYS A 133     -27.442 -15.273  10.445  1.00 34.13           N  
ANISOU 1080  NZ  LYS A 133     3874   3731   5362  -1229   -486   1054       N  
ATOM   1081  N   ALA A 134     -22.974  -8.745  10.696  1.00 20.11           N  
ANISOU 1081  N   ALA A 134     2311   1326   4004   -510    -63    492       N  
ATOM   1082  CA  ALA A 134     -23.075  -7.324  11.047  1.00 18.75           C  
ANISOU 1082  CA  ALA A 134     2168   1101   3856   -226    -54    468       C  
ATOM   1083  C   ALA A 134     -22.469  -6.442   9.951  1.00 18.37           C  
ANISOU 1083  C   ALA A 134     1929   1250   3800   -283   -250    724       C  
ATOM   1084  O   ALA A 134     -23.067  -5.419   9.565  1.00 19.03           O  
ANISOU 1084  O   ALA A 134     1977   1342   3910    -63   -139    561       O  
ATOM   1085  CB  ALA A 134     -22.381  -7.050  12.382  1.00 20.18           C  
ANISOU 1085  CB  ALA A 134     2344   1568   3756   -343   -387    339       C  
ATOM   1086  N   LEU A 135     -21.314  -6.834   9.393  1.00 18.42           N  
ANISOU 1086  N   LEU A 135     2028   1274   3696   -321    -64    483       N  
ATOM   1087  CA  LEU A 135     -20.688  -6.016   8.351  1.00 18.36           C  
ANISOU 1087  CA  LEU A 135     1891   1416   3667   -378    -84    446       C  
ATOM   1088  C   LEU A 135     -21.482  -6.129   7.044  1.00 19.58           C  
ANISOU 1088  C   LEU A 135     2333   1447   3658   -501   -240    556       C  
ATOM   1089  O   LEU A 135     -21.571  -5.161   6.279  1.00 19.41           O  
ANISOU 1089  O   LEU A 135     2283   1420   3674   -100   -100    752       O  
ATOM   1090  CB  LEU A 135     -19.206  -6.408   8.201  1.00 18.64           C  
ANISOU 1090  CB  LEU A 135     2086   1559   3437   -193   -471    543       C  
ATOM   1091  CG  LEU A 135     -18.347  -6.148   9.447  1.00 19.36           C  
ANISOU 1091  CG  LEU A 135     2029   1712   3616   -284   -512    374       C  
ATOM   1092  CD1 LEU A 135     -16.953  -6.702   9.236  1.00 20.89           C  
ANISOU 1092  CD1 LEU A 135     1841   2601   3496    -54   -209    441       C  
ATOM   1093  CD2 LEU A 135     -18.312  -4.646   9.783  1.00 22.09           C  
ANISOU 1093  CD2 LEU A 135     2927   1364   4103   -278   -320    203       C  
ATOM   1094  N   GLU A 136     -22.077  -7.297   6.764  1.00 19.61           N  
ANISOU 1094  N   GLU A 136     2277   1485   3691   -354   -450    552       N  
ATOM   1095  CA  GLU A 136     -22.876  -7.465   5.561  1.00 20.69           C  
ANISOU 1095  CA  GLU A 136     2727   1220   3915   -218   -421    338       C  
ATOM   1096  C   GLU A 136     -24.124  -6.595   5.632  1.00 21.83           C  
ANISOU 1096  C   GLU A 136     2898   1469   3927   -174   -318    518       C  
ATOM   1097  O   GLU A 136     -24.481  -5.947   4.646  1.00 20.81           O  
ANISOU 1097  O   GLU A 136     2582   1670   3654   -160   -656    462       O  
ATOM   1098  CB  GLU A 136     -23.245  -8.952   5.398  1.00 23.20           C  
ANISOU 1098  CB  GLU A 136     2887   1572   4355   -438   -952    133       C  
ATOM   1099  CG  GLU A 136     -23.995  -9.231   4.134  1.00 29.27           C  
ANISOU 1099  CG  GLU A 136     3939   2175   5007   -816  -1002   -310       C  
ATOM   1100  CD  GLU A 136     -24.372 -10.727   3.978  1.00 35.05           C  
ANISOU 1100  CD  GLU A 136     5071   2603   5646   -817  -1494   -454       C  
ATOM   1101  OE1 GLU A 136     -24.037 -11.531   4.874  1.00 38.65           O  
ANISOU 1101  OE1 GLU A 136     5866   2623   6195   -765  -1543   -302       O  
ATOM   1102  OE2 GLU A 136     -25.020 -11.120   2.985  1.00 37.63           O  
ANISOU 1102  OE2 GLU A 136     5575   2801   5921   -857  -1244   -673       O  
ATOM   1103  N   LEU A 137     -24.760  -6.521   6.809  1.00 19.83           N  
ANISOU 1103  N   LEU A 137     2042   1543   3949   -272   -336    350       N  
ATOM   1104  CA  LEU A 137     -25.936  -5.674   6.968  1.00 21.24           C  
ANISOU 1104  CA  LEU A 137     2181   1793   4096   -259     27    445       C  
ATOM   1105  C   LEU A 137     -25.552  -4.207   6.764  1.00 20.75           C  
ANISOU 1105  C   LEU A 137     2202   1709   3972   -300   -484    380       C  
ATOM   1106  O   LEU A 137     -26.243  -3.460   6.061  1.00 21.09           O  
ANISOU 1106  O   LEU A 137     2022   1868   4124   -138   -443    597       O  
ATOM   1107  CB  LEU A 137     -26.533  -5.898   8.361  1.00 22.33           C  
ANISOU 1107  CB  LEU A 137     2175   1863   4447   -354    -59    589       C  
ATOM   1108  CG  LEU A 137     -27.698  -4.954   8.738  1.00 22.88           C  
ANISOU 1108  CG  LEU A 137     2025   2093   4577   -333   -475    461       C  
ATOM   1109  CD1 LEU A 137     -28.908  -5.137   7.814  1.00 23.85           C  
ANISOU 1109  CD1 LEU A 137     2154   2230   4680   -183   -579    107       C  
ATOM   1110  CD2 LEU A 137     -28.066  -5.146  10.214  1.00 23.74           C  
ANISOU 1110  CD2 LEU A 137     2259   2116   4645   -280    -98    611       C  
ATOM   1111  N   PHE A 138     -24.437  -3.776   7.364  1.00 19.41           N  
ANISOU 1111  N   PHE A 138     2013   1557   3805   -293   -254    591       N  
ATOM   1112  CA  PHE A 138     -23.914  -2.419   7.176  1.00 19.70           C  
ANISOU 1112  CA  PHE A 138     2106   1627   3752   -453   -311    576       C  
ATOM   1113  C   PHE A 138     -23.715  -2.110   5.691  1.00 19.31           C  
ANISOU 1113  C   PHE A 138     2120   1436   3780   -318   -398    567       C  
ATOM   1114  O   PHE A 138     -24.173  -1.059   5.196  1.00 20.74           O  
ANISOU 1114  O   PHE A 138     2206   1694   3980   -159   -641    802       O  
ATOM   1115  CB  PHE A 138     -22.608  -2.326   7.972  1.00 19.06           C  
ANISOU 1115  CB  PHE A 138     1908   1542   3790   -280   -367    429       C  
ATOM   1116  CG  PHE A 138     -21.752  -1.122   7.665  1.00 19.11           C  
ANISOU 1116  CG  PHE A 138     2024   1688   3549   -196   -488    406       C  
ATOM   1117  CD1 PHE A 138     -20.648  -1.253   6.848  1.00 19.56           C  
ANISOU 1117  CD1 PHE A 138     1772   1792   3866   -338    -47    435       C  
ATOM   1118  CD2 PHE A 138     -21.985   0.109   8.256  1.00 20.89           C  
ANISOU 1118  CD2 PHE A 138     2729   1631   3576   -358   -305    348       C  
ATOM   1119  CE1 PHE A 138     -19.801  -0.205   6.598  1.00 20.57           C  
ANISOU 1119  CE1 PHE A 138     2116   1803   3895    -37    -57    231       C  
ATOM   1120  CE2 PHE A 138     -21.148   1.192   7.979  1.00 22.79           C  
ANISOU 1120  CE2 PHE A 138     2943   1852   3862   -458    -55    172       C  
ATOM   1121  CZ  PHE A 138     -20.070   1.027   7.157  1.00 22.53           C  
ANISOU 1121  CZ  PHE A 138     2712   1783   4065   -111    -57    256       C  
ATOM   1122  N   ARG A 139     -23.085  -3.031   4.931  1.00 20.11           N  
ANISOU 1122  N   ARG A 139     2129   1816   3697   -328   -306    370       N  
ATOM   1123  CA  ARG A 139     -22.879  -2.784   3.501  1.00 19.63           C  
ANISOU 1123  CA  ARG A 139     2103   1725   3629   -115   -568    510       C  
ATOM   1124  C   ARG A 139     -24.194  -2.730   2.742  1.00 21.53           C  
ANISOU 1124  C   ARG A 139     2423   1924   3834   -227   -498    710       C  
ATOM   1125  O   ARG A 139     -24.349  -1.920   1.815  1.00 22.52           O  
ANISOU 1125  O   ARG A 139     2618   2055   3886   -121   -768    851       O  
ATOM   1126  CB  ARG A 139     -21.982  -3.857   2.892  1.00 20.03           C  
ANISOU 1126  CB  ARG A 139     2095   1880   3636   -205   -562    387       C  
ATOM   1127  CG  ARG A 139     -20.540  -3.845   3.399  1.00 21.26           C  
ANISOU 1127  CG  ARG A 139     2338   2072   3667   -382   -666    457       C  
ATOM   1128  CD  ARG A 139     -19.593  -4.714   2.550  1.00 21.90           C  
ANISOU 1128  CD  ARG A 139     2610   1753   3960   -285   -414    552       C  
ATOM   1129  NE  ARG A 139     -20.131  -6.063   2.359  1.00 21.71           N  
ANISOU 1129  NE  ARG A 139     2451   1742   4057   -314   -327    642       N  
ATOM   1130  CZ  ARG A 139     -19.956  -7.078   3.203  1.00 21.00           C  
ANISOU 1130  CZ  ARG A 139     2683   1440   3857   -432   -330    228       C  
ATOM   1131  NH1 ARG A 139     -20.498  -8.256   2.902  1.00 23.34           N  
ANISOU 1131  NH1 ARG A 139     2957   1601   4310   -221   -154    234       N  
ATOM   1132  NH2 ARG A 139     -19.253  -6.922   4.325  1.00 20.96           N  
ANISOU 1132  NH2 ARG A 139     2263   1840   3860   -210   -108    439       N  
ATOM   1133  N   LYS A 140     -25.114  -3.651   3.024  1.00 21.25           N  
ANISOU 1133  N   LYS A 140     2164   1780   4129   -142   -581    492       N  
ATOM   1134  CA  LYS A 140     -26.375  -3.677   2.292  1.00 23.10           C  
ANISOU 1134  CA  LYS A 140     2584   1811   4381   -165   -921    706       C  
ATOM   1135  C   LYS A 140     -27.165  -2.395   2.544  1.00 24.58           C  
ANISOU 1135  C   LYS A 140     2630   2077   4632   -191   -967    804       C  
ATOM   1136  O   LYS A 140     -27.767  -1.824   1.622  1.00 25.37           O  
ANISOU 1136  O   LYS A 140     2767   2121   4749   -338  -1192   1006       O  
ATOM   1137  CB  LYS A 140     -27.150  -4.920   2.716  1.00 26.68           C  
ANISOU 1137  CB  LYS A 140     3088   1971   5080   -666  -1088    502       C  
ATOM   1138  CG  LYS A 140     -26.669  -6.185   1.984  1.00 32.14           C  
ANISOU 1138  CG  LYS A 140     4169   2182   5861   -562  -1062    447       C  
ATOM   1139  CD  LYS A 140     -27.414  -7.431   2.438  1.00 36.07           C  
ANISOU 1139  CD  LYS A 140     4852   2443   6408   -635  -1096    170       C  
ATOM   1140  CE  LYS A 140     -26.988  -8.668   1.658  1.00 39.26           C  
ANISOU 1140  CE  LYS A 140     5482   2653   6784   -725  -1025    -30       C  
ATOM   1141  NZ  LYS A 140     -27.608  -9.871   2.251  1.00 43.22           N  
ANISOU 1141  NZ  LYS A 140     6053   3273   7096   -555   -949     63       N  
ATOM   1142  N   ASP A 141     -27.172  -1.923   3.792  1.00 22.77           N  
ANISOU 1142  N   ASP A 141     2248   1920   4485   -219   -987    557       N  
ATOM   1143  CA  ASP A 141     -27.904  -0.699   4.098  1.00 23.16           C  
ANISOU 1143  CA  ASP A 141     2661   1656   4481      8   -762    700       C  
ATOM   1144  C   ASP A 141     -27.233   0.531   3.463  1.00 24.66           C  
ANISOU 1144  C   ASP A 141     2538   2002   4830     99   -979    887       C  
ATOM   1145  O   ASP A 141     -27.930   1.449   3.033  1.00 25.44           O  
ANISOU 1145  O   ASP A 141     2266   2288   5111     77   -964    909       O  
ATOM   1146  CB  ASP A 141     -28.094  -0.576   5.617  1.00 24.30           C  
ANISOU 1146  CB  ASP A 141     2591   2013   4628    -95   -585    190       C  
ATOM   1147  CG  ASP A 141     -29.191  -1.516   6.168  1.00 25.95           C  
ANISOU 1147  CG  ASP A 141     2859   2475   4528    -64   -736    196       C  
ATOM   1148  OD1 ASP A 141     -29.921  -2.158   5.371  1.00 25.65           O  
ANISOU 1148  OD1 ASP A 141     2507   2676   4563   -246   -862    379       O  
ATOM   1149  OD2 ASP A 141     -29.294  -1.618   7.425  1.00 24.34           O  
ANISOU 1149  OD2 ASP A 141     2581   2256   4412   -168   -683    -13       O  
ATOM   1150  N   ILE A 142     -25.887   0.569   3.380  1.00 23.10           N  
ANISOU 1150  N   ILE A 142     2166   1760   4849    -17   -663    760       N  
ATOM   1151  CA  ILE A 142     -25.211   1.630   2.612  1.00 24.52           C  
ANISOU 1151  CA  ILE A 142     2096   2220   4999     55   -377   1138       C  
ATOM   1152  C   ILE A 142     -25.543   1.531   1.137  1.00 26.71           C  
ANISOU 1152  C   ILE A 142     2162   2676   5312    340   -340   1366       C  
ATOM   1153  O   ILE A 142     -25.783   2.551   0.473  1.00 27.88           O  
ANISOU 1153  O   ILE A 142     2259   3183   5151     54   -310   2003       O  
ATOM   1154  CB  ILE A 142     -23.686   1.570   2.833  1.00 24.32           C  
ANISOU 1154  CB  ILE A 142     2401   2101   4739    -56    -12   1021       C  
ATOM   1155  CG1 ILE A 142     -23.392   1.933   4.271  1.00 25.32           C  
ANISOU 1155  CG1 ILE A 142     2878   1806   4937   -417   -517    669       C  
ATOM   1156  CG2 ILE A 142     -22.936   2.443   1.778  1.00 24.61           C  
ANISOU 1156  CG2 ILE A 142     2205   2306   4840    -66   -145    604       C  
ATOM   1157  CD1 ILE A 142     -21.956   1.803   4.583  1.00 26.90           C  
ANISOU 1157  CD1 ILE A 142     2904   2356   4963    117   -427    650       C  
ATOM   1158  N   ALA A 143     -25.508   0.323   0.572  1.00 27.46           N  
ANISOU 1158  N   ALA A 143     2124   3067   5242      8   -497   1500       N  
ATOM   1159  CA  ALA A 143     -25.780   0.169  -0.852  1.00 28.41           C  
ANISOU 1159  CA  ALA A 143     2352   3480   4963   -131   -669   1587       C  
ATOM   1160  C   ALA A 143     -27.180   0.653  -1.208  1.00 29.81           C  
ANISOU 1160  C   ALA A 143     2497   3981   4849     47   -468   2072       C  
ATOM   1161  O   ALA A 143     -27.391   1.197  -2.304  1.00 31.36           O  
ANISOU 1161  O   ALA A 143     2576   4366   4973    333   -371   2327       O  
ATOM   1162  CB  ALA A 143     -25.603  -1.295  -1.254  1.00 29.51           C  
ANISOU 1162  CB  ALA A 143     2990   3284   4938   -239   -855   1535       C  
ATOM   1163  N   ALA A 144     -28.149   0.478  -0.305  1.00 29.50           N  
ANISOU 1163  N   ALA A 144     2110   4319   4778   -260   -586   1987       N  
ATOM   1164  CA  ALA A 144     -29.489   1.021  -0.531  1.00 31.15           C  
ANISOU 1164  CA  ALA A 144     2394   4551   4891     34   -527   2063       C  
ATOM   1165  C   ALA A 144     -29.479   2.547  -0.557  1.00 32.72           C  
ANISOU 1165  C   ALA A 144     2579   4679   5173    586   -341   2175       C  
ATOM   1166  O   ALA A 144     -30.209   3.169  -1.345  1.00 34.25           O  
ANISOU 1166  O   ALA A 144     2714   4954   5344    728   -333   2166       O  
ATOM   1167  CB  ALA A 144     -30.446   0.482   0.546  1.00 31.18           C  
ANISOU 1167  CB  ALA A 144     2204   4732   4912   -339   -295   1860       C  
ATOM   1168  N   LYS A 145     -28.663   3.181   0.282  1.00 31.53           N  
ANISOU 1168  N   LYS A 145     2536   4194   5251    689    -57   2291       N  
ATOM   1169  CA  LYS A 145     -28.594   4.635   0.229  1.00 32.02           C  
ANISOU 1169  CA  LYS A 145     2644   3956   5566    913     81   2123       C  
ATOM   1170  C   LYS A 145     -27.857   5.091  -1.022  1.00 31.54           C  
ANISOU 1170  C   LYS A 145     2562   4008   5414   1098    380   2080       C  
ATOM   1171  O   LYS A 145     -28.231   6.103  -1.629  1.00 33.68           O  
ANISOU 1171  O   LYS A 145     2918   4349   5530   1312    441   2224       O  
ATOM   1172  CB  LYS A 145     -27.930   5.197   1.485  1.00 33.24           C  
ANISOU 1172  CB  LYS A 145     3112   3760   5757    830    217   1974       C  
ATOM   1173  CG  LYS A 145     -28.601   4.886   2.804  1.00 35.85           C  
ANISOU 1173  CG  LYS A 145     3700   3846   6077    943    268   1783       C  
ATOM   1174  CD  LYS A 145     -29.865   5.639   2.970  1.00 39.06           C  
ANISOU 1174  CD  LYS A 145     4286   4347   6209     77    800   1366       C  
ATOM   1175  CE  LYS A 145     -30.403   5.427   4.368  1.00 40.49           C  
ANISOU 1175  CE  LYS A 145     4521   4570   6294   -262   1148    939       C  
ATOM   1176  NZ  LYS A 145     -31.674   6.136   4.445  1.00 39.04           N  
ANISOU 1176  NZ  LYS A 145     3839   4626   6370   -849   1073    900       N  
ATOM   1177  N   TYR A 146     -26.782   4.377  -1.405  1.00 31.04           N  
ANISOU 1177  N   TYR A 146     2306   3868   5620    867    330   2072       N  
ATOM   1178  CA  TYR A 146     -26.109   4.660  -2.681  1.00 31.62           C  
ANISOU 1178  CA  TYR A 146     2833   3587   5595    796    162   2103       C  
ATOM   1179  C   TYR A 146     -27.096   4.662  -3.843  1.00 34.83           C  
ANISOU 1179  C   TYR A 146     3393   4224   5615   1250    146   2324       C  
ATOM   1180  O   TYR A 146     -27.056   5.547  -4.707  1.00 36.72           O  
ANISOU 1180  O   TYR A 146     3730   4470   5751   1415    194   2421       O  
ATOM   1181  CB  TYR A 146     -25.041   3.600  -2.980  1.00 30.25           C  
ANISOU 1181  CB  TYR A 146     2638   3198   5658    938    -33   1444       C  
ATOM   1182  CG  TYR A 146     -23.688   3.822  -2.335  1.00 28.46           C  
ANISOU 1182  CG  TYR A 146     2557   2856   5402    556    269   1046       C  
ATOM   1183  CD1 TYR A 146     -22.567   3.148  -2.780  1.00 30.78           C  
ANISOU 1183  CD1 TYR A 146     2629   3662   5404    334    137    337       C  
ATOM   1184  CD2 TYR A 146     -23.538   4.685  -1.267  1.00 25.52           C  
ANISOU 1184  CD2 TYR A 146     2478   2086   5133     99    625   1000       C  
ATOM   1185  CE1 TYR A 146     -21.333   3.342  -2.162  1.00 29.40           C  
ANISOU 1185  CE1 TYR A 146     2114   3676   5381    744     84    278       C  
ATOM   1186  CE2 TYR A 146     -22.324   4.898  -0.668  1.00 25.65           C  
ANISOU 1186  CE2 TYR A 146     2493   2154   5097    351    763    881       C  
ATOM   1187  CZ  TYR A 146     -21.212   4.281  -1.138  1.00 26.46           C  
ANISOU 1187  CZ  TYR A 146     2113   2762   5178    535    268    303       C  
ATOM   1188  OH  TYR A 146     -19.968   4.486  -0.544  1.00 27.20           O  
ANISOU 1188  OH  TYR A 146     2837   2313   5184    573     74    107       O  
ATOM   1189  N   LYS A 147     -27.934   3.624  -3.917  1.00 36.54           N  
ANISOU 1189  N   LYS A 147     3209   4943   5733   1289     32   2459       N  
ATOM   1190  CA  LYS A 147     -28.946   3.523  -4.967  1.00 40.97           C  
ANISOU 1190  CA  LYS A 147     4117   5393   6058   1754    -45   2412       C  
ATOM   1191  C   LYS A 147     -29.856   4.741  -4.986  1.00 41.71           C  
ANISOU 1191  C   LYS A 147     4274   5860   5713   2022    235   2554       C  
ATOM   1192  O   LYS A 147     -30.151   5.282  -6.060  1.00 41.28           O  
ANISOU 1192  O   LYS A 147     4017   6259   5407   1625     26   2722       O  
ATOM   1193  CB  LYS A 147     -29.774   2.251  -4.786  1.00 46.03           C  
ANISOU 1193  CB  LYS A 147     5272   5538   6677   1199    127   2013       C  
ATOM   1194  CG  LYS A 147     -29.146   1.008  -5.395  1.00 51.18           C  
ANISOU 1194  CG  LYS A 147     6426   5732   7286    797     24   1735       C  
ATOM   1195  CD  LYS A 147     -29.780  -0.285  -4.850  1.00 54.93           C  
ANISOU 1195  CD  LYS A 147     7136   5935   7797    541    -69   1372       C  
ATOM   1196  CE  LYS A 147     -29.145  -1.531  -5.465  1.00 56.66           C  
ANISOU 1196  CE  LYS A 147     7514   5908   8105    444   -193   1214       C  
ATOM   1197  NZ  LYS A 147     -27.686  -1.633  -5.171  1.00 57.45           N  
ANISOU 1197  NZ  LYS A 147     7665   5916   8247    296   -220   1138       N  
ATOM   1198  N   GLU A 148     -30.304   5.194  -3.808  1.00 43.73           N  
ANISOU 1198  N   GLU A 148     4537   6316   5765   2322    253   2360       N  
ATOM   1199  CA  GLU A 148     -31.159   6.377  -3.753  1.00 46.62           C  
ANISOU 1199  CA  GLU A 148     5206   6699   5808   2241    306   1993       C  
ATOM   1200  C   GLU A 148     -30.438   7.597  -4.289  1.00 47.55           C  
ANISOU 1200  C   GLU A 148     5274   6691   6102   2796     52   2049       C  
ATOM   1201  O   GLU A 148     -31.063   8.470  -4.897  1.00 47.88           O  
ANISOU 1201  O   GLU A 148     5507   6537   6146   2958   -296   1948       O  
ATOM   1202  CB  GLU A 148     -31.619   6.639  -2.319  1.00 49.38           C  
ANISOU 1202  CB  GLU A 148     5899   7165   5699   1560    572   1522       C  
ATOM   1203  CG  GLU A 148     -32.510   5.566  -1.757  1.00 51.60           C  
ANISOU 1203  CG  GLU A 148     6499   7555   5550    977    856   1301       C  
ATOM   1204  CD  GLU A 148     -32.723   5.680  -0.234  1.00 54.08           C  
ANISOU 1204  CD  GLU A 148     7206   7866   5477    314   1093   1278       C  
ATOM   1205  OE1 GLU A 148     -32.986   4.638   0.406  1.00 54.47           O  
ANISOU 1205  OE1 GLU A 148     7204   8038   5454   -273   1454   1382       O  
ATOM   1206  OE2 GLU A 148     -32.615   6.799   0.324  1.00 54.48           O  
ANISOU 1206  OE2 GLU A 148     7465   7859   5376    492   1245   1063       O  
ATOM   1207  N   LEU A 149     -29.135   7.674  -4.088  1.00 49.42           N  
ANISOU 1207  N   LEU A 149     5380   6896   6502   2799    283   2042       N  
ATOM   1208  CA  LEU A 149     -28.347   8.772  -4.619  1.00 50.54           C  
ANISOU 1208  CA  LEU A 149     5261   7091   6852   2925    286   1901       C  
ATOM   1209  C   LEU A 149     -27.926   8.559  -6.062  1.00 50.18           C  
ANISOU 1209  C   LEU A 149     5160   7136   6771   2784    346   2237       C  
ATOM   1210  O   LEU A 149     -27.223   9.413  -6.612  1.00 53.61           O  
ANISOU 1210  O   LEU A 149     5860   7340   7171   2340    739   2107       O  
ATOM   1211  CB  LEU A 149     -27.113   8.980  -3.749  1.00 53.26           C  
ANISOU 1211  CB  LEU A 149     5655   7442   7140   2657    347   1471       C  
ATOM   1212  CG  LEU A 149     -27.382   9.593  -2.385  1.00 54.95           C  
ANISOU 1212  CG  LEU A 149     5806   7678   7395   2650    316   1176       C  
ATOM   1213  CD1 LEU A 149     -26.172   9.438  -1.484  1.00 56.25           C  
ANISOU 1213  CD1 LEU A 149     6001   7831   7542   2340    297   1044       C  
ATOM   1214  CD2 LEU A 149     -27.749  11.067  -2.559  1.00 54.68           C  
ANISOU 1214  CD2 LEU A 149     5629   7701   7445   2955     94   1064       C  
ATOM   1215  N   GLY A 150     -28.334   7.460  -6.691  1.00 48.45           N  
ANISOU 1215  N   GLY A 150     4689   7215   6506   2639     37   2432       N  
ATOM   1216  CA  GLY A 150     -27.882   7.186  -8.042  1.00 47.64           C  
ANISOU 1216  CA  GLY A 150     4705   7241   6156   2318    -17   2466       C  
ATOM   1217  C   GLY A 150     -26.391   6.961  -8.173  1.00 46.32           C  
ANISOU 1217  C   GLY A 150     4619   7171   5810   1943   -220   2692       C  
ATOM   1218  O   GLY A 150     -25.861   7.076  -9.281  1.00 48.07           O  
ANISOU 1218  O   GLY A 150     5027   7352   5886   1738   -124   3003       O  
ATOM   1219  N   TYR A 151     -25.692   6.645  -7.080  1.00 43.64           N  
ANISOU 1219  N   TYR A 151     4513   6663   5406   1720   -459   2706       N  
ATOM   1220  CA  TYR A 151     -24.264   6.355  -7.181  1.00 43.30           C  
ANISOU 1220  CA  TYR A 151     4570   6639   5244   1451   -783   2604       C  
ATOM   1221  C   TYR A 151     -24.041   4.912  -7.656  1.00 44.48           C  
ANISOU 1221  C   TYR A 151     4772   6764   5364   1077  -1042   2677       C  
ATOM   1222  O   TYR A 151     -24.571   3.968  -7.051  1.00 45.73           O  
ANISOU 1222  O   TYR A 151     4907   7001   5468    574   -581   2548       O  
ATOM   1223  CB  TYR A 151     -23.549   6.630  -5.837  1.00 42.18           C  
ANISOU 1223  CB  TYR A 151     4621   6443   4962   1566   -580   2280       C  
ATOM   1224  CG  TYR A 151     -22.055   6.305  -5.814  1.00 42.16           C  
ANISOU 1224  CG  TYR A 151     4800   6274   4944   1351   -308   2074       C  
ATOM   1225  CD1 TYR A 151     -21.191   6.838  -6.761  1.00 42.55           C  
ANISOU 1225  CD1 TYR A 151     4856   6360   4952   1098    -43   1781       C  
ATOM   1226  CD2 TYR A 151     -21.511   5.474  -4.835  1.00 41.15           C  
ANISOU 1226  CD2 TYR A 151     4534   6163   4937   1308   -325   1826       C  
ATOM   1227  CE1 TYR A 151     -19.818   6.543  -6.738  1.00 42.40           C  
ANISOU 1227  CE1 TYR A 151     4876   6348   4887   1030   -328   1686       C  
ATOM   1228  CE2 TYR A 151     -20.146   5.181  -4.808  1.00 40.61           C  
ANISOU 1228  CE2 TYR A 151     4411   6159   4861   1156   -489   1642       C  
ATOM   1229  CZ  TYR A 151     -19.308   5.709  -5.769  1.00 40.86           C  
ANISOU 1229  CZ  TYR A 151     4448   6236   4842   1099   -526   1483       C  
ATOM   1230  OH  TYR A 151     -17.955   5.395  -5.743  1.00 41.69           O  
ANISOU 1230  OH  TYR A 151     4711   6275   4854    634   -733   1084       O  
TER    1231      TYR A 151                                                      
HETATM 1232  CHA HEM A 201     -13.811   9.464   6.100  1.00 19.76           C  
ANISOU 1232  CHA HEM A 201     3432   1258   2818    -46   1121    446       C  
HETATM 1233  CHB HEM A 201     -16.082   5.921   8.411  1.00 17.70           C  
ANISOU 1233  CHB HEM A 201     2797    970   2958    312    590    335       C  
HETATM 1234  CHC HEM A 201     -14.712   2.786   4.939  1.00 15.16           C  
ANISOU 1234  CHC HEM A 201     2027   1370   2364    -43    265    204       C  
HETATM 1235  CHD HEM A 201     -12.498   6.384   2.601  1.00 16.98           C  
ANISOU 1235  CHD HEM A 201     2729    944   2777    216    107    249       C  
HETATM 1236  C1A HEM A 201     -14.598   8.833   7.009  1.00 18.89           C  
ANISOU 1236  C1A HEM A 201     3278   1124   2777    360   1124    258       C  
HETATM 1237  C2A HEM A 201     -15.207   9.387   8.171  1.00 20.54           C  
ANISOU 1237  C2A HEM A 201     3750   1244   2809    393   1320    161       C  
HETATM 1238  C3A HEM A 201     -15.830   8.393   8.831  1.00 20.81           C  
ANISOU 1238  C3A HEM A 201     3642   1229   3035    422   1049    375       C  
HETATM 1239  C4A HEM A 201     -15.615   7.182   8.077  1.00 18.58           C  
ANISOU 1239  C4A HEM A 201     3174   1119   2768    286    937    446       C  
HETATM 1240  CMA HEM A 201     -16.654   8.441  10.116  1.00 21.83           C  
ANISOU 1240  CMA HEM A 201     3811   1409   3073    290   1191    388       C  
HETATM 1241  CAA HEM A 201     -15.163  10.875   8.551  1.00 23.20           C  
ANISOU 1241  CAA HEM A 201     4282   1351   3182    384   1110   -150       C  
HETATM 1242  CBA HEM A 201     -16.539  11.539   8.322  1.00 24.64           C  
ANISOU 1242  CBA HEM A 201     4759   1385   3219    249   1217    165       C  
HETATM 1243  CGA HEM A 201     -17.092  11.308   6.954  1.00 26.71           C  
ANISOU 1243  CGA HEM A 201     5176   1646   3325    745   1074    449       C  
HETATM 1244  O1A HEM A 201     -16.464  11.821   5.990  1.00 28.04           O  
ANISOU 1244  O1A HEM A 201     5571   1672   3410    533   1376    347       O  
HETATM 1245  O2A HEM A 201     -18.159  10.640   6.794  1.00 28.32           O  
ANISOU 1245  O2A HEM A 201     5637   2087   3034    928    864    486       O  
HETATM 1246  C1B HEM A 201     -15.903   4.753   7.686  1.00 15.89           C  
ANISOU 1246  C1B HEM A 201     2420    945   2671    254    409    457       C  
HETATM 1247  C2B HEM A 201     -16.395   3.460   8.058  1.00 15.39           C  
ANISOU 1247  C2B HEM A 201     2161   1265   2423    187     44    253       C  
HETATM 1248  C3B HEM A 201     -16.008   2.589   7.095  1.00 15.68           C  
ANISOU 1248  C3B HEM A 201     1943   1354   2660     48    199    343       C  
HETATM 1249  C4B HEM A 201     -15.267   3.309   6.085  1.00 15.73           C  
ANISOU 1249  C4B HEM A 201     2197   1157   2623   -192    246    355       C  
HETATM 1250  CMB HEM A 201     -17.222   3.219   9.309  1.00 17.22           C  
ANISOU 1250  CMB HEM A 201     2373   1692   2477     61    373    602       C  
HETATM 1251  CAB HEM A 201     -16.232   1.077   7.000  1.00 16.46           C  
ANISOU 1251  CAB HEM A 201     2201   1154   2897   -155    213    415       C  
HETATM 1252  CBB HEM A 201     -16.183   0.247   8.061  1.00 17.21           C  
ANISOU 1252  CBB HEM A 201     2184   1449   2904   -119     22    409       C  
HETATM 1253  C1C HEM A 201     -13.975   3.469   4.008  1.00 15.48           C  
ANISOU 1253  C1C HEM A 201     2320   1041   2521    267    437     92       C  
HETATM 1254  C2C HEM A 201     -13.261   2.891   2.900  1.00 15.38           C  
ANISOU 1254  C2C HEM A 201     2163   1154   2528     44    279    128       C  
HETATM 1255  C3C HEM A 201     -12.643   3.900   2.232  1.00 15.23           C  
ANISOU 1255  C3C HEM A 201     2146   1151   2488    217    192     81       C  
HETATM 1256  C4C HEM A 201     -12.974   5.131   2.940  1.00 15.57           C  
ANISOU 1256  C4C HEM A 201     2497    878   2539    325    163    174       C  
HETATM 1257  CMC HEM A 201     -13.248   1.396   2.574  1.00 16.79           C  
ANISOU 1257  CMC HEM A 201     2661   1067   2654    218     75   -219       C  
HETATM 1258  CAC HEM A 201     -11.699   3.870   1.030  1.00 15.67           C  
ANISOU 1258  CAC HEM A 201     2087   1451   2414    270    128   -125       C  
HETATM 1259  CBC HEM A 201     -11.288   2.790   0.369  1.00 16.62           C  
ANISOU 1259  CBC HEM A 201     2297   1341   2676    287   -219   -177       C  
HETATM 1260  C1D HEM A 201     -12.615   7.526   3.368  1.00 17.52           C  
ANISOU 1260  C1D HEM A 201     2951   1085   2622    132    509    300       C  
HETATM 1261  C2D HEM A 201     -11.957   8.795   3.084  1.00 17.38           C  
ANISOU 1261  C2D HEM A 201     2953   1159   2493    147    722    131       C  
HETATM 1262  C3D HEM A 201     -12.278   9.623   4.088  1.00 18.60           C  
ANISOU 1262  C3D HEM A 201     3309   1190   2570   -191    632    188       C  
HETATM 1263  C4D HEM A 201     -13.206   8.934   4.972  1.00 18.51           C  
ANISOU 1263  C4D HEM A 201     3229   1093   2711   -113    871    361       C  
HETATM 1264  CMD HEM A 201     -10.995   9.037   1.895  1.00 18.63           C  
ANISOU 1264  CMD HEM A 201     3094   1580   2405   -101    528    245       C  
HETATM 1265  CAD HEM A 201     -11.796  11.064   4.332  1.00 20.58           C  
ANISOU 1265  CAD HEM A 201     3688   1198   2935   -521    420    132       C  
HETATM 1266  CBD HEM A 201     -10.469  10.814   5.125  1.00 22.26           C  
ANISOU 1266  CBD HEM A 201     3894   1377   3187   -384    972   -292       C  
HETATM 1267  CGD HEM A 201      -9.689  12.086   5.471  1.00 26.09           C  
ANISOU 1267  CGD HEM A 201     4560   1923   3432   -527   1117   -437       C  
HETATM 1268  O1D HEM A 201     -10.231  13.044   6.063  1.00 31.69           O  
ANISOU 1268  O1D HEM A 201     5448   2062   4531  -1034   1331   -813       O  
HETATM 1269  O2D HEM A 201      -8.475  12.160   5.164  1.00 25.59           O  
ANISOU 1269  O2D HEM A 201     4377   2063   3282   -617    262   -551       O  
HETATM 1270  NA  HEM A 201     -14.852   7.467   6.956  1.00 18.39           N  
ANISOU 1270  NA  HEM A 201     3221   1039   2726    292    874    269       N  
HETATM 1271  NB  HEM A 201     -15.235   4.654   6.470  1.00 15.85           N  
ANISOU 1271  NB  HEM A 201     2408    967   2647     47    426    266       N  
HETATM 1272  NC  HEM A 201     -13.789   4.847   4.030  1.00 15.39           N  
ANISOU 1272  NC  HEM A 201     2407   1063   2378    145    264     93       N  
HETATM 1273  ND  HEM A 201     -13.377   7.634   4.523  1.00 17.14           N  
ANISOU 1273  ND  HEM A 201     2921    924   2669     92    680    287       N  
HETATM 1274 FE   HEM A 201     -14.382   6.178   5.443  1.00 17.14          FE  
ANISOU 1274 FE   HEM A 201     2836   1025   2650    109    616    244      FE  
HETATM 1275  S   SO4 A 202      -6.600   3.830  22.105  1.00 76.99           S  
ANISOU 1275  S   SO4 A 202    10010   9634   9608   -221     33   -177       S  
HETATM 1276  O1  SO4 A 202      -5.264   3.242  22.218  1.00 76.33           O  
ANISOU 1276  O1  SO4 A 202     9808   9585   9609   -137     23    -94       O  
HETATM 1277  O2  SO4 A 202      -6.769   4.413  20.773  1.00 75.60           O  
ANISOU 1277  O2  SO4 A 202     9786   9523   9414   -362     30   -130       O  
HETATM 1278  O3  SO4 A 202      -7.625   2.803  22.332  1.00 76.24           O  
ANISOU 1278  O3  SO4 A 202     9956   9585   9427   -248     -1   -174       O  
HETATM 1279  O4  SO4 A 202      -6.730   4.875  23.120  1.00 77.45           O  
ANISOU 1279  O4  SO4 A 202    10050   9677   9701   -168     76   -103       O  
HETATM 1280  S   SO4 A 203       6.524  -2.999   2.519  1.00 86.22           S  
ANISOU 1280  S   SO4 A 203    10819  10914  11025   -168      1     90       S  
HETATM 1281  O1  SO4 A 203       7.108  -2.506   1.275  1.00 86.06           O  
ANISOU 1281  O1  SO4 A 203    10816  10883  10998    -59    -55     41       O  
HETATM 1282  O2  SO4 A 203       5.829  -4.252   2.248  1.00 86.37           O  
ANISOU 1282  O2  SO4 A 203    10901  10909  11008    -96     12     65       O  
HETATM 1283  O3  SO4 A 203       5.577  -2.017   3.037  1.00 85.89           O  
ANISOU 1283  O3  SO4 A 203    10804  10838  10993   -145     11    100       O  
HETATM 1284  O4  SO4 A 203       7.571  -3.235   3.511  1.00 86.62           O  
ANISOU 1284  O4  SO4 A 203    10924  10959  11026   -168     37     41       O  
HETATM 1285 CL    CL A 204     -17.116 -18.006  18.998  1.00 21.31          CL  
ANISOU 1285 CL    CL A 204     3308   1416   3374    -17   -149    254      CL  
HETATM 1286  O   HOH A 301     -19.838  13.473  -6.276  1.00 41.63           O  
ANISOU 1286  O   HOH A 301     5634   4905   5278   1853     41   1083       O  
HETATM 1287  O   HOH A 302       4.164  10.674  11.144  1.00 43.87           O  
ANISOU 1287  O   HOH A 302     5239   5468   5960   -946   -772   -489       O  
HETATM 1288  O   HOH A 303      -6.698 -13.509  22.022  1.00 43.16           O  
ANISOU 1288  O   HOH A 303     5272   5606   5519   -662  -1077   2072       O  
HETATM 1289  O   HOH A 304     -10.541  -2.891  -7.172  1.00 39.98           O  
ANISOU 1289  O   HOH A 304     6164   5154   3871   -318    466    284       O  
HETATM 1290  O   HOH A 305      -2.469   5.799  -5.871  1.00 38.23           O  
ANISOU 1290  O   HOH A 305     4716   4810   4998    -75   -152   -111       O  
HETATM 1291  O   HOH A 306     -18.057  -1.173  24.641  1.00 39.86           O  
ANISOU 1291  O   HOH A 306     4379   4174   6593    190   -960   1158       O  
HETATM 1292  O   HOH A 307     -11.839 -15.821   7.960  1.00 46.21           O  
ANISOU 1292  O   HOH A 307     5888   5779   5890   -457   -318   -268       O  
HETATM 1293  O   HOH A 308      -7.461  -8.486   3.658  1.00 40.51           O  
ANISOU 1293  O   HOH A 308     4916   4927   5548   1441    113   -338       O  
HETATM 1294  O   HOH A 309     -29.270 -13.594   9.783  1.00 49.37           O  
ANISOU 1294  O   HOH A 309     6401   5719   6641   -349    322    894       O  
HETATM 1295  O   HOH A 310     -14.823  13.766   6.038  1.00 33.03           O  
ANISOU 1295  O   HOH A 310     6555   1898   4097    250   1795    186       O  
HETATM 1296  O   HOH A 311     -26.197   0.404  -4.635  1.00 43.49           O  
ANISOU 1296  O   HOH A 311     5740   4912   5873    350   -495    906       O  
HETATM 1297  O   HOH A 312     -12.480  12.760   7.345  1.00 30.55           O  
ANISOU 1297  O   HOH A 312     5336   1858   4414   -574   2047   -360       O  
HETATM 1298  O   HOH A 313     -28.904  11.333  10.450  1.00 29.69           O  
ANISOU 1298  O   HOH A 313     3667   3082   4532   1220    434    838       O  
HETATM 1299  O   HOH A 314       8.098  -1.379   5.295  1.00 36.38           O  
ANISOU 1299  O   HOH A 314     3178   4721   5925   -309   -895   1625       O  
HETATM 1300  O   HOH A 315       0.622  -5.606  -1.614  1.00 51.01           O  
ANISOU 1300  O   HOH A 315     6233   6595   6555    175     -6     33       O  
HETATM 1301  O   HOH A 316      -2.016 -13.787  15.600  1.00 46.41           O  
ANISOU 1301  O   HOH A 316     5443   5892   6298    789   -161    -52       O  
HETATM 1302  O   HOH A 317     -15.340  -8.160  -2.732  1.00 42.99           O  
ANISOU 1302  O   HOH A 317     5658   5375   5302   -668    209   -461       O  
HETATM 1303  O   HOH A 318     -12.944 -17.807  13.787  1.00 35.29           O  
ANISOU 1303  O   HOH A 318     5173   4356   3878    780    492    248       O  
HETATM 1304  O   HOH A 319      -0.250   5.124  11.337  1.00 33.78           O  
ANISOU 1304  O   HOH A 319     3863   5736   3236  -2210   -369    694       O  
HETATM 1305  O   HOH A 320      -0.449  12.772   5.513  1.00 39.33           O  
ANISOU 1305  O   HOH A 320     5815   5055   4075  -2267   -900    646       O  
HETATM 1306  O   HOH A 321     -22.742 -16.561  14.931  1.00 32.57           O  
ANISOU 1306  O   HOH A 321     3501   2703   6169   -835   -775   1266       O  
HETATM 1307  O   HOH A 322     -30.917   5.665  14.186  1.00 32.15           O  
ANISOU 1307  O   HOH A 322     2997   4800   4417    821    311   -345       O  
HETATM 1308  O   HOH A 323     -11.617  10.132  -2.207  1.00 26.61           O  
ANISOU 1308  O   HOH A 323     3683   2570   3857    -38    225    197       O  
HETATM 1309  O   HOH A 324     -30.911  -0.246  18.971  1.00 44.00           O  
ANISOU 1309  O   HOH A 324     5103   6303   5310    433   1819   -256       O  
HETATM 1310  O   HOH A 325     -31.822  -0.902   3.911  1.00 32.74           O  
ANISOU 1310  O   HOH A 325     2918   3531   5989   -529   -998   1527       O  
HETATM 1311  O   HOH A 326     -23.287 -19.249  15.294  1.00 37.23           O  
ANISOU 1311  O   HOH A 326     6917   3424   3805  -2159   -744    881       O  
HETATM 1312  O   HOH A 327     -26.654 -17.813  14.333  1.00 40.41           O  
ANISOU 1312  O   HOH A 327     5165   2911   7280   -388   1450   1472       O  
HETATM 1313  O   HOH A 328      -8.629  10.290  -4.856  1.00 44.26           O  
ANISOU 1313  O   HOH A 328     5940   5785   5091    805   -819    816       O  
HETATM 1314  O   HOH A 329     -25.798  -1.787  13.526  1.00 22.95           O  
ANISOU 1314  O   HOH A 329     2746   2069   3908     62    125    910       O  
HETATM 1315  O   HOH A 330     -23.925 -15.656  12.627  1.00 28.17           O  
ANISOU 1315  O   HOH A 330     3210   2538   4955   -291    118    731       O  
HETATM 1316  O   HOH A 331      -7.604  11.262   2.716  1.00 23.25           O  
ANISOU 1316  O   HOH A 331     3071   2360   3403   -833    752     27       O  
HETATM 1317  O   HOH A 332     -17.950 -18.830  11.186  1.00 35.07           O  
ANISOU 1317  O   HOH A 332     6160   2975   4189    865    850    552       O  
HETATM 1318  O   HOH A 333       1.120  10.937   6.599  1.00 37.02           O  
ANISOU 1318  O   HOH A 333     4509   5077   4482  -1708     64   1448       O  
HETATM 1319  O   HOH A 334      -0.550  -5.344  15.601  1.00 41.58           O  
ANISOU 1319  O   HOH A 334     4998   5482   5317     -8   -891    926       O  
HETATM 1320  O   HOH A 335      -6.030   3.962  13.520  1.00 26.44           O  
ANISOU 1320  O   HOH A 335     3823   3118   3108  -1368   -291    132       O  
HETATM 1321  O   HOH A 336     -20.244  10.938   8.583  1.00 33.90           O  
ANISOU 1321  O   HOH A 336     5077   3939   3863   1118    709    956       O  
HETATM 1322  O   HOH A 337     -23.387   9.406  11.711  1.00 23.96           O  
ANISOU 1322  O   HOH A 337     3546   2158   3402   -810    646   -495       O  
HETATM 1323  O   HOH A 338     -31.632  -5.115  17.403  1.00 37.36           O  
ANISOU 1323  O   HOH A 338     3414   5041   5740   -695    925   1126       O  
HETATM 1324  O   HOH A 339      -7.649  -5.728  -6.009  1.00 40.84           O  
ANISOU 1324  O   HOH A 339     6445   4178   4895    481    701   -754       O  
HETATM 1325  O   HOH A 340     -32.694   3.381   4.664  1.00 37.76           O  
ANISOU 1325  O   HOH A 340     3284   4433   6629   -581  -1215     76       O  
HETATM 1326  O   HOH A 341     -32.115   4.371  17.757  1.00 42.33           O  
ANISOU 1326  O   HOH A 341     4713   5600   5770    128    612    277       O  
HETATM 1327  O   HOH A 342      -0.401  -1.567  15.273  1.00 43.77           O  
ANISOU 1327  O   HOH A 342     5170   6180   5279  -1352    152   -814       O  
HETATM 1328  O   HOH A 343     -24.231   4.152  19.321  1.00 25.91           O  
ANISOU 1328  O   HOH A 343     3915   2391   3540    592    947     83       O  
HETATM 1329  O   HOH A 344     -22.763  13.426   4.941  1.00 33.24           O  
ANISOU 1329  O   HOH A 344     5301   2238   5092    351   1085    811       O  
HETATM 1330  O   HOH A 345      -5.833  -7.137  -4.846  1.00 43.95           O  
ANISOU 1330  O   HOH A 345     6216   5436   5047    714   -522   -458       O  
HETATM 1331  O   HOH A 346     -32.824   2.269  -1.701  1.00 43.14           O  
ANISOU 1331  O   HOH A 346     3979   6157   6257    838   -930    944       O  
HETATM 1332  O   HOH A 347     -31.145  -2.437   9.344  1.00 38.09           O  
ANISOU 1332  O   HOH A 347     3669   4036   6767   -715   1233   -925       O  
HETATM 1333  O   HOH A 348     -21.438  -6.103  -0.208  1.00 29.94           O  
ANISOU 1333  O   HOH A 348     3673   3017   4687   -670  -1049    288       O  
HETATM 1334  O   HOH A 349     -28.895  -0.177  20.686  1.00 44.20           O  
ANISOU 1334  O   HOH A 349     5205   5743   5848    -85    390    846       O  
HETATM 1335  O   HOH A 350     -25.856  -1.589  22.422  1.00 33.14           O  
ANISOU 1335  O   HOH A 350     5099   4213   3278    440    821    758       O  
HETATM 1336  O   HOH A 351     -28.898  -3.206  -0.536  1.00 36.00           O  
ANISOU 1336  O   HOH A 351     3915   4409   5355  -1281  -1274    749       O  
HETATM 1337  O   HOH A 352      -1.481  -8.807  14.946  1.00 37.84           O  
ANISOU 1337  O   HOH A 352     3970   4459   5947    628    -97    834       O  
HETATM 1338  O   HOH A 353      -8.396  -5.891  23.828  1.00 33.95           O  
ANISOU 1338  O   HOH A 353     3995   3387   5519    346   -289     -3       O  
HETATM 1339  O   HOH A 354     -17.519   4.585  19.157  1.00 29.25           O  
ANISOU 1339  O   HOH A 354     4382   3640   3091    467    864    403       O  
HETATM 1340  O   HOH A 355       1.500   5.090  -2.726  1.00 37.05           O  
ANISOU 1340  O   HOH A 355     3714   5943   4419   -190    327    259       O  
HETATM 1341  O   HOH A 356     -21.977 -15.178   8.660  1.00 35.05           O  
ANISOU 1341  O   HOH A 356     3957   4168   5194   -528   -204   -414       O  
HETATM 1342  O   HOH A 357      -2.009  -4.923   9.173  1.00 27.02           O  
ANISOU 1342  O   HOH A 357     2476   4251   3538    951    -28    481       O  
HETATM 1343  O   HOH A 358     -12.090  12.504   0.300  1.00 30.73           O  
ANISOU 1343  O   HOH A 358     3710   3566   4399     48    507   1565       O  
HETATM 1344  O   HOH A 359     -10.125  11.652  10.952  1.00 35.70           O  
ANISOU 1344  O   HOH A 359     6220   3032   4311  -2245    321    101       O  
HETATM 1345  O   HOH A 360     -11.625  13.091  -2.216  1.00 42.30           O  
ANISOU 1345  O   HOH A 360     5995   4933   5143    163   -332    817       O  
HETATM 1346  O   HOH A 361     -22.607  -8.150  24.031  1.00 41.03           O  
ANISOU 1346  O   HOH A 361     5521   5258   4810     35    568   1583       O  
HETATM 1347  O   HOH A 362     -10.135 -17.490  18.252  1.00 31.83           O  
ANISOU 1347  O   HOH A 362     3210   3905   4980    825    155   1477       O  
HETATM 1348  O   HOH A 363     -30.594   1.880   7.435  1.00 30.53           O  
ANISOU 1348  O   HOH A 363     2803   2814   5981    215  -1320   -260       O  
HETATM 1349  O   HOH A 364     -13.682 -13.030  26.377  1.00 46.15           O  
ANISOU 1349  O   HOH A 364     6029   5541   5964    361    451     14       O  
HETATM 1350  O   HOH A 365     -19.656   4.124  20.821  1.00 31.49           O  
ANISOU 1350  O   HOH A 365     4654   3515   3796   -189    572    620       O  
HETATM 1351  O   HOH A 366     -20.537  10.174  -6.628  1.00 37.73           O  
ANISOU 1351  O   HOH A 366     5977   4145   4214    443     52    974       O  
HETATM 1352  O   HOH A 367     -14.627 -14.584   6.967  1.00 41.94           O  
ANISOU 1352  O   HOH A 367     5664   4376   5894    302   -428    328       O  
HETATM 1353  O   HOH A 368       5.164   8.397   7.472  1.00 38.16           O  
ANISOU 1353  O   HOH A 368     4058   5322   5120  -1666   -682   -170       O  
HETATM 1354  O   HOH A 369     -28.526   9.397   2.886  1.00 37.06           O  
ANISOU 1354  O   HOH A 369     4578   4710   4792   -510    520   1058       O  
HETATM 1355  O   HOH A 370      -0.886  13.003  -0.050  1.00 34.69           O  
ANISOU 1355  O   HOH A 370     5621   3598   3960  -1013    730    842       O  
HETATM 1356  O   HOH A 371     -12.100  -3.668  26.719  1.00 23.14           O  
ANISOU 1356  O   HOH A 371     2687   2575   3532    196      5     -3       O  
HETATM 1357  O   HOH A 372     -19.977   1.789  25.098  1.00 41.57           O  
ANISOU 1357  O   HOH A 372     6358   5810   3627   -344    469   -487       O  
HETATM 1358  O   HOH A 373      -5.680 -13.139  10.156  1.00 38.40           O  
ANISOU 1358  O   HOH A 373     5286   3383   5920   1844   -287   -142       O  
HETATM 1359  O   HOH A 374     -12.159   7.665   8.760  1.00 22.09           O  
ANISOU 1359  O   HOH A 374     3705   1912   2776     68    576    -28       O  
HETATM 1360  O   HOH A 375       0.081  -0.981  -0.911  1.00 43.66           O  
ANISOU 1360  O   HOH A 375     4733   6779   5077   -107    370    385       O  
HETATM 1361  O   HOH A 376       3.980  11.893   5.213  1.00 47.52           O  
ANISOU 1361  O   HOH A 376     6306   5941   5809   -681   -464   -512       O  
HETATM 1362  O   HOH A 377     -12.406   5.769   6.506  1.00 20.15           O  
ANISOU 1362  O   HOH A 377     3393   1571   2693   -119    392    285       O  
HETATM 1363  O   HOH A 378      -3.159  -7.134  13.284  1.00 32.16           O  
ANISOU 1363  O   HOH A 378     3209   4113   4896     20    366   1234       O  
HETATM 1364  O   HOH A 379     -19.078  -9.330   5.931  1.00 28.52           O  
ANISOU 1364  O   HOH A 379     4477   2502   3856    824    455    628       O  
HETATM 1365  O   HOH A 380     -19.268  -2.887  22.391  1.00 29.74           O  
ANISOU 1365  O   HOH A 380     4804   2016   4482     86   -589    290       O  
HETATM 1366  O   HOH A 381     -11.222 -11.895   6.195  1.00 36.47           O  
ANISOU 1366  O   HOH A 381     6303   2791   4764    526   -620    353       O  
HETATM 1367  O   HOH A 382     -15.439 -13.548  20.992  1.00 39.51           O  
ANISOU 1367  O   HOH A 382     4406   4523   6083   -440  -1257   -797       O  
HETATM 1368  O   HOH A 383     -22.148  -8.771   0.561  1.00 37.76           O  
ANISOU 1368  O   HOH A 383     5903   3886   4557   -618   -936   -223       O  
HETATM 1369  O   HOH A 384      -6.853 -16.295  24.925  1.00 42.42           O  
ANISOU 1369  O   HOH A 384     4994   4845   6281   -383    197    -32       O  
HETATM 1370  O   HOH A 385     -30.556   1.566   4.325  1.00 30.23           O  
ANISOU 1370  O   HOH A 385     2812   3071   5603    240   -522    595       O  
HETATM 1371  O   HOH A 386      -4.827  -4.788  -6.930  1.00 54.68           O  
ANISOU 1371  O   HOH A 386     6837   6683   7255     69   -286   -604       O  
HETATM 1372  O   HOH A 387      -1.370   0.565  19.646  1.00 47.76           O  
ANISOU 1372  O   HOH A 387     5511   6939   5697  -1536  -1254    -46       O  
HETATM 1373  O   HOH A 388     -15.101 -16.108  20.301  1.00 27.24           O  
ANISOU 1373  O   HOH A 388     3684   2712   3954   -678    -99    139       O  
HETATM 1374  O   HOH A 389     -11.809   9.354  -6.755  1.00 38.43           O  
ANISOU 1374  O   HOH A 389     4899   4056   5645   -699  -1082    549       O  
HETATM 1375  O   HOH A 390      -5.609  -6.109  20.690  1.00 31.82           O  
ANISOU 1375  O   HOH A 390     3756   5010   3325   -934   -455    572       O  
HETATM 1376  O   HOH A 391      -1.900  -7.367  -3.099  1.00 47.47           O  
ANISOU 1376  O   HOH A 391     5961   5978   6097    818    702   -580       O  
HETATM 1377  O   HOH A 392      -9.267  10.554  15.141  1.00 40.99           O  
ANISOU 1377  O   HOH A 392     7287   3891   4395  -1397   -214  -1211       O  
HETATM 1378  O   HOH A 393     -31.627   0.490   9.797  1.00 35.18           O  
ANISOU 1378  O   HOH A 393     3030   3492   6844   -284   -544    890       O  
HETATM 1379  O   HOH A 394     -32.922  12.410   5.502  1.00 38.27           O  
ANISOU 1379  O   HOH A 394     4850   4212   5477   -235    423   -411       O  
HETATM 1380  O   HOH A 395      -1.124  -2.105  18.010  1.00 42.57           O  
ANISOU 1380  O   HOH A 395     4345   5761   6068  -1622     -2    308       O  
HETATM 1381  O   HOH A 396       0.375  -3.675  10.294  1.00 38.63           O  
ANISOU 1381  O   HOH A 396     3867   5572   5238     59   -822    533       O  
HETATM 1382  O   HOH A 397     -17.810 -16.666   9.081  1.00 37.24           O  
ANISOU 1382  O   HOH A 397     5390   3747   5011    235    971    814       O  
HETATM 1383  O   HOH A 398     -18.452  -1.742  -6.344  1.00 30.09           O  
ANISOU 1383  O   HOH A 398     5000   3030   3404   -298  -1317    -37       O  
HETATM 1384  O   HOH A 399     -20.287 -11.189   3.689  1.00 36.88           O  
ANISOU 1384  O   HOH A 399     4756   3783   5472    138   -129    390       O  
HETATM 1385  O   HOH A 400      -9.402  12.228   0.812  1.00 32.73           O  
ANISOU 1385  O   HOH A 400     4121   2952   5361  -1027   -908   1804       O  
HETATM 1386  O   HOH A 401      -3.899  -9.243   9.655  1.00 38.98           O  
ANISOU 1386  O   HOH A 401     4460   4866   5484    869     46    669       O  
HETATM 1387  O   HOH A 402     -17.662 -12.284  21.442  1.00 37.46           O  
ANISOU 1387  O   HOH A 402     5219   3336   5678    490   -187   1350       O  
HETATM 1388  O   HOH A 403     -24.808  -3.229  10.848  1.00 26.80           O  
ANISOU 1388  O   HOH A 403     3391   2684   4107    326   -497    116       O  
HETATM 1389  O   HOH A 404      -4.116  -2.786  -7.884  1.00 42.73           O  
ANISOU 1389  O   HOH A 404     5634   5340   5261     88    780   -310       O  
HETATM 1390  O   HOH A 405     -16.291  -8.964   2.644  1.00 40.90           O  
ANISOU 1390  O   HOH A 405     6197   3237   6105  -1135    101   -486       O  
HETATM 1391  O   HOH A 406     -20.459   0.606  -6.092  1.00 36.28           O  
ANISOU 1391  O   HOH A 406     4056   4725   5003   -854  -1665    678       O  
HETATM 1392  O   HOH A 407     -30.740  -6.749  12.710  1.00 24.06           O  
ANISOU 1392  O   HOH A 407     1877   1767   5498   -201     26    922       O  
HETATM 1393  O   HOH A 408     -24.605  -2.308  -5.032  1.00 54.40           O  
ANISOU 1393  O   HOH A 408     6954   6942   6772    -15   -372     68       O  
HETATM 1394  O   HOH A 409      -2.703  10.551  15.441  1.00 48.37           O  
ANISOU 1394  O   HOH A 409     6383   6159   5836   -283    720   -168       O  
HETATM 1395  O   HOH A 410     -26.942  -3.735  23.867  1.00 44.43           O  
ANISOU 1395  O   HOH A 410     5977   5051   5855   -491    734    691       O  
HETATM 1396  O   HOH A 411     -14.015 -14.483  24.023  1.00 35.51           O  
ANISOU 1396  O   HOH A 411     5552   3982   3957   -102    -40   -803       O  
HETATM 1397  O   HOH A 412     -28.998 -17.364  16.658  1.00 43.45           O  
ANISOU 1397  O   HOH A 412     4659   4429   7420   -643  -1275    -19       O  
HETATM 1398  O   HOH A 413       2.567  12.187  10.206  1.00 43.63           O  
ANISOU 1398  O   HOH A 413     5298   5157   6120  -1469    252   -124       O  
HETATM 1399  O   HOH A 414     -33.100   2.551  12.589  1.00 37.02           O  
ANISOU 1399  O   HOH A 414     2571   6252   5245    279    178   3285       O  
HETATM 1400  O   HOH A 415     -33.173   4.115  14.698  1.00 44.10           O  
ANISOU 1400  O   HOH A 415     4398   5745   6612   -114    -22    821       O  
HETATM 1401  O   HOH A 416     -15.092   3.742  20.252  1.00 44.76           O  
ANISOU 1401  O   HOH A 416     5972   5809   5225    -32   -206   -513       O  
HETATM 1402  O   HOH A 417     -13.419  -8.860  -0.570  1.00 31.64           O  
ANISOU 1402  O   HOH A 417     5022   1931   5069    111   -670   -413       O  
HETATM 1403  O   HOH A 418     -33.618 -12.860  18.252  1.00 41.02           O  
ANISOU 1403  O   HOH A 418     4853   4864   5869     27    686    744       O  
HETATM 1404  O   HOH A 419     -20.810 -20.504  13.376  1.00 38.94           O  
ANISOU 1404  O   HOH A 419     5989   3643   5165     16    283    789       O  
HETATM 1405  O   HOH A 420     -18.012  -9.318   0.590  1.00 46.56           O  
ANISOU 1405  O   HOH A 420     5752   5612   6325   -808    395    614       O  
HETATM 1406  O   HOH A 421     -31.864  -5.021  10.380  1.00 37.88           O  
ANISOU 1406  O   HOH A 421     3880   4732   5782   -896     38    623       O  
HETATM 1407  O   HOH A 422     -15.686 -10.282   4.709  1.00 47.12           O  
ANISOU 1407  O   HOH A 422     6164   5591   6150  -1209   -811   -249       O  
HETATM 1408  O   HOH A 423      -9.855 -13.918   8.044  1.00 39.79           O  
ANISOU 1408  O   HOH A 423     5104   3273   6739    150    -48   -316       O  
HETATM 1409  O   HOH A 424     -19.668 -16.593   7.800  1.00 41.95           O  
ANISOU 1409  O   HOH A 424     5332   5565   5042  -1383    560   -830       O  
HETATM 1410  O   HOH A 425     -23.201 -17.009  10.459  1.00 43.89           O  
ANISOU 1410  O   HOH A 425     5411   5134   6131   -689   -409    421       O  
HETATM 1411  O   HOH A 426     -21.259  14.635   2.783  1.00 29.51           O  
ANISOU 1411  O   HOH A 426     4333   2854   4025    730     42    866       O  
HETATM 1412  O   HOH A 427     -24.163  -4.900  -0.594  1.00 31.66           O  
ANISOU 1412  O   HOH A 427     3541   3302   5187    668   -370    594       O  
HETATM 1413  O   HOH A 428      -1.079  -6.107   6.760  1.00 38.74           O  
ANISOU 1413  O   HOH A 428     3908   5638   5175   1093    372   -379       O  
HETATM 1414  O   HOH A 429     -10.684   5.237  22.574  1.00 54.96           O  
ANISOU 1414  O   HOH A 429     7431   6589   6863   -176   -106   -584       O  
HETATM 1415  O   HOH A 430     -11.644  10.505   8.699  1.00 28.78           O  
ANISOU 1415  O   HOH A 430     5142   2044   3751    -78   1316     56       O  
HETATM 1416  O   HOH A 431      -4.643   8.746  16.662  1.00 45.17           O  
ANISOU 1416  O   HOH A 431     5690   6093   5378   -908   -568   -173       O  
HETATM 1417  O   HOH A 432       8.415  -2.661   7.681  1.00 44.48           O  
ANISOU 1417  O   HOH A 432     5977   4738   6185     74   -278   1506       O  
HETATM 1418  O   HOH A 433     -26.008   3.166  21.335  1.00 39.58           O  
ANISOU 1418  O   HOH A 433     4346   6366   4326   -110   1634    116       O  
HETATM 1419  O   HOH A 434     -13.821 -12.295   5.457  1.00 39.30           O  
ANISOU 1419  O   HOH A 434     5609   4086   5238  -1099   -883   -815       O  
HETATM 1420  O   HOH A 435     -23.856  -0.175  -5.245  1.00 48.43           O  
ANISOU 1420  O   HOH A 435     6032   6749   5619   -374   -712     32       O  
HETATM 1421  O   HOH A 436     -21.338 -18.911  11.070  1.00 39.69           O  
ANISOU 1421  O   HOH A 436     5889   3697   5493   -627   -284     20       O  
HETATM 1422  O   HOH A 437      10.662  -3.925   6.217  1.00 38.92           O  
ANISOU 1422  O   HOH A 437     4001   4499   6287  -1372  -1122   1150       O  
HETATM 1423  O   HOH A 438     -32.331   2.041  19.046  1.00 45.11           O  
ANISOU 1423  O   HOH A 438     5300   5475   6366    586   1138    -92       O  
HETATM 1424  O   HOH A 439     -16.624  -1.006  -8.453  1.00 35.81           O  
ANISOU 1424  O   HOH A 439     4419   5677   3509  -1041    455   -206       O  
HETATM 1425  O   HOH A 440     -10.533   6.535  20.572  1.00 47.91           O  
ANISOU 1425  O   HOH A 440     6833   5752   5617    359   -280     95       O  
HETATM 1426  O   HOH A 441     -26.683 -19.607  12.484  1.00 42.71           O  
ANISOU 1426  O   HOH A 441     5472   4763   5992   -323    -51     93       O  
HETATM 1427  O   HOH A 442     -19.129 -13.216  23.573  1.00 39.97           O  
ANISOU 1427  O   HOH A 442     6161   3590   5438   -461    324    663       O  
HETATM 1428  O   HOH A 443      -2.640  -7.192  10.806  1.00 33.45           O  
ANISOU 1428  O   HOH A 443     3909   3845   4955    724    428    733       O  
HETATM 1429  O   HOH A 444     -32.460  -2.067   1.744  1.00 44.03           O  
ANISOU 1429  O   HOH A 444     5972   5122   5636   -899  -1218   -911       O  
HETATM 1430  O   HOH A 445     -22.257   5.368  20.396  1.00 31.46           O  
ANISOU 1430  O   HOH A 445     4359   3803   3793    294    867   -392       O  
HETATM 1431  O   HOH A 446     -12.871  14.478   9.400  1.00 41.65           O  
ANISOU 1431  O   HOH A 446     6138   4788   4898    661   1258  -1473       O  
HETATM 1432  O   HOH A 447     -20.874   9.898  10.903  1.00 30.78           O  
ANISOU 1432  O   HOH A 447     3409   4482   3804  -1049    594   -551       O  
HETATM 1433  O   HOH A 448     -21.345  -2.419  23.901  1.00 38.05           O  
ANISOU 1433  O   HOH A 448     5819   4574   4065   -920    181   -273       O  
HETATM 1434  O   HOH A 449     -14.329  -7.895  -5.904  1.00 45.37           O  
ANISOU 1434  O   HOH A 449     6056   5523   5660   -160  -1147  -1049       O  
HETATM 1435  O   HOH A 450       0.780  -5.431  -4.451  1.00 47.23           O  
ANISOU 1435  O   HOH A 450     5872   5916   6157    603    447   -620       O  
HETATM 1436  O   HOH A 451     -27.034  -5.017  -1.703  1.00 47.17           O  
ANISOU 1436  O   HOH A 451     5746   5822   6355     66   -226      0       O  
HETATM 1437  O   HOH A 452     -23.964  -4.150  -3.750  1.00 47.07           O  
ANISOU 1437  O   HOH A 452     6028   5956   5899   -281   -921    302       O  
HETATM 1438  O   HOH A 453       8.042   8.215   7.205  1.00 39.92           O  
ANISOU 1438  O   HOH A 453     4892   4208   6066   -500   -369    154       O  
HETATM 1439  O   HOH A 454     -23.559  -0.982  23.887  1.00 42.52           O  
ANISOU 1439  O   HOH A 454     6035   6480   3640   -181    671    592       O  
HETATM 1440  O   HOH A 455     -24.418   2.326  23.420  1.00 46.06           O  
ANISOU 1440  O   HOH A 455     5710   6277   5513    406    591   -119       O  
HETATM 1441  O   HOH A 456     -34.307 -13.884  16.357  1.00 48.05           O  
ANISOU 1441  O   HOH A 456     6026   5725   6508    476   -902    297       O  
HETATM 1442  O   HOH A 457     -35.467   3.003  11.484  1.00 39.12           O  
ANISOU 1442  O   HOH A 457     4384   5944   4535   -975   -205   1478       O  
HETATM 1443  O   HOH A 458     -24.279 -20.964  13.022  1.00 47.45           O  
ANISOU 1443  O   HOH A 458     6453   5880   5697    260   1051    891       O  
HETATM 1444  O   HOH A 459     -12.982  10.592  -9.398  1.00 26.80           O  
ANISOU 1444  O   HOH A 459     4141   2816   3226    451    219   -283       O  
HETATM 1445  O   HOH A 460     -27.794   5.565  25.113  1.00 49.58           O  
ANISOU 1445  O   HOH A 460     6565   6232   6042   -211     97    222       O  
CONECT   32   39                                                                
CONECT   39   32   40                                                           
CONECT   40   39   41   43                                                      
CONECT   41   40   42   54                                                      
CONECT   42   41                                                                
CONECT   43   40   44                                                           
CONECT   44   43   45   46                                                      
CONECT   45   44   47                                                           
CONECT   46   44   48                                                           
CONECT   47   45   49                                                           
CONECT   48   46   49                                                           
CONECT   49   47   48   50                                                      
CONECT   50   49   52                                                           
CONECT   51   52                                                                
CONECT   52   50   51   53                                                      
CONECT   53   52 1032                                                           
CONECT   54   41                                                                
CONECT  295  299                                                                
CONECT  299  295  300                                                           
CONECT  300  299  301  303                                                      
CONECT  301  300  302  314                                                      
CONECT  302  301                                                                
CONECT  303  300  304                                                           
CONECT  304  303  305  306                                                      
CONECT  305  304  307                                                           
CONECT  306  304  308                                                           
CONECT  307  305  309                                                           
CONECT  308  306  309                                                           
CONECT  309  307  308  310                                                      
CONECT  310  309  312                                                           
CONECT  311  312                                                                
CONECT  312  310  311  313                                                      
CONECT  313  312  896                                                           
CONECT  314  301                                                                
CONECT  764 1274                                                                
CONECT  896  313                                                                
CONECT 1032   53                                                                
CONECT 1232 1236 1263                                                           
CONECT 1233 1239 1246                                                           
CONECT 1234 1249 1253                                                           
CONECT 1235 1256 1260                                                           
CONECT 1236 1232 1237 1270                                                      
CONECT 1237 1236 1238 1241                                                      
CONECT 1238 1237 1239 1240                                                      
CONECT 1239 1233 1238 1270                                                      
CONECT 1240 1238                                                                
CONECT 1241 1237 1242                                                           
CONECT 1242 1241 1243                                                           
CONECT 1243 1242 1244 1245                                                      
CONECT 1244 1243                                                                
CONECT 1245 1243                                                                
CONECT 1246 1233 1247 1271                                                      
CONECT 1247 1246 1248 1250                                                      
CONECT 1248 1247 1249 1251                                                      
CONECT 1249 1234 1248 1271                                                      
CONECT 1250 1247                                                                
CONECT 1251 1248 1252                                                           
CONECT 1252 1251                                                                
CONECT 1253 1234 1254 1272                                                      
CONECT 1254 1253 1255 1257                                                      
CONECT 1255 1254 1256 1258                                                      
CONECT 1256 1235 1255 1272                                                      
CONECT 1257 1254                                                                
CONECT 1258 1255 1259                                                           
CONECT 1259 1258                                                                
CONECT 1260 1235 1261 1273                                                      
CONECT 1261 1260 1262 1264                                                      
CONECT 1262 1261 1263 1265                                                      
CONECT 1263 1232 1262 1273                                                      
CONECT 1264 1261                                                                
CONECT 1265 1262 1266                                                           
CONECT 1266 1265 1267                                                           
CONECT 1267 1266 1268 1269                                                      
CONECT 1268 1267                                                                
CONECT 1269 1267                                                                
CONECT 1270 1236 1239 1274                                                      
CONECT 1271 1246 1249 1274                                                      
CONECT 1272 1253 1256 1274                                                      
CONECT 1273 1260 1263 1274                                                      
CONECT 1274  764 1270 1271 1272                                                 
CONECT 1274 1273 1362                                                           
CONECT 1275 1276 1277 1278 1279                                                 
CONECT 1276 1275                                                                
CONECT 1277 1275                                                                
CONECT 1278 1275                                                                
CONECT 1279 1275                                                                
CONECT 1280 1281 1282 1283 1284                                                 
CONECT 1281 1280                                                                
CONECT 1282 1280                                                                
CONECT 1283 1280                                                                
CONECT 1284 1280                                                                
CONECT 1362 1274                                                                
MASTER      252    0    6    8    0    0    0    6 1430    1   92   12          
END                                                                             
