# Supplementary material for: Tuning Enzyme Thermostability via Computationally Guided Covalent Stapling and Structural Basis of Enhanced Stabilization
Source: Biochemistry. 2022 May 25;61(11):1041–54. doi: 10.1021/acs.biochem.2c00033 (PMC9178789; doi:10.1021/acs.biochem.2c00033)
Supplement: Supplementary file 2 — bi2c00033_si_002.zip [file bi2c00033_si_002.zip › sMb5(O2beY).pdb]

HEADER    OXYGEN STORAGE                          02-NOV-21   7SPE              
TITLE     CRYSTAL STRUCTURE OF SPERM WHALE MYOGLOBIN VARIANT SMB5(O2BEY)        
COMPND    MOL_ID: 1;                                                            
COMPND   2 MOLECULE: MYOGLOBIN;                                                 
COMPND   3 CHAIN: A;                                                            
COMPND   4 ENGINEERED: YES                                                      
SOURCE    MOL_ID: 1;                                                            
SOURCE   2 ORGANISM_SCIENTIFIC: PHYSETER MACROCEPHALUS;                         
SOURCE   3 ORGANISM_COMMON: SPERM WHALE, PHYSETER CATODON;                      
SOURCE   4 ORGANISM_TAXID: 9755;                                                
SOURCE   5 GENE: MB;                                                            
SOURCE   6 EXPRESSION_SYSTEM: ESCHERICHIA COLI;                                 
SOURCE   7 EXPRESSION_SYSTEM_TAXID: 562                                         
KEYWDS    HEME, METALLOPROTEIN, THIOETHER, MYOGLOBIN                            
EXPDTA    X-RAY DIFFRACTION                                                     
AUTHOR    J.P.BACIK,R.FASAN,N.ANDO                                              
JRNL        AUTH   J.A.IANNUZZELLI,J.P.BACIK,E.J.MOORE,Z.SHEN,E.IRVING,         
JRNL        AUTH 2 D.A.VARGAS,S.KHARE,N.ANDO,R.FASAN                            
JRNL        TITL   STRUCTURAL BASIS OF ENZYME THERMOSTABILITY ENHANCEMENT VIA   
JRNL        TITL 2 COMPUTATIONALLY GUIDED COVALENT STAPLING                     
JRNL        REF    TO BE PUBLISHED                                              
JRNL        REFN                                                                
REMARK   2                                                                      
REMARK   2 RESOLUTION.    1.70 ANGSTROMS.                                       
REMARK   3                                                                      
REMARK   3 REFINEMENT.                                                          
REMARK   3   PROGRAM     : PHENIX 1.13                                          
REMARK   3   AUTHORS     : PAUL ADAMS,PAVEL AFONINE,VINCENT CHEN,IAN            
REMARK   3               : DAVIS,KRESHNA GOPAL,RALF GROSSE-KUNSTLEVE,           
REMARK   3               : LI-WEI HUNG,ROBERT IMMORMINO,TOM IOERGER,            
REMARK   3               : AIRLIE MCCOY,ERIK MCKEE,NIGEL MORIARTY,              
REMARK   3               : REETAL PAI,RANDY READ,JANE RICHARDSON,               
REMARK   3               : DAVID RICHARDSON,TOD ROMO,JIM SACCHETTINI,           
REMARK   3               : NICHOLAS SAUTER,JACOB SMITH,LAURENT                  
REMARK   3               : STORONI,TOM TERWILLIGER,PETER ZWART                  
REMARK   3                                                                      
REMARK   3    REFINEMENT TARGET : NULL                                          
REMARK   3                                                                      
REMARK   3  DATA USED IN REFINEMENT.                                            
REMARK   3   RESOLUTION RANGE HIGH (ANGSTROMS) : 1.70                           
REMARK   3   RESOLUTION RANGE LOW  (ANGSTROMS) : 27.19                          
REMARK   3   MIN(FOBS/SIGMA_FOBS)              : NULL                           
REMARK   3   COMPLETENESS FOR RANGE        (%) : 90.2                           
REMARK   3   NUMBER OF REFLECTIONS             : 14797                          
REMARK   3                                                                      
REMARK   3  FIT TO DATA USED IN REFINEMENT.                                     
REMARK   3   R VALUE     (WORKING + TEST SET) : 0.186                           
REMARK   3   R VALUE            (WORKING SET) : 0.184                           
REMARK   3   FREE R VALUE                     : 0.212                           
REMARK   3   FREE R VALUE TEST SET SIZE   (%) : 5.000                           
REMARK   3   FREE R VALUE TEST SET COUNT      : 738                             
REMARK   3                                                                      
REMARK   3  FIT TO DATA USED IN REFINEMENT (IN BINS).                           
REMARK   3   BIN  RESOLUTION RANGE  COMPL.    NWORK NFREE   RWORK  RFREE        
REMARK   3                                                                      
REMARK   3  BULK SOLVENT MODELLING.                                             
REMARK   3   METHOD USED        : NULL                                          
REMARK   3   SOLVENT RADIUS     : NULL                                          
REMARK   3   SHRINKAGE RADIUS   : NULL                                          
REMARK   3   K_SOL              : NULL                                          
REMARK   3   B_SOL              : NULL                                          
REMARK   3                                                                      
REMARK   3  ERROR ESTIMATES.                                                    
REMARK   3   COORDINATE ERROR (MAXIMUM-LIKELIHOOD BASED)     : NULL             
REMARK   3   PHASE ERROR (DEGREES, MAXIMUM-LIKELIHOOD BASED) : NULL             
REMARK   3                                                                      
REMARK   3  B VALUES.                                                           
REMARK   3   FROM WILSON PLOT           (A**2) : NULL                           
REMARK   3   MEAN B VALUE      (OVERALL, A**2) : 16.36                          
REMARK   3   OVERALL ANISOTROPIC B VALUE.                                       
REMARK   3    B11 (A**2) : NULL                                                 
REMARK   3    B22 (A**2) : NULL                                                 
REMARK   3    B33 (A**2) : NULL                                                 
REMARK   3    B12 (A**2) : NULL                                                 
REMARK   3    B13 (A**2) : NULL                                                 
REMARK   3    B23 (A**2) : NULL                                                 
REMARK   3                                                                      
REMARK   3  TWINNING INFORMATION.                                               
REMARK   3   FRACTION: NULL                                                     
REMARK   3   OPERATOR: NULL                                                     
REMARK   3                                                                      
REMARK   3  DEVIATIONS FROM IDEAL VALUES.                                       
REMARK   3                 RMSD          COUNT                                  
REMARK   3   BOND      :   NULL           NULL                                  
REMARK   3   ANGLE     :   NULL           NULL                                  
REMARK   3   CHIRALITY :   NULL           NULL                                  
REMARK   3   PLANARITY :   NULL           NULL                                  
REMARK   3   DIHEDRAL  :   NULL           NULL                                  
REMARK   3                                                                      
REMARK   3  TLS DETAILS                                                         
REMARK   3   NUMBER OF TLS GROUPS  : NULL                                       
REMARK   3                                                                      
REMARK   3  NCS DETAILS                                                         
REMARK   3   NUMBER OF NCS GROUPS : NULL                                        
REMARK   3                                                                      
REMARK   3  OTHER REFINEMENT REMARKS: NULL                                      
REMARK   4                                                                      
REMARK   4 7SPE COMPLIES WITH FORMAT V. 3.30, 13-JUL-11                         
REMARK 100                                                                      
REMARK 100 THIS ENTRY HAS BEEN PROCESSED BY RCSB ON 04-NOV-21.                  
REMARK 100 THE DEPOSITION ID IS D_1000256730.                                   
REMARK 200                                                                      
REMARK 200 EXPERIMENTAL DETAILS                                                 
REMARK 200  EXPERIMENT TYPE                : X-RAY DIFFRACTION                  
REMARK 200  DATE OF DATA COLLECTION        : 13-OCT-17                          
REMARK 200  TEMPERATURE           (KELVIN) : 100                                
REMARK 200  PH                             : NULL                               
REMARK 200  NUMBER OF CRYSTALS USED        : 1                                  
REMARK 200                                                                      
REMARK 200  SYNCHROTRON              (Y/N) : N                                  
REMARK 200  RADIATION SOURCE               : ROTATING ANODE                     
REMARK 200  BEAMLINE                       : NULL                               
REMARK 200  X-RAY GENERATOR MODEL          : RIGAKU MICROMAX-007 HF             
REMARK 200  MONOCHROMATIC OR LAUE    (M/L) : M                                  
REMARK 200  WAVELENGTH OR RANGE        (A) : 1.5418                             
REMARK 200  MONOCHROMATOR                  : NULL                               
REMARK 200  OPTICS                         : NULL                               
REMARK 200                                                                      
REMARK 200  DETECTOR TYPE                  : PIXEL                              
REMARK 200  DETECTOR MANUFACTURER          : DECTRIS PILATUS3 R 300K            
REMARK 200  INTENSITY-INTEGRATION SOFTWARE : HKL-2000                           
REMARK 200  DATA SCALING SOFTWARE          : HKL-2000                           
REMARK 200                                                                      
REMARK 200  NUMBER OF UNIQUE REFLECTIONS   : 14910                              
REMARK 200  RESOLUTION RANGE HIGH      (A) : 1.700                              
REMARK 200  RESOLUTION RANGE LOW       (A) : 30.000                             
REMARK 200  REJECTION CRITERIA  (SIGMA(I)) : NULL                               
REMARK 200                                                                      
REMARK 200 OVERALL.                                                             
REMARK 200  COMPLETENESS FOR RANGE     (%) : 89.9                               
REMARK 200  DATA REDUNDANCY                : 2.900                              
REMARK 200  R MERGE                    (I) : 0.12000                            
REMARK 200  R SYM                      (I) : NULL                               
REMARK 200  <I/SIGMA(I)> FOR THE DATA SET  : 10.5000                            
REMARK 200                                                                      
REMARK 200 IN THE HIGHEST RESOLUTION SHELL.                                     
REMARK 200  HIGHEST RESOLUTION SHELL, RANGE HIGH (A) : 1.70                     
REMARK 200  HIGHEST RESOLUTION SHELL, RANGE LOW  (A) : 1.73                     
REMARK 200  COMPLETENESS FOR SHELL     (%) : NULL                               
REMARK 200  DATA REDUNDANCY IN SHELL       : NULL                               
REMARK 200  R MERGE FOR SHELL          (I) : 0.57800                            
REMARK 200  R SYM FOR SHELL            (I) : NULL                               
REMARK 200  <I/SIGMA(I)> FOR SHELL         : NULL                               
REMARK 200                                                                      
REMARK 200 DIFFRACTION PROTOCOL: SINGLE WAVELENGTH                              
REMARK 200 METHOD USED TO DETERMINE THE STRUCTURE: MOLECULAR REPLACEMENT        
REMARK 200 SOFTWARE USED: PHASER                                                
REMARK 200 STARTING MODEL: 6M8F                                                 
REMARK 200                                                                      
REMARK 200 REMARK: NULL                                                         
REMARK 280                                                                      
REMARK 280 CRYSTAL                                                              
REMARK 280 SOLVENT CONTENT, VS   (%): 40.19                                     
REMARK 280 MATTHEWS COEFFICIENT, VM (ANGSTROMS**3/DA): 2.06                     
REMARK 280                                                                      
REMARK 280 CRYSTALLIZATION CONDITIONS: 160 NL OF PROTEIN (1 MM) IN 20 MM TRIS   
REMARK 280  PH 8.4, 1 MM EDTA, WAS MIXED WITH AN EQUAL VOLUME OF RESERVOIR      
REMARK 280  SOLUTION, 3.0 M AMMONIUM SULFATE, 10% W/V GLYCEROL., VAPOR          
REMARK 280  DIFFUSION, SITTING DROP, TEMPERATURE 295K                           
REMARK 290                                                                      
REMARK 290 CRYSTALLOGRAPHIC SYMMETRY                                            
REMARK 290 SYMMETRY OPERATORS FOR SPACE GROUP: P 21 21 21                       
REMARK 290                                                                      
REMARK 290      SYMOP   SYMMETRY                                                
REMARK 290     NNNMMM   OPERATOR                                                
REMARK 290       1555   X,Y,Z                                                   
REMARK 290       2555   -X+1/2,-Y,Z+1/2                                         
REMARK 290       3555   -X,Y+1/2,-Z+1/2                                         
REMARK 290       4555   X+1/2,-Y+1/2,-Z                                         
REMARK 290                                                                      
REMARK 290     WHERE NNN -> OPERATOR NUMBER                                     
REMARK 290           MMM -> TRANSLATION VECTOR                                  
REMARK 290                                                                      
REMARK 290 CRYSTALLOGRAPHIC SYMMETRY TRANSFORMATIONS                            
REMARK 290 THE FOLLOWING TRANSFORMATIONS OPERATE ON THE ATOM/HETATM             
REMARK 290 RECORDS IN THIS ENTRY TO PRODUCE CRYSTALLOGRAPHICALLY                
REMARK 290 RELATED MOLECULES.                                                   
REMARK 290   SMTRY1   1  1.000000  0.000000  0.000000        0.00000            
REMARK 290   SMTRY2   1  0.000000  1.000000  0.000000        0.00000            
REMARK 290   SMTRY3   1  0.000000  0.000000  1.000000        0.00000            
REMARK 290   SMTRY1   2 -1.000000  0.000000  0.000000       17.21800            
REMARK 290   SMTRY2   2  0.000000 -1.000000  0.000000        0.00000            
REMARK 290   SMTRY3   2  0.000000  0.000000  1.000000       38.29150            
REMARK 290   SMTRY1   3 -1.000000  0.000000  0.000000        0.00000            
REMARK 290   SMTRY2   3  0.000000  1.000000  0.000000       27.16950            
REMARK 290   SMTRY3   3  0.000000  0.000000 -1.000000       38.29150            
REMARK 290   SMTRY1   4  1.000000  0.000000  0.000000       17.21800            
REMARK 290   SMTRY2   4  0.000000 -1.000000  0.000000       27.16950            
REMARK 290   SMTRY3   4  0.000000  0.000000 -1.000000        0.00000            
REMARK 290                                                                      
REMARK 290 REMARK: NULL                                                         
REMARK 300                                                                      
REMARK 300 BIOMOLECULE: 1                                                       
REMARK 300 SEE REMARK 350 FOR THE AUTHOR PROVIDED AND/OR PROGRAM                
REMARK 300 GENERATED ASSEMBLY INFORMATION FOR THE STRUCTURE IN                  
REMARK 300 THIS ENTRY. THE REMARK MAY ALSO PROVIDE INFORMATION ON               
REMARK 300 BURIED SURFACE AREA.                                                 
REMARK 350                                                                      
REMARK 350 COORDINATES FOR A COMPLETE MULTIMER REPRESENTING THE KNOWN           
REMARK 350 BIOLOGICALLY SIGNIFICANT OLIGOMERIZATION STATE OF THE                
REMARK 350 MOLECULE CAN BE GENERATED BY APPLYING BIOMT TRANSFORMATIONS          
REMARK 350 GIVEN BELOW.  BOTH NON-CRYSTALLOGRAPHIC AND                          
REMARK 350 CRYSTALLOGRAPHIC OPERATIONS ARE GIVEN.                               
REMARK 350                                                                      
REMARK 350 BIOMOLECULE: 1                                                       
REMARK 350 AUTHOR DETERMINED BIOLOGICAL UNIT: MONOMERIC                         
REMARK 350 SOFTWARE DETERMINED QUATERNARY STRUCTURE: MONOMERIC                  
REMARK 350 SOFTWARE USED: PISA                                                  
REMARK 350 APPLY THE FOLLOWING TO CHAINS: A                                     
REMARK 350   BIOMT1   1  1.000000  0.000000  0.000000        0.00000            
REMARK 350   BIOMT2   1  0.000000  1.000000  0.000000        0.00000            
REMARK 350   BIOMT3   1  0.000000  0.000000  1.000000        0.00000            
REMARK 470                                                                      
REMARK 470 MISSING ATOM                                                         
REMARK 470 THE FOLLOWING RESIDUES HAVE MISSING ATOMS (M=MODEL NUMBER;           
REMARK 470 RES=RESIDUE NAME; C=CHAIN IDENTIFIER; SSEQ=SEQUENCE NUMBER;          
REMARK 470 I=INSERTION CODE):                                                   
REMARK 470   M RES CSSEQI  ATOMS                                                
REMARK 470     ASP A  44    CG   OD1  OD2                                       
REMARK 470     GLU A  83    CG   CD   OE1  OE2                                  
REMARK 470     LYS A  87    CG   CD   CE   NZ                                   
REMARK 470     LYS A  96    CG   CD   CE   NZ                                   
REMARK 470     LYS A 145    CG   CD   CE   NZ                                   
REMARK 470     GLN A 152    CG   CD   OE1  NE2                                  
REMARK 500                                                                      
REMARK 500 GEOMETRY AND STEREOCHEMISTRY                                         
REMARK 500 SUBTOPIC: TORSION ANGLES                                             
REMARK 500                                                                      
REMARK 500 TORSION ANGLES OUTSIDE THE EXPECTED RAMACHANDRAN REGIONS:            
REMARK 500 (M=MODEL NUMBER; RES=RESIDUE NAME; C=CHAIN IDENTIFIER;               
REMARK 500 SSEQ=SEQUENCE NUMBER; I=INSERTION CODE).                             
REMARK 500                                                                      
REMARK 500 STANDARD TABLE:                                                      
REMARK 500 FORMAT:(10X,I3,1X,A3,1X,A1,I4,A1,4X,F7.2,3X,F7.2)                    
REMARK 500                                                                      
REMARK 500 EXPECTED VALUES: GJ KLEYWEGT AND TA JONES (1996). PHI/PSI-           
REMARK 500 CHOLOGY: RAMACHANDRAN REVISITED. STRUCTURE 4, 1395 - 1400            
REMARK 500                                                                      
REMARK 500  M RES CSSEQI        PSI       PHI                                   
REMARK 500    ASP A  20       85.57   -159.02                                   
REMARK 500                                                                      
REMARK 500 REMARK: NULL                                                         
REMARK 620                                                                      
REMARK 620 METAL COORDINATION                                                   
REMARK 620 (M=MODEL NUMBER; RES=RESIDUE NAME; C=CHAIN IDENTIFIER;               
REMARK 620 SSEQ=SEQUENCE NUMBER; I=INSERTION CODE):                             
REMARK 620                                                                      
REMARK 620 COORDINATION ANGLES FOR:  M RES CSSEQI METAL                         
REMARK 620                             HEM A 201  FE                            
REMARK 620 N RES CSSEQI ATOM                                                    
REMARK 620 1 HIS A  93   NE2                                                    
REMARK 620 2 HEM A 201   NA   92.6                                              
REMARK 620 3 HEM A 201   NB   88.9  89.4                                        
REMARK 620 4 HEM A 201   NC   94.7 172.7  89.8                                  
REMARK 620 5 HEM A 201   ND   97.0  89.2 173.9  90.8                            
REMARK 620 6 HOH A 386   O   175.6  83.0  90.4  89.7  83.6                      
REMARK 620 N                    1     2     3     4     5                       
DBREF  7SPE A    0   153  UNP    P02185   MYG_PHYMC        1    154             
SEQADV 7SPE A30 A    5  UNP  P02185    GLY     6 CONFLICT                       
SEQADV 7SPE VAL A   64  UNP  P02185    HIS    65 CONFLICT                       
SEQADV 7SPE ALA A   68  UNP  P02185    VAL    69 CONFLICT                       
SEQADV 7SPE ASN A  122  UNP  P02185    ASP   123 CONFLICT                       
SEQADV 7SPE CYS A  126  UNP  P02185    ASP   127 CONFLICT                       
SEQRES   1 A  154  MET VAL LEU SER GLU A30 GLU TRP GLN LEU VAL LEU HIS          
SEQRES   2 A  154  VAL TRP ALA LYS VAL GLU ALA ASP VAL ALA GLY HIS GLY          
SEQRES   3 A  154  GLN ASP ILE LEU ILE ARG LEU PHE LYS SER HIS PRO GLU          
SEQRES   4 A  154  THR LEU GLU LYS PHE ASP ARG PHE LYS HIS LEU LYS THR          
SEQRES   5 A  154  GLU ALA GLU MET LYS ALA SER GLU ASP LEU LYS LYS VAL          
SEQRES   6 A  154  GLY VAL THR ALA LEU THR ALA LEU GLY ALA ILE LEU LYS          
SEQRES   7 A  154  LYS LYS GLY HIS HIS GLU ALA GLU LEU LYS PRO LEU ALA          
SEQRES   8 A  154  GLN SER HIS ALA THR LYS HIS LYS ILE PRO ILE LYS TYR          
SEQRES   9 A  154  LEU GLU PHE ILE SER GLU ALA ILE ILE HIS VAL LEU HIS          
SEQRES  10 A  154  SER ARG HIS PRO GLY ASN PHE GLY ALA CYS ALA GLN GLY          
SEQRES  11 A  154  ALA MET ASN LYS ALA LEU GLU LEU PHE ARG LYS ASP ILE          
SEQRES  12 A  154  ALA ALA LYS TYR LYS GLU LEU GLY TYR GLN GLY                  
HET    A30  A   5      14                                                       
HET    HEM  A 201      43                                                       
HET    SO4  A 202       5                                                       
HET    SO4  A 203       5                                                       
HET    SO4  A 204       5                                                       
HET    SO4  A 205       5                                                       
HETNAM     A30 O-ETHYL-L-TYROSINE                                               
HETNAM     HEM PROTOPORPHYRIN IX CONTAINING FE                                  
HETNAM     SO4 SULFATE ION                                                      
HETSYN     HEM HEME                                                             
FORMUL   1  A30    C11 H15 N O3                                                 
FORMUL   2  HEM    C34 H32 FE N4 O4                                             
FORMUL   3  SO4    4(O4 S 2-)                                                   
FORMUL   7  HOH   *140(H2 O)                                                    
HELIX    1 AA1 SER A    3  GLU A   18  1                                  16    
HELIX    2 AA2 ASP A   20  HIS A   36  1                                  17    
HELIX    3 AA3 HIS A   36  GLU A   41  1                                   6    
HELIX    4 AA4 THR A   51  ALA A   57  1                                   7    
HELIX    5 AA5 SER A   58  LYS A   78  1                                  21    
HELIX    6 AA6 HIS A   82  LYS A   96  1                                  15    
HELIX    7 AA7 PRO A  100  HIS A  119  1                                  20    
HELIX    8 AA8 PRO A  120  PHE A  123  5                                   4    
HELIX    9 AA9 GLY A  124  LEU A  149  1                                  26    
LINK         C   GLU A   4                 N   A30 A   5     1555   1555  1.33  
LINK         C   A30 A   5                 N   GLU A   6     1555   1555  1.33  
LINK         C2  A30 A   5                 SG  CYS A 126     1555   1555  1.77  
LINK         NE2 HIS A  93                FE   HEM A 201     1555   1555  2.23  
LINK        FE   HEM A 201                 O   HOH A 386     1555   1555  2.36  
CRYST1   34.436   54.339   76.583  90.00  90.00  90.00 P 21 21 21    4          
ORIGX1      1.000000  0.000000  0.000000        0.00000                         
ORIGX2      0.000000  1.000000  0.000000        0.00000                         
ORIGX3      0.000000  0.000000  1.000000        0.00000                         
SCALE1      0.029039  0.000000  0.000000        0.00000                         
SCALE2      0.000000  0.018403  0.000000        0.00000                         
SCALE3      0.000000  0.000000  0.013058        0.00000                         
ATOM      1  N   MET A   0       0.149 -16.915  14.825  1.00 39.65           N  
ATOM      2  CA  MET A   0       0.775 -16.993  13.508  1.00 37.18           C  
ATOM      3  C   MET A   0       1.930 -16.008  13.399  1.00 32.37           C  
ATOM      4  O   MET A   0       2.010 -15.041  14.154  1.00 33.30           O  
ATOM      5  CB  MET A   0      -0.248 -16.712  12.414  1.00 35.93           C  
ATOM      6  CG  MET A   0      -0.909 -15.370  12.596  1.00 29.38           C  
ATOM      7  SD  MET A   0      -2.196 -15.043  11.389  1.00 28.66           S  
ATOM      8  CE  MET A   0      -1.270 -15.166   9.860  1.00 23.66           C  
ATOM      9  N   VAL A   1       2.830 -16.265  12.455  1.00 31.88           N  
ATOM     10  CA  VAL A   1       3.979 -15.407  12.209  1.00 30.18           C  
ATOM     11  C   VAL A   1       4.195 -15.335  10.705  1.00 26.27           C  
ATOM     12  O   VAL A   1       3.824 -16.247   9.958  1.00 28.73           O  
ATOM     13  CB  VAL A   1       5.266 -15.910  12.914  1.00 35.16           C  
ATOM     14  CG1 VAL A   1       5.098 -15.919  14.430  1.00 36.12           C  
ATOM     15  CG2 VAL A   1       5.647 -17.290  12.415  1.00 30.16           C  
ATOM     16  N   LEU A   2       4.784 -14.233  10.256  1.00 16.11           N  
ATOM     17  CA  LEU A   2       5.148 -14.076   8.854  1.00 16.00           C  
ATOM     18  C   LEU A   2       6.656 -14.191   8.722  1.00 16.66           C  
ATOM     19  O   LEU A   2       7.396 -13.738   9.600  1.00 14.11           O  
ATOM     20  CB  LEU A   2       4.686 -12.733   8.287  1.00 14.60           C  
ATOM     21  CG  LEU A   2       3.227 -12.640   7.843  1.00 14.78           C  
ATOM     22  CD1 LEU A   2       2.312 -12.618   9.062  1.00 16.85           C  
ATOM     23  CD2 LEU A   2       3.029 -11.395   6.998  1.00 13.74           C  
ATOM     24  N   SER A   3       7.100 -14.807   7.629  1.00 10.94           N  
ATOM     25  CA  SER A   3       8.517 -14.880   7.313  1.00 13.32           C  
ATOM     26  C   SER A   3       9.003 -13.531   6.802  1.00 13.84           C  
ATOM     27  O   SER A   3       8.218 -12.656   6.432  1.00 10.17           O  
ATOM     28  CB  SER A   3       8.785 -15.943   6.256  1.00 13.73           C  
ATOM     29  OG  SER A   3       8.216 -15.578   4.998  1.00 11.79           O  
ATOM     30  N   GLU A   4      10.320 -13.379   6.748  1.00 12.72           N  
ATOM     31  CA  GLU A   4      10.898 -12.162   6.184  1.00 13.18           C  
ATOM     32  C   GLU A   4      10.462 -12.014   4.717  1.00 14.14           C  
ATOM     33  O   GLU A   4      10.134 -10.922   4.258  1.00 11.92           O  
ATOM     34  CB  GLU A   4      12.429 -12.189   6.310  1.00 16.52           C  
ATOM     35  CG  GLU A   4      13.128 -10.929   5.843  1.00 22.10           C  
ATOM     36  CD  GLU A   4      12.676  -9.679   6.589  1.00 17.34           C  
ATOM     37  OE1 GLU A   4      12.437  -9.739   7.819  1.00 20.05           O  
ATOM     38  OE2 GLU A   4      12.556  -8.625   5.936  1.00 28.18           O  
HETATM   39  C1  A30 A   5       6.888 -15.355  -3.615  1.00 14.66           C  
HETATM   40  C2  A30 A   5       5.942 -16.100  -4.572  1.00 11.05           C  
HETATM   41  N   A30 A   5      10.429 -13.132   4.001  1.00 10.98           N  
HETATM   42  CA  A30 A   5       9.942 -13.172   2.635  1.00 13.51           C  
HETATM   43  C   A30 A   5       8.540 -12.562   2.552  1.00 10.22           C  
HETATM   44  O   A30 A   5       8.280 -11.754   1.718  1.00 11.24           O  
HETATM   45  CB  A30 A   5       9.933 -14.620   2.157  1.00 12.56           C  
HETATM   46  CG  A30 A   5       9.132 -14.931   0.882  1.00 11.01           C  
HETATM   47  CD1 A30 A   5       9.455 -14.393  -0.364  1.00 14.89           C  
HETATM   48  CD2 A30 A   5       8.073 -15.819   1.002  1.00 14.01           C  
HETATM   49  CE1 A30 A   5       8.708 -14.749  -1.497  1.00 11.81           C  
HETATM   50  CE2 A30 A   5       7.339 -16.168  -0.108  1.00 13.69           C  
HETATM   51  CZ  A30 A   5       7.637 -15.634  -1.349  1.00 14.36           C  
HETATM   52  OH  A30 A   5       6.829 -16.050  -2.408  1.00 15.03           O  
ATOM     53  N   GLU A   6       7.666 -12.968   3.470  1.00  9.61           N  
ATOM     54  CA  GLU A   6       6.281 -12.497   3.457  1.00 11.09           C  
ATOM     55  C   GLU A   6       6.205 -11.011   3.829  1.00  9.15           C  
ATOM     56  O   GLU A   6       5.517 -10.229   3.157  1.00 10.22           O  
ATOM     57  CB  GLU A   6       5.409 -13.352   4.397  1.00  9.16           C  
ATOM     58  CG  GLU A   6       5.087 -14.737   3.802  1.00  9.45           C  
ATOM     59  CD  GLU A   6       4.557 -15.727   4.827  1.00 16.19           C  
ATOM     60  OE1 GLU A   6       3.840 -16.670   4.429  1.00 11.85           O  
ATOM     61  OE2 GLU A   6       4.856 -15.575   6.025  1.00 17.72           O  
ATOM     62  N   TRP A   7       6.933 -10.604   4.872  1.00  7.52           N  
ATOM     63  CA  TRP A   7       6.919  -9.190   5.241  1.00 10.76           C  
ATOM     64  C   TRP A   7       7.406  -8.320   4.091  1.00 10.65           C  
ATOM     65  O   TRP A   7       6.865  -7.231   3.856  1.00 10.60           O  
ATOM     66  CB  TRP A   7       7.762  -8.948   6.494  1.00 11.80           C  
ATOM     67  CG  TRP A   7       7.051  -9.366   7.767  1.00 12.37           C  
ATOM     68  CD1 TRP A   7       7.468 -10.293   8.676  1.00 14.35           C  
ATOM     69  CD2 TRP A   7       5.799  -8.870   8.247  1.00 11.93           C  
ATOM     70  NE1 TRP A   7       6.559 -10.401   9.699  1.00 12.70           N  
ATOM     71  CE2 TRP A   7       5.519  -9.540   9.458  1.00 10.36           C  
ATOM     72  CE3 TRP A   7       4.891  -7.919   7.776  1.00 11.85           C  
ATOM     73  CZ2 TRP A   7       4.367  -9.296  10.197  1.00 12.95           C  
ATOM     74  CZ3 TRP A   7       3.743  -7.676   8.512  1.00 10.50           C  
ATOM     75  CH2 TRP A   7       3.495  -8.359   9.714  1.00 12.22           C  
ATOM     76  N   GLN A   8       8.414  -8.793   3.350  1.00  7.60           N  
ATOM     77  CA  GLN A   8       8.963  -7.994   2.257  1.00 10.51           C  
ATOM     78  C   GLN A   8       7.947  -7.835   1.137  1.00 10.13           C  
ATOM     79  O   GLN A   8       7.864  -6.771   0.521  1.00 10.42           O  
ATOM     80  CB  GLN A   8      10.259  -8.621   1.731  1.00 14.35           C  
ATOM     81  CG  GLN A   8      11.448  -8.487   2.679  1.00 18.13           C  
ATOM     82  CD  GLN A   8      12.718  -9.156   2.139  1.00 22.55           C  
ATOM     83  OE1 GLN A   8      12.894  -9.300   0.924  1.00 28.68           O  
ATOM     84  NE2 GLN A   8      13.602  -9.560   3.042  1.00 18.02           N  
ATOM     85  N   LEU A   9       7.157  -8.875   0.860  1.00  8.26           N  
ATOM     86  CA  LEU A   9       6.093  -8.722  -0.131  1.00  9.87           C  
ATOM     87  C   LEU A   9       5.068  -7.697   0.333  1.00  9.53           C  
ATOM     88  O   LEU A   9       4.606  -6.870  -0.462  1.00  8.19           O  
ATOM     89  CB  LEU A   9       5.415 -10.066  -0.404  1.00  8.72           C  
ATOM     90  CG  LEU A   9       6.193 -11.176  -1.117  1.00 10.67           C  
ATOM     91  CD1 LEU A   9       5.463 -12.512  -0.925  1.00 11.95           C  
ATOM     92  CD2 LEU A   9       6.297 -10.832  -2.595  1.00 15.08           C  
ATOM     93  N   VAL A  10       4.694  -7.745   1.616  1.00  9.75           N  
ATOM     94  CA  VAL A  10       3.708  -6.815   2.164  1.00  9.90           C  
ATOM     95  C   VAL A  10       4.219  -5.382   2.072  1.00  6.63           C  
ATOM     96  O   VAL A  10       3.508  -4.471   1.626  1.00  8.54           O  
ATOM     97  CB  VAL A  10       3.364  -7.193   3.621  1.00 10.00           C  
ATOM     98  CG1 VAL A  10       2.461  -6.126   4.267  1.00  8.52           C  
ATOM     99  CG2 VAL A  10       2.680  -8.557   3.692  1.00  9.99           C  
ATOM    100  N   LEU A  11       5.458  -5.152   2.505  1.00  7.01           N  
ATOM    101  CA  LEU A  11       5.968  -3.782   2.544  1.00  8.43           C  
ATOM    102  C   LEU A  11       6.321  -3.273   1.152  1.00 10.54           C  
ATOM    103  O   LEU A  11       6.279  -2.060   0.910  1.00  9.59           O  
ATOM    104  CB  LEU A  11       7.167  -3.693   3.489  1.00  9.80           C  
ATOM    105  CG  LEU A  11       6.773  -3.992   4.930  1.00  9.72           C  
ATOM    106  CD1 LEU A  11       7.956  -3.925   5.874  1.00  8.16           C  
ATOM    107  CD2 LEU A  11       5.666  -3.036   5.400  1.00 10.23           C  
ATOM    108  N   HIS A  12       6.641  -4.171   0.220  1.00  8.18           N  
ATOM    109  CA  HIS A  12       6.935  -3.728  -1.145  1.00 10.61           C  
ATOM    110  C   HIS A  12       5.694  -3.139  -1.803  1.00 11.05           C  
ATOM    111  O   HIS A  12       5.752  -2.051  -2.397  1.00 13.99           O  
ATOM    112  CB  HIS A  12       7.488  -4.883  -1.980  1.00 12.29           C  
ATOM    113  CG  HIS A  12       8.124  -4.457  -3.273  1.00 18.79           C  
ATOM    114  ND1 HIS A  12       9.392  -3.916  -3.339  1.00 16.58           N  
ATOM    115  CD2 HIS A  12       7.672  -4.511  -4.550  1.00 17.44           C  
ATOM    116  CE1 HIS A  12       9.688  -3.645  -4.600  1.00 23.15           C  
ATOM    117  NE2 HIS A  12       8.660  -3.993  -5.355  1.00 20.49           N  
ATOM    118  N   VAL A  13       4.551  -3.823  -1.692  1.00 10.08           N  
ATOM    119  CA  VAL A  13       3.342  -3.249  -2.276  1.00  8.77           C  
ATOM    120  C   VAL A  13       2.890  -2.034  -1.478  1.00 11.79           C  
ATOM    121  O   VAL A  13       2.337  -1.088  -2.053  1.00 11.13           O  
ATOM    122  CB  VAL A  13       2.204  -4.279  -2.409  1.00  7.85           C  
ATOM    123  CG1 VAL A  13       1.662  -4.677  -1.049  1.00  8.38           C  
ATOM    124  CG2 VAL A  13       1.085  -3.704  -3.294  1.00 11.42           C  
ATOM    125  N   TRP A  14       3.126  -2.018  -0.154  1.00 10.66           N  
ATOM    126  CA  TRP A  14       2.696  -0.862   0.632  1.00 11.71           C  
ATOM    127  C   TRP A  14       3.361   0.416   0.144  1.00 12.46           C  
ATOM    128  O   TRP A  14       2.741   1.489   0.148  1.00 11.93           O  
ATOM    129  CB  TRP A  14       2.973  -1.052   2.124  1.00 13.85           C  
ATOM    130  CG  TRP A  14       2.241   0.016   2.888  1.00 11.74           C  
ATOM    131  CD1 TRP A  14       2.762   1.165   3.405  1.00 14.86           C  
ATOM    132  CD2 TRP A  14       0.827   0.073   3.124  1.00 11.90           C  
ATOM    133  NE1 TRP A  14       1.760   1.921   3.982  1.00 13.58           N  
ATOM    134  CE2 TRP A  14       0.567   1.268   3.827  1.00 12.82           C  
ATOM    135  CE3 TRP A  14      -0.241  -0.784   2.829  1.00 14.81           C  
ATOM    136  CZ2 TRP A  14      -0.718   1.629   4.237  1.00 14.65           C  
ATOM    137  CZ3 TRP A  14      -1.516  -0.423   3.239  1.00 15.62           C  
ATOM    138  CH2 TRP A  14      -1.740   0.771   3.938  1.00 14.60           C  
ATOM    139  N   ALA A  15       4.627   0.325  -0.277  1.00 10.30           N  
ATOM    140  CA  ALA A  15       5.312   1.493  -0.818  1.00 12.78           C  
ATOM    141  C   ALA A  15       4.536   2.116  -1.977  1.00 11.54           C  
ATOM    142  O   ALA A  15       4.559   3.340  -2.155  1.00 14.51           O  
ATOM    143  CB  ALA A  15       6.728   1.099  -1.248  1.00 12.16           C  
ATOM    144  N   LYS A  16       3.803   1.320  -2.733  1.00 11.91           N  
ATOM    145  CA  LYS A  16       2.997   1.891  -3.842  1.00 12.55           C  
ATOM    146  C   LYS A  16       1.856   2.743  -3.279  1.00 13.15           C  
ATOM    147  O   LYS A  16       1.433   3.649  -3.943  1.00 12.11           O  
ATOM    148  CB  LYS A  16       2.419   0.797  -4.735  1.00 14.62           C  
ATOM    149  CG  LYS A  16       3.407  -0.254  -5.181  1.00 13.15           C  
ATOM    150  CD  LYS A  16       4.634   0.308  -5.771  1.00 19.53           C  
ATOM    151  CE  LYS A  16       4.308   1.409  -6.736  1.00 26.08           C  
ATOM    152  NZ  LYS A  16       3.792   0.885  -8.012  1.00 33.14           N  
ATOM    153  N   VAL A  17       1.283   2.321  -2.156  1.00 12.19           N  
ATOM    154  CA  VAL A  17       0.219   3.114  -1.548  1.00 11.24           C  
ATOM    155  C   VAL A  17       0.727   4.514  -1.217  1.00 11.67           C  
ATOM    156  O   VAL A  17       0.003   5.510  -1.349  1.00 11.04           O  
ATOM    157  CB  VAL A  17      -0.318   2.396  -0.292  1.00 11.97           C  
ATOM    158  CG1 VAL A  17      -1.267   3.287   0.489  1.00 12.43           C  
ATOM    159  CG2 VAL A  17      -0.996   1.094  -0.670  1.00 11.13           C  
ATOM    160  N   GLU A  18       1.989   4.612  -0.804  1.00 11.46           N  
ATOM    161  CA  GLU A  18       2.533   5.867  -0.307  1.00 11.91           C  
ATOM    162  C   GLU A  18       2.716   6.907  -1.400  1.00 11.31           C  
ATOM    163  O   GLU A  18       2.890   8.091  -1.073  1.00  8.93           O  
ATOM    164  CB  GLU A  18       3.854   5.594   0.413  1.00 11.23           C  
ATOM    165  CG  GLU A  18       3.662   4.690   1.648  1.00 11.84           C  
ATOM    166  CD  GLU A  18       4.963   4.314   2.337  1.00 12.82           C  
ATOM    167  OE1 GLU A  18       4.936   4.051   3.564  1.00 14.50           O  
ATOM    168  OE2 GLU A  18       6.004   4.269   1.647  1.00 10.81           O  
ATOM    169  N   ALA A  19       2.659   6.504  -2.675  1.00 10.93           N  
ATOM    170  CA  ALA A  19       2.681   7.481  -3.761  1.00 11.06           C  
ATOM    171  C   ALA A  19       1.540   8.472  -3.628  1.00 12.20           C  
ATOM    172  O   ALA A  19       1.682   9.642  -4.009  1.00 11.10           O  
ATOM    173  CB  ALA A  19       2.589   6.785  -5.124  1.00 14.85           C  
ATOM    174  N   ASP A  20       0.403   8.015  -3.107  1.00  8.77           N  
ATOM    175  CA  ASP A  20      -0.759   8.856  -2.861  1.00 11.41           C  
ATOM    176  C   ASP A  20      -1.643   8.176  -1.822  1.00  8.72           C  
ATOM    177  O   ASP A  20      -2.585   7.460  -2.176  1.00  8.45           O  
ATOM    178  CB  ASP A  20      -1.534   9.100  -4.162  1.00 12.18           C  
ATOM    179  CG  ASP A  20      -2.788   9.947  -3.954  1.00 10.68           C  
ATOM    180  OD1 ASP A  20      -3.568  10.107  -4.915  1.00 13.64           O  
ATOM    181  OD2 ASP A  20      -2.991  10.463  -2.840  1.00 10.60           O  
ATOM    182  N   VAL A  21      -1.356   8.388  -0.537  1.00  7.93           N  
ATOM    183  CA  VAL A  21      -2.145   7.717   0.500  1.00  7.47           C  
ATOM    184  C   VAL A  21      -3.608   8.160   0.450  1.00  9.71           C  
ATOM    185  O   VAL A  21      -4.525   7.340   0.593  1.00  8.67           O  
ATOM    186  CB  VAL A  21      -1.525   7.966   1.887  1.00  9.15           C  
ATOM    187  CG1 VAL A  21      -2.372   7.322   2.952  1.00  8.68           C  
ATOM    188  CG2 VAL A  21      -0.102   7.400   1.948  1.00  8.53           C  
ATOM    189  N   ALA A  22      -3.852   9.460   0.238  1.00  7.09           N  
ATOM    190  CA  ALA A  22      -5.224   9.968   0.231  1.00  9.33           C  
ATOM    191  C   ALA A  22      -6.062   9.317  -0.860  1.00  9.55           C  
ATOM    192  O   ALA A  22      -7.222   8.953  -0.627  1.00  9.03           O  
ATOM    193  CB  ALA A  22      -5.233  11.487   0.054  1.00  8.56           C  
ATOM    194  N   GLY A  23      -5.508   9.184  -2.060  1.00  7.68           N  
ATOM    195  CA  GLY A  23      -6.242   8.534  -3.132  1.00  7.71           C  
ATOM    196  C   GLY A  23      -6.519   7.073  -2.832  1.00 10.80           C  
ATOM    197  O   GLY A  23      -7.629   6.586  -3.055  1.00  9.55           O  
ATOM    198  N   HIS A  24      -5.521   6.360  -2.298  1.00  9.38           N  
ATOM    199  CA  HIS A  24      -5.750   4.962  -1.938  1.00  9.38           C  
ATOM    200  C   HIS A  24      -6.778   4.838  -0.824  1.00  9.97           C  
ATOM    201  O   HIS A  24      -7.617   3.935  -0.853  1.00  9.31           O  
ATOM    202  CB  HIS A  24      -4.445   4.292  -1.515  1.00 11.86           C  
ATOM    203  CG  HIS A  24      -3.549   3.952  -2.662  1.00 10.49           C  
ATOM    204  ND1 HIS A  24      -2.763   4.891  -3.293  1.00 10.46           N  
ATOM    205  CD2 HIS A  24      -3.319   2.777  -3.299  1.00 11.79           C  
ATOM    206  CE1 HIS A  24      -2.082   4.310  -4.265  1.00 13.94           C  
ATOM    207  NE2 HIS A  24      -2.404   3.030  -4.293  1.00 11.10           N  
ATOM    208  N   GLY A  25      -6.715   5.721   0.180  1.00  8.40           N  
ATOM    209  CA  GLY A  25      -7.654   5.633   1.290  1.00  8.62           C  
ATOM    210  C   GLY A  25      -9.073   5.955   0.866  1.00 12.03           C  
ATOM    211  O   GLY A  25     -10.036   5.361   1.365  1.00 11.47           O  
ATOM    212  N   GLN A  26      -9.224   6.904  -0.057  1.00  9.13           N  
ATOM    213  CA  GLN A  26     -10.544   7.175  -0.611  1.00 12.34           C  
ATOM    214  C   GLN A  26     -11.120   5.927  -1.271  1.00 12.15           C  
ATOM    215  O   GLN A  26     -12.279   5.567  -1.040  1.00  9.31           O  
ATOM    216  CB  GLN A  26     -10.467   8.326  -1.611  1.00 12.52           C  
ATOM    217  CG  GLN A  26     -11.800   8.637  -2.251  1.00 15.74           C  
ATOM    218  CD  GLN A  26     -11.674   9.632  -3.368  1.00 19.08           C  
ATOM    219  OE1 GLN A  26     -11.666   9.263  -4.541  1.00 22.46           O  
ATOM    220  NE2 GLN A  26     -11.591  10.908  -3.016  1.00 17.28           N  
ATOM    221  N   ASP A  27     -10.328   5.258  -2.116  1.00 11.27           N  
ATOM    222  CA  ASP A  27     -10.818   4.044  -2.766  1.00 11.43           C  
ATOM    223  C   ASP A  27     -11.184   2.982  -1.738  1.00 10.17           C  
ATOM    224  O   ASP A  27     -12.163   2.251  -1.909  1.00  8.72           O  
ATOM    225  CB  ASP A  27      -9.771   3.481  -3.728  1.00 13.26           C  
ATOM    226  CG  ASP A  27      -9.576   4.337  -4.965  1.00 14.34           C  
ATOM    227  OD1 ASP A  27     -10.233   5.385  -5.107  1.00 12.38           O  
ATOM    228  OD2 ASP A  27      -8.723   3.958  -5.792  1.00 16.56           O  
ATOM    229  N   ILE A  28     -10.388   2.865  -0.677  1.00  9.33           N  
ATOM    230  CA  ILE A  28     -10.597   1.796   0.294  1.00  8.59           C  
ATOM    231  C   ILE A  28     -11.858   2.066   1.105  1.00 10.93           C  
ATOM    232  O   ILE A  28     -12.705   1.184   1.277  1.00 11.33           O  
ATOM    233  CB  ILE A  28      -9.352   1.638   1.185  1.00 10.46           C  
ATOM    234  CG1 ILE A  28      -8.214   0.996   0.362  1.00  5.90           C  
ATOM    235  CG2 ILE A  28      -9.671   0.829   2.458  1.00 10.44           C  
ATOM    236  CD1 ILE A  28      -6.860   0.966   1.049  1.00  9.73           C  
ATOM    237  N   LEU A  29     -12.010   3.296   1.601  1.00  9.42           N  
ATOM    238  CA  LEU A  29     -13.213   3.644   2.354  1.00  9.56           C  
ATOM    239  C   LEU A  29     -14.472   3.527   1.499  1.00 10.61           C  
ATOM    240  O   LEU A  29     -15.519   3.069   1.980  1.00  8.54           O  
ATOM    241  CB  LEU A  29     -13.082   5.060   2.911  1.00  9.87           C  
ATOM    242  CG  LEU A  29     -12.048   5.250   4.008  1.00 10.45           C  
ATOM    243  CD1 LEU A  29     -12.011   6.709   4.436  1.00 14.23           C  
ATOM    244  CD2 LEU A  29     -12.368   4.341   5.188  1.00 15.27           C  
ATOM    245  N   ILE A  30     -14.407   3.964   0.240  1.00  8.46           N  
ATOM    246  CA  ILE A  30     -15.591   3.880  -0.610  1.00  6.82           C  
ATOM    247  C   ILE A  30     -15.939   2.421  -0.877  1.00  9.48           C  
ATOM    248  O   ILE A  30     -17.112   2.031  -0.852  1.00 11.82           O  
ATOM    249  CB  ILE A  30     -15.378   4.671  -1.915  1.00 10.35           C  
ATOM    250  CG1 ILE A  30     -15.333   6.170  -1.602  1.00 11.68           C  
ATOM    251  CG2 ILE A  30     -16.470   4.343  -2.933  1.00 15.62           C  
ATOM    252  CD1 ILE A  30     -14.972   7.038  -2.783  1.00 15.61           C  
ATOM    253  N   ARG A  31     -14.924   1.597  -1.127  1.00  8.62           N  
ATOM    254  CA  ARG A  31     -15.131   0.158  -1.271  1.00 10.98           C  
ATOM    255  C   ARG A  31     -15.786  -0.425  -0.025  1.00 13.19           C  
ATOM    256  O   ARG A  31     -16.757  -1.188  -0.121  1.00 12.29           O  
ATOM    257  CB  ARG A  31     -13.790  -0.529  -1.562  1.00 12.06           C  
ATOM    258  CG  ARG A  31     -13.843  -2.065  -1.564  1.00 15.90           C  
ATOM    259  CD  ARG A  31     -14.560  -2.615  -2.781  1.00 20.65           C  
ATOM    260  NE  ARG A  31     -14.642  -4.076  -2.750  1.00 19.25           N  
ATOM    261  CZ  ARG A  31     -15.150  -4.801  -3.735  1.00 23.15           C  
ATOM    262  NH1 ARG A  31     -15.608  -4.198  -4.824  1.00 24.20           N  
ATOM    263  NH2 ARG A  31     -15.198  -6.125  -3.637  1.00 24.10           N  
ATOM    264  N   LEU A  32     -15.268  -0.070   1.158  1.00  9.12           N  
ATOM    265  CA  LEU A  32     -15.845  -0.539   2.417  1.00  9.91           C  
ATOM    266  C   LEU A  32     -17.321  -0.159   2.535  1.00 11.28           C  
ATOM    267  O   LEU A  32     -18.175  -1.013   2.814  1.00 11.65           O  
ATOM    268  CB  LEU A  32     -15.054   0.045   3.591  1.00  8.43           C  
ATOM    269  CG  LEU A  32     -15.586  -0.265   4.991  1.00  9.79           C  
ATOM    270  CD1 LEU A  32     -15.493  -1.756   5.297  1.00  9.67           C  
ATOM    271  CD2 LEU A  32     -14.829   0.547   6.049  1.00 10.78           C  
ATOM    272  N   PHE A  33     -17.634   1.124   2.324  1.00  8.94           N  
ATOM    273  CA  PHE A  33     -18.985   1.628   2.565  1.00  9.50           C  
ATOM    274  C   PHE A  33     -19.971   1.075   1.549  1.00 11.82           C  
ATOM    275  O   PHE A  33     -21.129   0.807   1.881  1.00 13.82           O  
ATOM    276  CB  PHE A  33     -18.994   3.156   2.518  1.00  9.40           C  
ATOM    277  CG  PHE A  33     -18.171   3.806   3.598  1.00  9.74           C  
ATOM    278  CD1 PHE A  33     -17.984   3.184   4.823  1.00 10.18           C  
ATOM    279  CD2 PHE A  33     -17.575   5.040   3.380  1.00  9.62           C  
ATOM    280  CE1 PHE A  33     -17.221   3.775   5.816  1.00 11.38           C  
ATOM    281  CE2 PHE A  33     -16.814   5.645   4.371  1.00  9.23           C  
ATOM    282  CZ  PHE A  33     -16.628   5.013   5.587  1.00 10.16           C  
ATOM    283  N   LYS A  34     -19.534   0.899   0.306  1.00  8.71           N  
ATOM    284  CA  LYS A  34     -20.434   0.365  -0.710  1.00 12.44           C  
ATOM    285  C   LYS A  34     -20.602  -1.141  -0.558  1.00 14.35           C  
ATOM    286  O   LYS A  34     -21.699  -1.673  -0.778  1.00 16.00           O  
ATOM    287  CB  LYS A  34     -19.921   0.717  -2.107  1.00 16.69           C  
ATOM    288  CG  LYS A  34     -20.016   2.188  -2.445  1.00 19.71           C  
ATOM    289  CD  LYS A  34     -19.935   2.417  -3.947  1.00 28.11           C  
ATOM    290  CE  LYS A  34     -18.933   1.467  -4.613  1.00 29.86           C  
ATOM    291  NZ  LYS A  34     -18.640   1.837  -6.034  1.00 33.10           N  
ATOM    292  N   SER A  35     -19.533  -1.846  -0.171  1.00 11.13           N  
ATOM    293  CA  SER A  35     -19.646  -3.285   0.046  1.00 13.95           C  
ATOM    294  C   SER A  35     -20.404  -3.602   1.323  1.00 13.74           C  
ATOM    295  O   SER A  35     -21.068  -4.641   1.403  1.00 14.76           O  
ATOM    296  CB  SER A  35     -18.260  -3.930   0.101  1.00 14.02           C  
ATOM    297  OG  SER A  35     -17.678  -3.987  -1.186  1.00 19.04           O  
ATOM    298  N   HIS A  36     -20.310  -2.732   2.331  1.00 12.61           N  
ATOM    299  CA  HIS A  36     -20.890  -2.983   3.652  1.00 12.22           C  
ATOM    300  C   HIS A  36     -21.473  -1.685   4.185  1.00 11.47           C  
ATOM    301  O   HIS A  36     -20.862  -0.994   5.009  1.00  9.28           O  
ATOM    302  CB  HIS A  36     -19.843  -3.567   4.601  1.00 11.54           C  
ATOM    303  CG  HIS A  36     -19.132  -4.754   4.032  1.00 14.08           C  
ATOM    304  ND1 HIS A  36     -19.621  -6.038   4.135  1.00 19.17           N  
ATOM    305  CD2 HIS A  36     -17.988  -4.844   3.313  1.00 15.27           C  
ATOM    306  CE1 HIS A  36     -18.798  -6.871   3.523  1.00 19.70           C  
ATOM    307  NE2 HIS A  36     -17.800  -6.171   3.013  1.00 17.95           N  
ATOM    308  N   PRO A  37     -22.669  -1.311   3.728  1.00  9.47           N  
ATOM    309  CA  PRO A  37     -23.228  -0.004   4.110  1.00 10.91           C  
ATOM    310  C   PRO A  37     -23.344   0.204   5.607  1.00  9.32           C  
ATOM    311  O   PRO A  37     -23.346   1.350   6.072  1.00 14.06           O  
ATOM    312  CB  PRO A  37     -24.606  -0.015   3.439  1.00 10.06           C  
ATOM    313  CG  PRO A  37     -24.408  -0.895   2.241  1.00 13.99           C  
ATOM    314  CD  PRO A  37     -23.499  -1.994   2.718  1.00 14.50           C  
ATOM    315  N   GLU A  38     -23.457  -0.870   6.383  1.00  9.55           N  
ATOM    316  CA  GLU A  38     -23.575  -0.712   7.830  1.00 10.34           C  
ATOM    317  C   GLU A  38     -22.324  -0.088   8.434  1.00 14.00           C  
ATOM    318  O   GLU A  38     -22.405   0.572   9.481  1.00 12.58           O  
ATOM    319  CB  GLU A  38     -23.873  -2.062   8.489  1.00 12.06           C  
ATOM    320  CG  GLU A  38     -22.728  -3.082   8.462  1.00 10.12           C  
ATOM    321  CD  GLU A  38     -22.681  -3.917   7.184  1.00 12.90           C  
ATOM    322  OE1 GLU A  38     -22.188  -5.061   7.240  1.00 13.95           O  
ATOM    323  OE2 GLU A  38     -23.117  -3.427   6.125  1.00  8.90           O  
ATOM    324  N   THR A  39     -21.166  -0.265   7.788  1.00  8.01           N  
ATOM    325  CA  THR A  39     -19.937   0.311   8.328  1.00 10.47           C  
ATOM    326  C   THR A  39     -19.979   1.831   8.319  1.00 11.39           C  
ATOM    327  O   THR A  39     -19.396   2.470   9.207  1.00 11.62           O  
ATOM    328  CB  THR A  39     -18.711  -0.180   7.553  1.00 12.66           C  
ATOM    329  OG1 THR A  39     -18.800   0.220   6.177  1.00 13.14           O  
ATOM    330  CG2 THR A  39     -18.587  -1.709   7.653  1.00 11.55           C  
ATOM    331  N   LEU A  40     -20.665   2.434   7.337  1.00  7.30           N  
ATOM    332  CA  LEU A  40     -20.728   3.897   7.291  1.00 10.38           C  
ATOM    333  C   LEU A  40     -21.438   4.459   8.517  1.00 10.66           C  
ATOM    334  O   LEU A  40     -21.141   5.582   8.955  1.00 12.91           O  
ATOM    335  CB  LEU A  40     -21.425   4.356   6.004  1.00  7.80           C  
ATOM    336  CG  LEU A  40     -21.522   5.874   5.752  1.00  9.58           C  
ATOM    337  CD1 LEU A  40     -20.137   6.483   5.680  1.00 11.17           C  
ATOM    338  CD2 LEU A  40     -22.279   6.161   4.468  1.00 10.17           C  
ATOM    339  N   GLU A  41     -22.363   3.685   9.096  1.00 11.12           N  
ATOM    340  CA  GLU A  41     -23.109   4.132  10.272  1.00 14.05           C  
ATOM    341  C   GLU A  41     -22.208   4.415  11.464  1.00 15.25           C  
ATOM    342  O   GLU A  41     -22.620   5.134  12.383  1.00 10.53           O  
ATOM    343  CB  GLU A  41     -24.146   3.077  10.664  1.00 13.19           C  
ATOM    344  CG  GLU A  41     -25.270   2.916   9.668  1.00 13.86           C  
ATOM    345  CD  GLU A  41     -26.319   4.007   9.805  1.00 19.76           C  
ATOM    346  OE1 GLU A  41     -27.330   3.793  10.517  1.00 19.70           O  
ATOM    347  OE2 GLU A  41     -26.125   5.084   9.208  1.00 19.22           O  
ATOM    348  N   LYS A  42     -20.990   3.876  11.476  1.00 12.39           N  
ATOM    349  CA  LYS A  42     -20.088   4.079  12.603  1.00 14.12           C  
ATOM    350  C   LYS A  42     -19.393   5.433  12.567  1.00 15.75           C  
ATOM    351  O   LYS A  42     -18.817   5.851  13.579  1.00 15.10           O  
ATOM    352  CB  LYS A  42     -19.042   2.965  12.630  1.00 13.54           C  
ATOM    353  CG  LYS A  42     -19.609   1.572  12.973  1.00 12.27           C  
ATOM    354  CD  LYS A  42     -20.028   1.491  14.435  1.00 17.34           C  
ATOM    355  CE  LYS A  42     -20.693   0.154  14.763  1.00 20.22           C  
ATOM    356  NZ  LYS A  42     -21.048   0.080  16.220  1.00 21.41           N  
ATOM    357  N   PHE A  43     -19.417   6.115  11.428  1.00 13.84           N  
ATOM    358  CA  PHE A  43     -18.740   7.394  11.251  1.00 15.61           C  
ATOM    359  C   PHE A  43     -19.783   8.488  11.461  1.00 17.19           C  
ATOM    360  O   PHE A  43     -20.470   8.906  10.529  1.00 15.23           O  
ATOM    361  CB  PHE A  43     -18.102   7.457   9.867  1.00 13.65           C  
ATOM    362  CG  PHE A  43     -16.935   6.527   9.697  1.00 11.09           C  
ATOM    363  CD1 PHE A  43     -15.638   6.983   9.896  1.00 13.02           C  
ATOM    364  CD2 PHE A  43     -17.128   5.196   9.344  1.00 11.99           C  
ATOM    365  CE1 PHE A  43     -14.544   6.133   9.754  1.00 14.70           C  
ATOM    366  CE2 PHE A  43     -16.043   4.339   9.199  1.00 15.56           C  
ATOM    367  CZ  PHE A  43     -14.746   4.810   9.405  1.00 14.07           C  
ATOM    368  N   ASP A  44     -19.898   8.956  12.704  1.00 17.36           N  
ATOM    369  CA  ASP A  44     -20.911   9.959  13.017  1.00 17.39           C  
ATOM    370  C   ASP A  44     -20.748  11.211  12.164  1.00 16.83           C  
ATOM    371  O   ASP A  44     -21.744  11.819  11.764  1.00 19.77           O  
ATOM    372  CB  ASP A  44     -20.859  10.312  14.505  1.00 23.43           C  
ATOM    373  N   ARG A  45     -19.510  11.593  11.846  1.00 15.61           N  
ATOM    374  CA  ARG A  45     -19.300  12.772  11.013  1.00 15.89           C  
ATOM    375  C   ARG A  45     -19.708  12.558   9.560  1.00 18.71           C  
ATOM    376  O   ARG A  45     -19.966  13.542   8.857  1.00 14.73           O  
ATOM    377  CB  ARG A  45     -17.833  13.197  11.049  1.00 20.59           C  
ATOM    378  CG  ARG A  45     -17.354  13.758  12.367  1.00 27.32           C  
ATOM    379  CD  ARG A  45     -16.138  14.645  12.131  1.00 30.67           C  
ATOM    380  NE  ARG A  45     -14.935  13.879  11.824  1.00 29.00           N  
ATOM    381  CZ  ARG A  45     -13.885  14.379  11.183  1.00 30.09           C  
ATOM    382  NH1 ARG A  45     -13.903  15.640  10.763  1.00 29.44           N  
ATOM    383  NH2 ARG A  45     -12.821  13.619  10.954  1.00 26.50           N  
ATOM    384  N   PHE A  46     -19.765  11.311   9.084  1.00 13.70           N  
ATOM    385  CA  PHE A  46     -19.874  11.062   7.655  1.00 12.62           C  
ATOM    386  C   PHE A  46     -21.032  10.166   7.248  1.00 13.91           C  
ATOM    387  O   PHE A  46     -21.164   9.871   6.055  1.00 12.45           O  
ATOM    388  CB  PHE A  46     -18.568  10.452   7.127  1.00 14.47           C  
ATOM    389  CG  PHE A  46     -17.352  11.254   7.478  1.00 15.36           C  
ATOM    390  CD1 PHE A  46     -16.472  10.810   8.453  1.00 17.14           C  
ATOM    391  CD2 PHE A  46     -17.109  12.472   6.865  1.00 12.98           C  
ATOM    392  CE1 PHE A  46     -15.363  11.556   8.792  1.00 17.79           C  
ATOM    393  CE2 PHE A  46     -15.994  13.224   7.198  1.00 17.31           C  
ATOM    394  CZ  PHE A  46     -15.123  12.765   8.163  1.00 18.62           C  
ATOM    395  N   LYS A  47     -21.885   9.738   8.183  1.00 11.99           N  
ATOM    396  CA  LYS A  47     -22.896   8.740   7.847  1.00 11.97           C  
ATOM    397  C   LYS A  47     -23.975   9.264   6.907  1.00 12.25           C  
ATOM    398  O   LYS A  47     -24.748   8.461   6.375  1.00 11.12           O  
ATOM    399  CB  LYS A  47     -23.533   8.185   9.125  1.00 15.23           C  
ATOM    400  CG  LYS A  47     -24.187   9.214  10.019  1.00 17.30           C  
ATOM    401  CD  LYS A  47     -24.537   8.588  11.376  1.00 24.29           C  
ATOM    402  CE  LYS A  47     -24.956   9.650  12.387  1.00 26.25           C  
ATOM    403  NZ  LYS A  47     -24.665   9.235  13.797  1.00 40.96           N  
ATOM    404  N   HIS A  48     -24.036  10.572   6.676  1.00 11.42           N  
ATOM    405  CA  HIS A  48     -24.938  11.134   5.680  1.00 15.50           C  
ATOM    406  C   HIS A  48     -24.409  11.001   4.256  1.00 13.47           C  
ATOM    407  O   HIS A  48     -25.164  11.241   3.305  1.00 11.12           O  
ATOM    408  CB  HIS A  48     -25.197  12.619   5.992  1.00 14.39           C  
ATOM    409  CG  HIS A  48     -23.971  13.484   5.900  1.00 15.86           C  
ATOM    410  ND1 HIS A  48     -22.904  13.370   6.772  1.00 16.34           N  
ATOM    411  CD2 HIS A  48     -23.644  14.476   5.032  1.00 13.97           C  
ATOM    412  CE1 HIS A  48     -21.982  14.266   6.452  1.00 17.90           C  
ATOM    413  NE2 HIS A  48     -22.405  14.948   5.399  1.00 14.02           N  
ATOM    414  N   LEU A  49     -23.136  10.635   4.084  1.00  9.70           N  
ATOM    415  CA  LEU A  49     -22.500  10.601   2.765  1.00 11.18           C  
ATOM    416  C   LEU A  49     -22.709   9.220   2.141  1.00 12.43           C  
ATOM    417  O   LEU A  49     -21.792   8.409   2.028  1.00 13.06           O  
ATOM    418  CB  LEU A  49     -21.018  10.936   2.886  1.00 10.05           C  
ATOM    419  CG  LEU A  49     -20.662  12.292   3.481  1.00 11.14           C  
ATOM    420  CD1 LEU A  49     -19.141  12.410   3.593  1.00  7.92           C  
ATOM    421  CD2 LEU A  49     -21.231  13.388   2.587  1.00 11.00           C  
ATOM    422  N   LYS A  50     -23.954   8.962   1.728  1.00  9.17           N  
ATOM    423  CA  LYS A  50     -24.388   7.601   1.435  1.00 13.65           C  
ATOM    424  C   LYS A  50     -24.157   7.162  -0.011  1.00 16.87           C  
ATOM    425  O   LYS A  50     -24.600   6.069  -0.380  1.00 15.11           O  
ATOM    426  CB  LYS A  50     -25.866   7.428   1.808  1.00 10.92           C  
ATOM    427  CG  LYS A  50     -26.099   7.475   3.328  1.00 13.44           C  
ATOM    428  CD  LYS A  50     -27.559   7.234   3.683  1.00 13.27           C  
ATOM    429  CE  LYS A  50     -27.734   6.954   5.162  1.00 19.17           C  
ATOM    430  NZ  LYS A  50     -27.494   8.164   5.995  1.00 15.85           N  
ATOM    431  N   THR A  51     -23.474   7.960  -0.834  1.00 10.15           N  
ATOM    432  CA  THR A  51     -23.094   7.520  -2.169  1.00 11.48           C  
ATOM    433  C   THR A  51     -21.625   7.828  -2.427  1.00 12.25           C  
ATOM    434  O   THR A  51     -21.034   8.720  -1.810  1.00 11.83           O  
ATOM    435  CB  THR A  51     -23.926   8.189  -3.264  1.00 12.99           C  
ATOM    436  OG1 THR A  51     -23.709   9.602  -3.209  1.00 14.40           O  
ATOM    437  CG2 THR A  51     -25.423   7.876  -3.095  1.00 15.70           C  
ATOM    438  N   GLU A  52     -21.054   7.103  -3.391  1.00 11.48           N  
ATOM    439  CA  GLU A  52     -19.654   7.322  -3.752  1.00 10.58           C  
ATOM    440  C   GLU A  52     -19.400   8.773  -4.161  1.00 12.84           C  
ATOM    441  O   GLU A  52     -18.383   9.364  -3.776  1.00 13.10           O  
ATOM    442  CB  GLU A  52     -19.243   6.366  -4.875  1.00 17.98           C  
ATOM    443  CG  GLU A  52     -17.852   6.640  -5.416  1.00 17.02           C  
ATOM    444  CD  GLU A  52     -17.421   5.646  -6.467  1.00 25.15           C  
ATOM    445  OE1 GLU A  52     -16.329   5.827  -7.046  1.00 30.91           O  
ATOM    446  OE2 GLU A  52     -18.172   4.684  -6.715  1.00 20.86           O  
ATOM    447  N   ALA A  53     -20.312   9.364  -4.939  1.00 13.18           N  
ATOM    448  CA  ALA A  53     -20.137  10.754  -5.366  1.00 13.36           C  
ATOM    449  C   ALA A  53     -20.048  11.697  -4.174  1.00 12.75           C  
ATOM    450  O   ALA A  53     -19.228  12.625  -4.166  1.00 12.48           O  
ATOM    451  CB  ALA A  53     -21.283  11.172  -6.287  1.00 17.03           C  
ATOM    452  N   GLU A  54     -20.883  11.477  -3.153  1.00 10.01           N  
ATOM    453  CA  GLU A  54     -20.815  12.314  -1.959  1.00 10.23           C  
ATOM    454  C   GLU A  54     -19.554  12.030  -1.150  1.00  8.98           C  
ATOM    455  O   GLU A  54     -18.943  12.953  -0.599  1.00  8.91           O  
ATOM    456  CB  GLU A  54     -22.057  12.104  -1.099  1.00 10.70           C  
ATOM    457  CG  GLU A  54     -23.366  12.502  -1.757  1.00 10.47           C  
ATOM    458  CD  GLU A  54     -24.545  12.066  -0.924  1.00 13.18           C  
ATOM    459  OE1 GLU A  54     -25.205  11.075  -1.299  1.00 12.94           O  
ATOM    460  OE2 GLU A  54     -24.787  12.686   0.130  1.00 15.33           O  
ATOM    461  N   MET A  55     -19.159  10.758  -1.047  1.00  9.65           N  
ATOM    462  CA  MET A  55     -17.954  10.420  -0.293  1.00  9.62           C  
ATOM    463  C   MET A  55     -16.730  11.103  -0.889  1.00 10.63           C  
ATOM    464  O   MET A  55     -15.899  11.669  -0.160  1.00 10.88           O  
ATOM    465  CB  MET A  55     -17.757   8.903  -0.276  1.00 10.34           C  
ATOM    466  CG  MET A  55     -18.821   8.129   0.501  1.00  9.50           C  
ATOM    467  SD  MET A  55     -18.837   6.396  -0.014  1.00 13.01           S  
ATOM    468  CE  MET A  55     -20.385   5.887   0.745  1.00 11.56           C  
ATOM    469  N   LYS A  56     -16.600  11.047  -2.223  1.00 10.28           N  
ATOM    470  CA  LYS A  56     -15.441  11.616  -2.911  1.00 14.00           C  
ATOM    471  C   LYS A  56     -15.322  13.117  -2.697  1.00 12.99           C  
ATOM    472  O   LYS A  56     -14.232  13.675  -2.849  1.00 12.49           O  
ATOM    473  CB  LYS A  56     -15.526  11.372  -4.427  1.00 15.14           C  
ATOM    474  CG  LYS A  56     -15.348   9.955  -4.912  1.00 22.08           C  
ATOM    475  CD  LYS A  56     -15.144   9.992  -6.428  1.00 26.38           C  
ATOM    476  CE  LYS A  56     -15.907   8.901  -7.143  1.00 30.63           C  
ATOM    477  NZ  LYS A  56     -15.791   8.973  -8.632  1.00 33.23           N  
ATOM    478  N   ALA A  57     -16.419  13.789  -2.377  1.00 10.15           N  
ATOM    479  CA  ALA A  57     -16.438  15.238  -2.328  1.00 10.15           C  
ATOM    480  C   ALA A  57     -16.238  15.777  -0.918  1.00 11.65           C  
ATOM    481  O   ALA A  57     -16.448  16.973  -0.687  1.00 12.17           O  
ATOM    482  CB  ALA A  57     -17.750  15.762  -2.931  1.00 10.95           C  
ATOM    483  N   SER A  58     -15.840  14.929   0.028  1.00 10.92           N  
ATOM    484  CA  SER A  58     -15.545  15.339   1.397  1.00 10.00           C  
ATOM    485  C   SER A  58     -14.045  15.228   1.631  1.00 10.49           C  
ATOM    486  O   SER A  58     -13.509  14.116   1.739  1.00 11.38           O  
ATOM    487  CB  SER A  58     -16.300  14.478   2.403  1.00 10.87           C  
ATOM    488  OG  SER A  58     -15.901  14.771   3.734  1.00  9.32           O  
ATOM    489  N   GLU A  59     -13.365  16.374   1.723  1.00 11.26           N  
ATOM    490  CA  GLU A  59     -11.955  16.307   2.096  1.00 10.21           C  
ATOM    491  C   GLU A  59     -11.798  15.792   3.518  1.00 11.14           C  
ATOM    492  O   GLU A  59     -10.785  15.155   3.829  1.00 10.83           O  
ATOM    493  CB  GLU A  59     -11.265  17.670   1.958  1.00 11.60           C  
ATOM    494  CG  GLU A  59     -11.351  18.300   0.577  1.00 10.65           C  
ATOM    495  CD  GLU A  59     -10.909  17.375  -0.543  1.00 15.76           C  
ATOM    496  OE1 GLU A  59      -9.856  16.708  -0.410  1.00 13.44           O  
ATOM    497  OE2 GLU A  59     -11.624  17.310  -1.565  1.00 13.34           O  
ATOM    498  N   ASP A  60     -12.781  16.046   4.394  1.00  8.63           N  
ATOM    499  CA  ASP A  60     -12.669  15.551   5.762  1.00 10.73           C  
ATOM    500  C   ASP A  60     -12.675  14.030   5.786  1.00 12.28           C  
ATOM    501  O   ASP A  60     -11.921  13.414   6.548  1.00  9.70           O  
ATOM    502  CB  ASP A  60     -13.787  16.105   6.645  1.00 14.23           C  
ATOM    503  CG  ASP A  60     -13.476  17.494   7.170  1.00 16.53           C  
ATOM    504  OD1 ASP A  60     -14.330  18.067   7.871  1.00 14.28           O  
ATOM    505  OD2 ASP A  60     -12.383  18.021   6.869  1.00 16.80           O  
ATOM    506  N   LEU A  61     -13.506  13.408   4.944  1.00 10.39           N  
ATOM    507  CA  LEU A  61     -13.506  11.949   4.871  1.00 12.89           C  
ATOM    508  C   LEU A  61     -12.191  11.427   4.309  1.00 13.71           C  
ATOM    509  O   LEU A  61     -11.653  10.423   4.795  1.00 11.72           O  
ATOM    510  CB  LEU A  61     -14.678  11.462   4.022  1.00 13.94           C  
ATOM    511  CG  LEU A  61     -14.770   9.938   3.892  1.00 14.40           C  
ATOM    512  CD1 LEU A  61     -14.835   9.248   5.268  1.00 16.60           C  
ATOM    513  CD2 LEU A  61     -15.973   9.555   3.056  1.00 13.44           C  
ATOM    514  N   LYS A  62     -11.648  12.101   3.297  1.00 10.10           N  
ATOM    515  CA  LYS A  62     -10.350  11.697   2.760  1.00 10.61           C  
ATOM    516  C   LYS A  62      -9.235  11.836   3.799  1.00 11.65           C  
ATOM    517  O   LYS A  62      -8.297  11.031   3.813  1.00 10.13           O  
ATOM    518  CB  LYS A  62     -10.050  12.510   1.495  1.00 14.83           C  
ATOM    519  CG  LYS A  62     -11.020  12.195   0.326  1.00 14.20           C  
ATOM    520  CD  LYS A  62     -11.248  13.395  -0.609  1.00 16.48           C  
ATOM    521  CE  LYS A  62     -10.081  13.606  -1.564  1.00 19.87           C  
ATOM    522  NZ  LYS A  62     -10.316  14.729  -2.528  1.00 17.24           N  
ATOM    523  N   LYS A  63      -9.325  12.831   4.690  1.00  8.99           N  
ATOM    524  CA  LYS A  63      -8.342  12.939   5.770  1.00 10.38           C  
ATOM    525  C   LYS A  63      -8.460  11.780   6.759  1.00 12.48           C  
ATOM    526  O   LYS A  63      -7.443  11.302   7.286  1.00 12.58           O  
ATOM    527  CB  LYS A  63      -8.490  14.284   6.480  1.00 12.23           C  
ATOM    528  CG  LYS A  63      -7.988  15.458   5.630  1.00 11.49           C  
ATOM    529  CD  LYS A  63      -7.698  16.696   6.479  1.00 18.78           C  
ATOM    530  CE  LYS A  63      -8.953  17.263   7.098  1.00 21.72           C  
ATOM    531  NZ  LYS A  63      -8.657  18.580   7.737  1.00 22.32           N  
ATOM    532  N   VAL A  64      -9.686  11.319   7.032  1.00 12.25           N  
ATOM    533  CA  VAL A  64      -9.866  10.117   7.846  1.00 11.25           C  
ATOM    534  C   VAL A  64      -9.172   8.924   7.198  1.00 11.78           C  
ATOM    535  O   VAL A  64      -8.506   8.129   7.876  1.00 11.56           O  
ATOM    536  CB  VAL A  64     -11.367   9.843   8.071  1.00 10.45           C  
ATOM    537  CG1 VAL A  64     -11.600   8.411   8.586  1.00 17.19           C  
ATOM    538  CG2 VAL A  64     -11.946  10.842   9.058  1.00 17.26           C  
ATOM    539  N   GLY A  65      -9.330   8.772   5.876  1.00 11.88           N  
ATOM    540  CA  GLY A  65      -8.646   7.696   5.171  1.00  9.64           C  
ATOM    541  C   GLY A  65      -7.135   7.782   5.295  1.00 10.02           C  
ATOM    542  O   GLY A  65      -6.453   6.761   5.464  1.00 10.05           O  
ATOM    543  N   VAL A  66      -6.591   8.998   5.212  1.00  8.06           N  
ATOM    544  CA  VAL A  66      -5.145   9.178   5.350  1.00  9.37           C  
ATOM    545  C   VAL A  66      -4.698   8.740   6.732  1.00 10.35           C  
ATOM    546  O   VAL A  66      -3.682   8.049   6.890  1.00  9.94           O  
ATOM    547  CB  VAL A  66      -4.743  10.638   5.084  1.00  9.89           C  
ATOM    548  CG1 VAL A  66      -3.281  10.856   5.441  1.00 13.89           C  
ATOM    549  CG2 VAL A  66      -4.993  11.002   3.629  1.00  7.88           C  
ATOM    550  N   THR A  67      -5.436   9.173   7.756  1.00 10.20           N  
ATOM    551  CA  THR A  67      -5.097   8.833   9.132  1.00 10.07           C  
ATOM    552  C   THR A  67      -5.087   7.325   9.338  1.00  8.86           C  
ATOM    553  O   THR A  67      -4.177   6.777   9.972  1.00 10.46           O  
ATOM    554  CB  THR A  67      -6.085   9.515  10.082  1.00 13.52           C  
ATOM    555  OG1 THR A  67      -5.889  10.936  10.009  1.00 15.32           O  
ATOM    556  CG2 THR A  67      -5.883   9.038  11.519  1.00 16.81           C  
ATOM    557  N   ALA A  68      -6.111   6.635   8.829  1.00  7.66           N  
ATOM    558  CA  ALA A  68      -6.179   5.185   8.994  1.00  9.09           C  
ATOM    559  C   ALA A  68      -5.019   4.489   8.289  1.00  8.24           C  
ATOM    560  O   ALA A  68      -4.357   3.622   8.866  1.00 11.00           O  
ATOM    561  CB  ALA A  68      -7.514   4.663   8.469  1.00  7.51           C  
ATOM    562  N   LEU A  69      -4.762   4.848   7.028  1.00 10.23           N  
ATOM    563  CA  LEU A  69      -3.722   4.156   6.270  1.00 10.88           C  
ATOM    564  C   LEU A  69      -2.317   4.486   6.772  1.00 12.54           C  
ATOM    565  O   LEU A  69      -1.437   3.619   6.754  1.00 10.21           O  
ATOM    566  CB  LEU A  69      -3.836   4.483   4.780  1.00 10.98           C  
ATOM    567  CG  LEU A  69      -5.051   3.962   3.999  1.00 12.42           C  
ATOM    568  CD1 LEU A  69      -4.788   4.105   2.503  1.00 11.53           C  
ATOM    569  CD2 LEU A  69      -5.386   2.525   4.352  1.00 13.47           C  
ATOM    570  N   THR A  70      -2.075   5.724   7.210  1.00 10.16           N  
ATOM    571  CA  THR A  70      -0.777   6.047   7.798  1.00 10.14           C  
ATOM    572  C   THR A  70      -0.504   5.189   9.029  1.00 10.39           C  
ATOM    573  O   THR A  70       0.592   4.627   9.183  1.00  9.86           O  
ATOM    574  CB  THR A  70      -0.728   7.534   8.148  1.00 14.42           C  
ATOM    575  OG1 THR A  70      -0.938   8.302   6.953  1.00 14.00           O  
ATOM    576  CG2 THR A  70       0.624   7.904   8.725  1.00 17.47           C  
ATOM    577  N   ALA A  71      -1.497   5.069   9.915  1.00 11.48           N  
ATOM    578  CA  ALA A  71      -1.370   4.199  11.086  1.00  9.18           C  
ATOM    579  C   ALA A  71      -1.147   2.743  10.682  1.00  7.98           C  
ATOM    580  O   ALA A  71      -0.293   2.054  11.260  1.00  7.96           O  
ATOM    581  CB  ALA A  71      -2.618   4.321  11.962  1.00 13.16           C  
ATOM    582  N   LEU A  72      -1.894   2.262   9.685  1.00  8.32           N  
ATOM    583  CA  LEU A  72      -1.718   0.888   9.224  1.00  8.93           C  
ATOM    584  C   LEU A  72      -0.325   0.681   8.647  1.00  9.67           C  
ATOM    585  O   LEU A  72       0.323  -0.343   8.917  1.00  9.56           O  
ATOM    586  CB  LEU A  72      -2.785   0.532   8.190  1.00  8.53           C  
ATOM    587  CG  LEU A  72      -2.643  -0.917   7.692  1.00  8.76           C  
ATOM    588  CD1 LEU A  72      -2.656  -1.935   8.852  1.00  9.42           C  
ATOM    589  CD2 LEU A  72      -3.719  -1.229   6.650  1.00 12.10           C  
ATOM    590  N   GLY A  73       0.153   1.640   7.851  1.00  8.30           N  
ATOM    591  CA  GLY A  73       1.509   1.542   7.328  1.00 10.33           C  
ATOM    592  C   GLY A  73       2.552   1.427   8.426  1.00 11.86           C  
ATOM    593  O   GLY A  73       3.463   0.597   8.347  1.00 10.17           O  
ATOM    594  N   ALA A  74       2.418   2.241   9.478  1.00  9.56           N  
ATOM    595  CA  ALA A  74       3.339   2.160  10.612  1.00 11.10           C  
ATOM    596  C   ALA A  74       3.259   0.801  11.299  1.00 12.52           C  
ATOM    597  O   ALA A  74       4.280   0.251  11.729  1.00 13.15           O  
ATOM    598  CB  ALA A  74       3.044   3.277  11.618  1.00 12.96           C  
ATOM    599  N   ILE A  75       2.053   0.242  11.404  1.00 10.26           N  
ATOM    600  CA  ILE A  75       1.875  -1.055  12.051  1.00 12.08           C  
ATOM    601  C   ILE A  75       2.512  -2.161  11.217  1.00 13.15           C  
ATOM    602  O   ILE A  75       3.232  -3.020  11.741  1.00 10.91           O  
ATOM    603  CB  ILE A  75       0.377  -1.316  12.297  1.00 12.70           C  
ATOM    604  CG1 ILE A  75      -0.117  -0.416  13.434  1.00 13.25           C  
ATOM    605  CG2 ILE A  75       0.126  -2.786  12.592  1.00 13.98           C  
ATOM    606  CD1 ILE A  75      -1.638  -0.317  13.538  1.00 17.58           C  
ATOM    607  N   LEU A  76       2.267  -2.155   9.904  1.00  8.98           N  
ATOM    608  CA  LEU A  76       2.858  -3.184   9.052  1.00  9.00           C  
ATOM    609  C   LEU A  76       4.382  -3.143   9.105  1.00 10.66           C  
ATOM    610  O   LEU A  76       5.037  -4.193   9.105  1.00 10.85           O  
ATOM    611  CB  LEU A  76       2.353  -3.024   7.615  1.00  7.53           C  
ATOM    612  CG  LEU A  76       0.840  -3.229   7.382  1.00  7.74           C  
ATOM    613  CD1 LEU A  76       0.492  -2.901   5.924  1.00  6.67           C  
ATOM    614  CD2 LEU A  76       0.423  -4.658   7.700  1.00  8.89           C  
ATOM    615  N   LYS A  77       4.964  -1.946   9.182  1.00  8.88           N  
ATOM    616  CA  LYS A  77       6.420  -1.831   9.240  1.00  9.04           C  
ATOM    617  C   LYS A  77       7.007  -2.317  10.562  1.00 13.16           C  
ATOM    618  O   LYS A  77       8.225  -2.518  10.633  1.00 13.91           O  
ATOM    619  CB  LYS A  77       6.842  -0.385   8.952  1.00 10.67           C  
ATOM    620  CG  LYS A  77       6.645  -0.036   7.475  1.00 10.46           C  
ATOM    621  CD  LYS A  77       6.815   1.448   7.207  1.00  8.91           C  
ATOM    622  CE  LYS A  77       6.406   1.765   5.761  1.00 11.63           C  
ATOM    623  NZ  LYS A  77       6.652   3.193   5.407  1.00 12.14           N  
ATOM    624  N   LYS A  78       6.184  -2.538  11.594  1.00 12.75           N  
ATOM    625  CA  LYS A  78       6.646  -3.214  12.801  1.00 13.72           C  
ATOM    626  C   LYS A  78       6.748  -4.726  12.628  1.00 15.00           C  
ATOM    627  O   LYS A  78       7.274  -5.401  13.522  1.00 15.09           O  
ATOM    628  CB  LYS A  78       5.713  -2.912  13.979  1.00 15.81           C  
ATOM    629  CG  LYS A  78       5.522  -1.433  14.273  1.00 20.76           C  
ATOM    630  CD  LYS A  78       6.840  -0.722  14.458  1.00 25.09           C  
ATOM    631  CE  LYS A  78       7.462  -1.013  15.812  1.00 37.23           C  
ATOM    632  NZ  LYS A  78       8.328   0.126  16.257  1.00 39.73           N  
ATOM    633  N   LYS A  79       6.229  -5.269  11.525  1.00  7.67           N  
ATOM    634  CA  LYS A  79       6.404  -6.675  11.161  1.00 14.18           C  
ATOM    635  C   LYS A  79       6.038  -7.597  12.320  1.00 16.87           C  
ATOM    636  O   LYS A  79       6.766  -8.528  12.668  1.00 13.98           O  
ATOM    637  CB  LYS A  79       7.830  -6.939  10.670  1.00 10.41           C  
ATOM    638  CG  LYS A  79       8.212  -6.078   9.450  1.00 13.61           C  
ATOM    639  CD  LYS A  79       9.530  -6.513   8.816  1.00 14.10           C  
ATOM    640  CE  LYS A  79      10.640  -6.652   9.826  1.00 21.74           C  
ATOM    641  NZ  LYS A  79      11.899  -7.073   9.144  1.00 11.83           N  
ATOM    642  N   GLY A  80       4.882  -7.337  12.921  1.00 11.55           N  
ATOM    643  CA  GLY A  80       4.382  -8.200  13.975  1.00 19.12           C  
ATOM    644  C   GLY A  80       4.834  -7.842  15.376  1.00 24.59           C  
ATOM    645  O   GLY A  80       4.199  -8.279  16.347  1.00 25.94           O  
ATOM    646  N   HIS A  81       5.919  -7.076  15.513  1.00 19.21           N  
ATOM    647  CA  HIS A  81       6.308  -6.488  16.794  1.00 23.03           C  
ATOM    648  C   HIS A  81       5.537  -5.192  17.032  1.00 26.66           C  
ATOM    649  O   HIS A  81       6.136  -4.152  17.327  1.00 31.85           O  
ATOM    650  CB  HIS A  81       7.812  -6.188  16.831  1.00 24.56           C  
ATOM    651  CG  HIS A  81       8.673  -7.317  16.359  1.00 32.04           C  
ATOM    652  ND1 HIS A  81       9.090  -8.333  17.192  1.00 32.96           N  
ATOM    653  CD2 HIS A  81       9.227  -7.570  15.149  1.00 30.31           C  
ATOM    654  CE1 HIS A  81       9.850  -9.173  16.512  1.00 35.61           C  
ATOM    655  NE2 HIS A  81       9.950  -8.733  15.269  1.00 36.59           N  
ATOM    656  N   HIS A  82       4.216  -5.230  16.895  1.00 22.53           N  
ATOM    657  CA  HIS A  82       3.412  -4.020  16.769  1.00 31.13           C  
ATOM    658  C   HIS A  82       2.545  -3.736  18.000  1.00 37.24           C  
ATOM    659  O   HIS A  82       1.518  -3.059  17.891  1.00 35.40           O  
ATOM    660  CB  HIS A  82       2.542  -4.108  15.510  1.00 27.24           C  
ATOM    661  CG  HIS A  82       1.660  -5.321  15.453  1.00 25.85           C  
ATOM    662  ND1 HIS A  82       1.064  -5.747  14.285  1.00 26.55           N  
ATOM    663  CD2 HIS A  82       1.253  -6.185  16.417  1.00 24.66           C  
ATOM    664  CE1 HIS A  82       0.333  -6.821  14.527  1.00 21.55           C  
ATOM    665  NE2 HIS A  82       0.436  -7.113  15.813  1.00 27.79           N  
ATOM    666  N   GLU A  83       2.953  -4.221  19.180  1.00 36.26           N  
ATOM    667  CA  GLU A  83       2.072  -4.151  20.347  1.00 37.99           C  
ATOM    668  C   GLU A  83       1.867  -2.714  20.815  1.00 38.09           C  
ATOM    669  O   GLU A  83       0.764  -2.346  21.238  1.00 36.64           O  
ATOM    670  CB  GLU A  83       2.632  -5.008  21.482  1.00 35.77           C  
ATOM    671  N   ALA A  84       2.916  -1.890  20.753  1.00 39.02           N  
ATOM    672  CA  ALA A  84       2.796  -0.503  21.193  1.00 37.97           C  
ATOM    673  C   ALA A  84       1.768   0.252  20.365  1.00 41.36           C  
ATOM    674  O   ALA A  84       1.020   1.085  20.894  1.00 40.65           O  
ATOM    675  CB  ALA A  84       4.155   0.192  21.117  1.00 34.34           C  
ATOM    676  N   GLU A  85       1.709  -0.034  19.064  1.00 43.18           N  
ATOM    677  CA  GLU A  85       0.802   0.675  18.168  1.00 39.38           C  
ATOM    678  C   GLU A  85      -0.653   0.261  18.352  1.00 36.55           C  
ATOM    679  O   GLU A  85      -1.552   1.024  17.978  1.00 33.84           O  
ATOM    680  CB  GLU A  85       1.224   0.449  16.713  1.00 34.76           C  
ATOM    681  CG  GLU A  85       2.529   1.136  16.320  1.00 41.19           C  
ATOM    682  CD  GLU A  85       3.754   0.487  16.940  1.00 45.19           C  
ATOM    683  OE1 GLU A  85       3.706  -0.734  17.206  1.00 43.97           O  
ATOM    684  OE2 GLU A  85       4.760   1.200  17.169  1.00 47.31           O  
ATOM    685  N   LEU A  86      -0.907  -0.914  18.929  1.00 35.23           N  
ATOM    686  CA  LEU A  86      -2.251  -1.476  18.950  1.00 26.11           C  
ATOM    687  C   LEU A  86      -3.048  -1.138  20.199  1.00 24.19           C  
ATOM    688  O   LEU A  86      -4.276  -1.050  20.118  1.00 25.26           O  
ATOM    689  CB  LEU A  86      -2.194  -2.995  18.805  1.00 25.59           C  
ATOM    690  CG  LEU A  86      -1.553  -3.495  17.514  1.00 28.69           C  
ATOM    691  CD1 LEU A  86      -1.873  -4.958  17.310  1.00 23.84           C  
ATOM    692  CD2 LEU A  86      -2.012  -2.662  16.330  1.00 30.25           C  
ATOM    693  N   LYS A  87      -2.397  -0.966  21.352  1.00 25.89           N  
ATOM    694  CA  LYS A  87      -3.145  -0.703  22.581  1.00 23.73           C  
ATOM    695  C   LYS A  87      -4.029   0.534  22.465  1.00 21.17           C  
ATOM    696  O   LYS A  87      -5.252   0.415  22.657  1.00 21.25           O  
ATOM    697  CB  LYS A  87      -2.177  -0.625  23.766  1.00 31.54           C  
ATOM    698  N   PRO A  88      -3.513   1.724  22.126  1.00 23.39           N  
ATOM    699  CA  PRO A  88      -4.429   2.869  21.979  1.00 24.28           C  
ATOM    700  C   PRO A  88      -5.404   2.717  20.821  1.00 20.13           C  
ATOM    701  O   PRO A  88      -6.556   3.160  20.934  1.00 19.82           O  
ATOM    702  CB  PRO A  88      -3.474   4.055  21.772  1.00 27.44           C  
ATOM    703  CG  PRO A  88      -2.275   3.456  21.163  1.00 31.55           C  
ATOM    704  CD  PRO A  88      -2.123   2.105  21.806  1.00 28.12           C  
ATOM    705  N   LEU A  89      -4.978   2.098  19.711  1.00 16.73           N  
ATOM    706  CA  LEU A  89      -5.880   1.893  18.578  1.00 18.60           C  
ATOM    707  C   LEU A  89      -7.029   0.967  18.956  1.00 16.95           C  
ATOM    708  O   LEU A  89      -8.195   1.263  18.670  1.00 17.77           O  
ATOM    709  CB  LEU A  89      -5.105   1.334  17.381  1.00 20.39           C  
ATOM    710  CG  LEU A  89      -5.850   1.212  16.052  1.00 18.26           C  
ATOM    711  CD1 LEU A  89      -6.129   2.596  15.507  1.00 16.92           C  
ATOM    712  CD2 LEU A  89      -5.039   0.406  15.048  1.00 19.73           C  
ATOM    713  N   ALA A  90      -6.725  -0.147  19.620  1.00 15.54           N  
ATOM    714  CA  ALA A  90      -7.776  -1.046  20.099  1.00 16.83           C  
ATOM    715  C   ALA A  90      -8.711  -0.340  21.078  1.00 16.04           C  
ATOM    716  O   ALA A  90      -9.938  -0.477  20.988  1.00 18.62           O  
ATOM    717  CB  ALA A  90      -7.151  -2.276  20.759  1.00 19.71           C  
ATOM    718  N   GLN A  91      -8.148   0.420  22.027  1.00 18.64           N  
ATOM    719  CA  GLN A  91      -8.981   1.100  23.019  1.00 17.32           C  
ATOM    720  C   GLN A  91      -9.965   2.051  22.353  1.00 17.34           C  
ATOM    721  O   GLN A  91     -11.143   2.092  22.723  1.00 19.71           O  
ATOM    722  CB  GLN A  91      -8.105   1.851  24.032  1.00 22.87           C  
ATOM    723  CG  GLN A  91      -8.831   2.350  25.313  1.00 19.20           C  
ATOM    724  CD  GLN A  91      -9.612   3.646  25.117  1.00 26.15           C  
ATOM    725  OE1 GLN A  91      -9.294   4.451  24.233  1.00 24.94           O  
ATOM    726  NE2 GLN A  91     -10.648   3.847  25.931  1.00 27.79           N  
ATOM    727  N   SER A  92      -9.509   2.832  21.373  1.00 15.34           N  
ATOM    728  CA  SER A  92     -10.436   3.756  20.733  1.00 14.42           C  
ATOM    729  C   SER A  92     -11.453   3.005  19.884  1.00 15.27           C  
ATOM    730  O   SER A  92     -12.636   3.358  19.872  1.00 16.70           O  
ATOM    731  CB  SER A  92      -9.687   4.782  19.881  1.00 18.55           C  
ATOM    732  OG  SER A  92      -9.066   4.164  18.771  1.00 20.53           O  
ATOM    733  N   HIS A  93     -11.023   1.964  19.165  1.00 12.43           N  
ATOM    734  CA  HIS A  93     -11.998   1.297  18.307  1.00 14.49           C  
ATOM    735  C   HIS A  93     -12.940   0.395  19.082  1.00 14.70           C  
ATOM    736  O   HIS A  93     -14.110   0.293  18.714  1.00 13.93           O  
ATOM    737  CB  HIS A  93     -11.288   0.536  17.196  1.00 13.25           C  
ATOM    738  CG  HIS A  93     -10.697   1.454  16.190  1.00 14.64           C  
ATOM    739  ND1 HIS A  93      -9.717   2.365  16.522  1.00 17.24           N  
ATOM    740  CD2 HIS A  93     -11.010   1.686  14.896  1.00 13.11           C  
ATOM    741  CE1 HIS A  93      -9.420   3.091  15.461  1.00 17.64           C  
ATOM    742  NE2 HIS A  93     -10.193   2.700  14.465  1.00 13.79           N  
ATOM    743  N   ALA A  94     -12.479  -0.238  20.161  1.00 12.49           N  
ATOM    744  CA  ALA A  94     -13.392  -1.040  20.972  1.00 14.26           C  
ATOM    745  C   ALA A  94     -14.377  -0.164  21.738  1.00 18.73           C  
ATOM    746  O   ALA A  94     -15.586  -0.419  21.727  1.00 20.55           O  
ATOM    747  CB  ALA A  94     -12.611  -1.919  21.949  1.00 14.90           C  
ATOM    748  N   THR A  95     -13.883   0.871  22.412  1.00 17.97           N  
ATOM    749  CA  THR A  95     -14.683   1.551  23.426  1.00 20.81           C  
ATOM    750  C   THR A  95     -15.302   2.862  22.967  1.00 23.39           C  
ATOM    751  O   THR A  95     -16.332   3.271  23.520  1.00 16.71           O  
ATOM    752  CB  THR A  95     -13.826   1.813  24.667  1.00 18.46           C  
ATOM    753  OG1 THR A  95     -12.899   2.867  24.393  1.00 19.45           O  
ATOM    754  CG2 THR A  95     -13.050   0.549  25.039  1.00 18.76           C  
ATOM    755  N   LYS A  96     -14.706   3.547  21.991  1.00 19.26           N  
ATOM    756  CA  LYS A  96     -15.235   4.826  21.532  1.00 17.48           C  
ATOM    757  C   LYS A  96     -15.945   4.691  20.191  1.00 20.26           C  
ATOM    758  O   LYS A  96     -17.129   5.019  20.075  1.00 24.54           O  
ATOM    759  CB  LYS A  96     -14.114   5.866  21.442  1.00 20.97           C  
ATOM    760  N   HIS A  97     -15.240   4.200  19.169  1.00 17.47           N  
ATOM    761  CA  HIS A  97     -15.856   4.033  17.857  1.00 17.87           C  
ATOM    762  C   HIS A  97     -16.782   2.823  17.794  1.00 18.36           C  
ATOM    763  O   HIS A  97     -17.659   2.788  16.927  1.00 17.11           O  
ATOM    764  CB  HIS A  97     -14.763   3.941  16.786  1.00 15.68           C  
ATOM    765  CG  HIS A  97     -13.772   5.062  16.858  1.00 17.32           C  
ATOM    766  ND1 HIS A  97     -14.153   6.375  17.051  1.00 18.71           N  
ATOM    767  CD2 HIS A  97     -12.419   5.065  16.814  1.00 17.09           C  
ATOM    768  CE1 HIS A  97     -13.076   7.140  17.109  1.00 19.11           C  
ATOM    769  NE2 HIS A  97     -12.011   6.370  16.964  1.00 15.22           N  
ATOM    770  N   LYS A  98     -16.621   1.862  18.698  1.00 16.46           N  
ATOM    771  CA  LYS A  98     -17.424   0.611  18.728  1.00 16.64           C  
ATOM    772  C   LYS A  98     -17.388  -0.135  17.396  1.00 17.79           C  
ATOM    773  O   LYS A  98     -18.393  -0.383  16.819  1.00 18.09           O  
ATOM    774  CB  LYS A  98     -18.846   0.867  19.204  1.00 21.34           C  
ATOM    775  CG  LYS A  98     -18.998   0.942  20.710  1.00 35.07           C  
ATOM    776  CD  LYS A  98     -19.290   2.313  21.171  1.00 31.58           C  
ATOM    777  CE  LYS A  98     -20.745   2.652  21.271  1.00 32.74           C  
ATOM    778  NZ  LYS A  98     -21.123   3.585  20.185  1.00 40.04           N  
ATOM    779  N   ILE A  99     -16.206  -0.532  17.004  1.00 15.02           N  
ATOM    780  CA  ILE A  99     -15.993  -1.217  15.733  1.00 14.18           C  
ATOM    781  C   ILE A  99     -15.853  -2.714  16.016  1.00 19.25           C  
ATOM    782  O   ILE A  99     -14.852  -3.123  16.623  1.00 18.26           O  
ATOM    783  CB  ILE A  99     -14.750  -0.686  15.008  1.00 15.67           C  
ATOM    784  CG1 ILE A  99     -14.834   0.832  14.820  1.00 14.74           C  
ATOM    785  CG2 ILE A  99     -14.563  -1.401  13.675  1.00 14.81           C  
ATOM    786  CD1 ILE A  99     -16.187   1.332  14.318  1.00 14.30           C  
ATOM    787  N   PRO A 100     -16.795  -3.552  15.583  1.00 16.73           N  
ATOM    788  CA  PRO A 100     -16.598  -5.000  15.732  1.00 16.05           C  
ATOM    789  C   PRO A 100     -15.433  -5.487  14.888  1.00 16.24           C  
ATOM    790  O   PRO A 100     -15.123  -4.932  13.831  1.00 15.57           O  
ATOM    791  CB  PRO A 100     -17.923  -5.603  15.248  1.00 17.78           C  
ATOM    792  CG  PRO A 100     -18.669  -4.495  14.585  1.00 14.91           C  
ATOM    793  CD  PRO A 100     -18.153  -3.209  15.129  1.00 18.48           C  
ATOM    794  N   ILE A 101     -14.792  -6.558  15.364  1.00 18.13           N  
ATOM    795  CA  ILE A 101     -13.681  -7.147  14.621  1.00 16.34           C  
ATOM    796  C   ILE A 101     -14.087  -7.464  13.191  1.00 15.15           C  
ATOM    797  O   ILE A 101     -13.285  -7.311  12.262  1.00 16.57           O  
ATOM    798  CB  ILE A 101     -13.157  -8.405  15.345  1.00 18.15           C  
ATOM    799  CG1 ILE A 101     -12.587  -8.019  16.708  1.00 18.85           C  
ATOM    800  CG2 ILE A 101     -12.081  -9.088  14.510  1.00 20.60           C  
ATOM    801  CD1 ILE A 101     -11.341  -7.136  16.617  1.00 17.62           C  
ATOM    802  N   LYS A 102     -15.337  -7.895  12.985  1.00 14.10           N  
ATOM    803  CA  LYS A 102     -15.811  -8.212  11.640  1.00 13.90           C  
ATOM    804  C   LYS A 102     -15.651  -7.030  10.689  1.00 13.45           C  
ATOM    805  O   LYS A 102     -15.358  -7.216   9.500  1.00 11.16           O  
ATOM    806  CB  LYS A 102     -17.271  -8.661  11.691  1.00 16.19           C  
ATOM    807  CG  LYS A 102     -17.814  -9.104  10.342  1.00 20.31           C  
ATOM    808  CD  LYS A 102     -19.283  -9.469  10.420  1.00 24.70           C  
ATOM    809  CE  LYS A 102     -19.501 -10.782  11.154  1.00 28.01           C  
ATOM    810  NZ  LYS A 102     -20.896 -11.281  10.922  1.00 28.94           N  
ATOM    811  N   TYR A 103     -15.865  -5.808  11.179  1.00 11.34           N  
ATOM    812  CA  TYR A 103     -15.634  -4.641  10.327  1.00 10.67           C  
ATOM    813  C   TYR A 103     -14.158  -4.500   9.970  1.00 11.78           C  
ATOM    814  O   TYR A 103     -13.829  -3.968   8.905  1.00 11.25           O  
ATOM    815  CB  TYR A 103     -16.123  -3.353  11.004  1.00  9.04           C  
ATOM    816  CG  TYR A 103     -17.626  -3.195  11.151  1.00 13.35           C  
ATOM    817  CD1 TYR A 103     -18.179  -1.947  11.433  1.00 13.24           C  
ATOM    818  CD2 TYR A 103     -18.494  -4.284  11.030  1.00 12.83           C  
ATOM    819  CE1 TYR A 103     -19.547  -1.786  11.591  1.00 13.49           C  
ATOM    820  CE2 TYR A 103     -19.878  -4.126  11.194  1.00 16.43           C  
ATOM    821  CZ  TYR A 103     -20.390  -2.873  11.475  1.00 15.05           C  
ATOM    822  OH  TYR A 103     -21.753  -2.694  11.635  1.00 16.12           O  
ATOM    823  N   LEU A 104     -13.252  -4.962  10.836  1.00 11.24           N  
ATOM    824  CA  LEU A 104     -11.849  -4.994  10.426  1.00 10.70           C  
ATOM    825  C   LEU A 104     -11.614  -6.039   9.336  1.00 11.94           C  
ATOM    826  O   LEU A 104     -10.752  -5.848   8.464  1.00 11.67           O  
ATOM    827  CB  LEU A 104     -10.949  -5.241  11.634  1.00  9.70           C  
ATOM    828  CG  LEU A 104     -11.067  -4.196  12.754  1.00 12.48           C  
ATOM    829  CD1 LEU A 104     -10.062  -4.452  13.874  1.00 13.92           C  
ATOM    830  CD2 LEU A 104     -10.930  -2.778  12.216  1.00 12.84           C  
ATOM    831  N   GLU A 105     -12.376  -7.133   9.355  1.00  8.75           N  
ATOM    832  CA AGLU A 105     -12.323  -8.081   8.244  0.59 11.93           C  
ATOM    833  CA BGLU A 105     -12.330  -8.080   8.244  0.41 11.76           C  
ATOM    834  C   GLU A 105     -12.830  -7.430   6.961  1.00  9.90           C  
ATOM    835  O   GLU A 105     -12.227  -7.603   5.892  1.00  9.21           O  
ATOM    836  CB AGLU A 105     -13.127  -9.344   8.580  0.59 11.52           C  
ATOM    837  CB BGLU A 105     -13.155  -9.321   8.583  0.41 11.52           C  
ATOM    838  CG AGLU A 105     -12.791 -10.546   7.685  0.59 12.57           C  
ATOM    839  CG BGLU A 105     -12.604 -10.103   9.751  0.41 12.81           C  
ATOM    840  CD AGLU A 105     -13.593 -11.792   8.015  0.59 15.25           C  
ATOM    841  CD BGLU A 105     -13.533 -11.208  10.211  0.41 16.15           C  
ATOM    842  OE1AGLU A 105     -13.686 -12.704   7.156  0.59 12.79           O  
ATOM    843  OE1BGLU A 105     -14.471 -11.557   9.455  0.41 16.41           O  
ATOM    844  OE2AGLU A 105     -14.147 -11.853   9.131  0.59 16.93           O  
ATOM    845  OE2BGLU A 105     -13.328 -11.721  11.335  0.41 16.02           O  
ATOM    846  N   PHE A 106     -13.920  -6.665   7.053  1.00  8.47           N  
ATOM    847  CA  PHE A 106     -14.422  -5.924   5.894  1.00 11.91           C  
ATOM    848  C   PHE A 106     -13.365  -4.980   5.321  1.00  9.41           C  
ATOM    849  O   PHE A 106     -13.191  -4.904   4.100  1.00  9.50           O  
ATOM    850  CB  PHE A 106     -15.673  -5.114   6.253  1.00 13.85           C  
ATOM    851  CG  PHE A 106     -16.859  -5.932   6.685  1.00 12.27           C  
ATOM    852  CD1 PHE A 106     -17.890  -5.325   7.394  1.00 15.18           C  
ATOM    853  CD2 PHE A 106     -16.961  -7.274   6.380  1.00 16.17           C  
ATOM    854  CE1 PHE A 106     -18.995  -6.051   7.799  1.00 15.40           C  
ATOM    855  CE2 PHE A 106     -18.063  -8.005   6.784  1.00 19.66           C  
ATOM    856  CZ  PHE A 106     -19.082  -7.392   7.493  1.00 16.81           C  
ATOM    857  N   ILE A 107     -12.707  -4.178   6.171  1.00  9.17           N  
ATOM    858  CA  ILE A 107     -11.752  -3.221   5.604  1.00  8.46           C  
ATOM    859  C   ILE A 107     -10.513  -3.948   5.092  1.00  9.03           C  
ATOM    860  O   ILE A 107      -9.882  -3.498   4.133  1.00  9.43           O  
ATOM    861  CB  ILE A 107     -11.391  -2.107   6.609  1.00  8.07           C  
ATOM    862  CG1 ILE A 107     -10.832  -0.879   5.880  1.00 11.13           C  
ATOM    863  CG2 ILE A 107     -10.406  -2.615   7.658  1.00  8.51           C  
ATOM    864  CD1 ILE A 107     -10.710   0.364   6.765  1.00 11.36           C  
ATOM    865  N   SER A 108     -10.159  -5.087   5.691  1.00  8.38           N  
ATOM    866  CA  SER A 108      -9.086  -5.910   5.129  1.00  7.82           C  
ATOM    867  C   SER A 108      -9.422  -6.344   3.708  1.00 10.38           C  
ATOM    868  O   SER A 108      -8.570  -6.301   2.810  1.00  9.71           O  
ATOM    869  CB  SER A 108      -8.846  -7.139   6.005  1.00  7.44           C  
ATOM    870  OG  SER A 108      -8.312  -6.758   7.258  1.00 10.24           O  
ATOM    871  N   GLU A 109     -10.667  -6.787   3.501  1.00  8.47           N  
ATOM    872  CA  GLU A 109     -11.158  -7.137   2.168  1.00  9.80           C  
ATOM    873  C   GLU A 109     -11.031  -5.955   1.207  1.00  9.99           C  
ATOM    874  O   GLU A 109     -10.536  -6.100   0.076  1.00 10.46           O  
ATOM    875  CB AGLU A 109     -12.612  -7.613   2.249  0.33 13.73           C  
ATOM    876  CB BGLU A 109     -12.611  -7.599   2.300  0.67 13.90           C  
ATOM    877  CG AGLU A 109     -13.156  -8.273   0.975  0.33 15.08           C  
ATOM    878  CG BGLU A 109     -13.380  -7.865   1.037  0.67 15.17           C  
ATOM    879  CD AGLU A 109     -13.447  -7.281  -0.144  0.33 15.11           C  
ATOM    880  CD BGLU A 109     -14.849  -8.140   1.339  0.67 16.54           C  
ATOM    881  OE1AGLU A 109     -13.290  -7.646  -1.330  0.33 16.47           O  
ATOM    882  OE1BGLU A 109     -15.553  -7.213   1.796  0.67 15.41           O  
ATOM    883  OE2AGLU A 109     -13.828  -6.130   0.160  0.33 14.71           O  
ATOM    884  OE2BGLU A 109     -15.299  -9.286   1.139  0.67 19.33           O  
ATOM    885  N   ALA A 110     -11.476  -4.771   1.644  1.00  8.42           N  
ATOM    886  CA  ALA A 110     -11.405  -3.578   0.804  1.00  7.76           C  
ATOM    887  C   ALA A 110      -9.965  -3.216   0.458  1.00  9.50           C  
ATOM    888  O   ALA A 110      -9.676  -2.810  -0.673  1.00  8.44           O  
ATOM    889  CB  ALA A 110     -12.086  -2.401   1.512  1.00  8.93           C  
ATOM    890  N   ILE A 111      -9.059  -3.317   1.435  1.00  6.80           N  
ATOM    891  CA  ILE A 111      -7.642  -3.026   1.201  1.00  7.14           C  
ATOM    892  C   ILE A 111      -7.084  -3.952   0.131  1.00  8.03           C  
ATOM    893  O   ILE A 111      -6.406  -3.513  -0.808  1.00 10.49           O  
ATOM    894  CB  ILE A 111      -6.841  -3.154   2.514  1.00  6.39           C  
ATOM    895  CG1 ILE A 111      -7.189  -2.041   3.506  1.00  9.68           C  
ATOM    896  CG2 ILE A 111      -5.331  -3.164   2.228  1.00  6.02           C  
ATOM    897  CD1 ILE A 111      -6.688  -2.355   4.933  1.00  9.98           C  
ATOM    898  N   ILE A 112      -7.345  -5.255   0.268  1.00  7.20           N  
ATOM    899  CA  ILE A 112      -6.845  -6.203  -0.719  1.00  9.20           C  
ATOM    900  C   ILE A 112      -7.448  -5.914  -2.086  1.00  8.63           C  
ATOM    901  O   ILE A 112      -6.745  -5.939  -3.106  1.00 11.81           O  
ATOM    902  CB  ILE A 112      -7.105  -7.651  -0.265  1.00  9.57           C  
ATOM    903  CG1 ILE A 112      -6.264  -7.945   0.993  1.00 10.50           C  
ATOM    904  CG2 ILE A 112      -6.742  -8.629  -1.385  1.00  7.31           C  
ATOM    905  CD1 ILE A 112      -6.656  -9.199   1.730  1.00 10.56           C  
ATOM    906  N   HIS A 113      -8.748  -5.610  -2.129  1.00  7.94           N  
ATOM    907  CA  HIS A 113      -9.395  -5.321  -3.404  1.00  9.34           C  
ATOM    908  C   HIS A 113      -8.749  -4.124  -4.098  1.00  9.81           C  
ATOM    909  O   HIS A 113      -8.458  -4.169  -5.302  1.00 12.39           O  
ATOM    910  CB  HIS A 113     -10.879  -5.064  -3.189  1.00  9.60           C  
ATOM    911  CG  HIS A 113     -11.628  -4.816  -4.463  1.00 16.67           C  
ATOM    912  ND1 HIS A 113     -11.845  -3.552  -4.972  1.00 17.48           N  
ATOM    913  CD2 HIS A 113     -12.187  -5.678  -5.343  1.00 17.85           C  
ATOM    914  CE1 HIS A 113     -12.525  -3.646  -6.101  1.00 14.68           C  
ATOM    915  NE2 HIS A 113     -12.746  -4.925  -6.348  1.00 21.07           N  
ATOM    916  N   VAL A 114      -8.532  -3.038  -3.357  1.00  7.69           N  
ATOM    917  CA  VAL A 114      -7.991  -1.822  -3.967  1.00 10.33           C  
ATOM    918  C   VAL A 114      -6.554  -2.046  -4.427  1.00  9.15           C  
ATOM    919  O   VAL A 114      -6.156  -1.605  -5.516  1.00  8.82           O  
ATOM    920  CB  VAL A 114      -8.116  -0.635  -2.989  1.00  9.14           C  
ATOM    921  CG1 VAL A 114      -7.268   0.558  -3.455  1.00  8.84           C  
ATOM    922  CG2 VAL A 114      -9.605  -0.227  -2.849  1.00  6.82           C  
ATOM    923  N   LEU A 115      -5.766  -2.775  -3.634  1.00  7.09           N  
ATOM    924  CA  LEU A 115      -4.405  -3.097  -4.049  1.00 11.30           C  
ATOM    925  C   LEU A 115      -4.408  -3.967  -5.301  1.00 10.16           C  
ATOM    926  O   LEU A 115      -3.561  -3.794  -6.189  1.00 11.44           O  
ATOM    927  CB  LEU A 115      -3.660  -3.787  -2.906  1.00  9.29           C  
ATOM    928  CG  LEU A 115      -3.294  -2.904  -1.711  1.00 11.80           C  
ATOM    929  CD1 LEU A 115      -2.563  -3.707  -0.656  1.00  9.56           C  
ATOM    930  CD2 LEU A 115      -2.435  -1.769  -2.173  1.00 12.08           C  
ATOM    931  N   HIS A 116      -5.368  -4.900  -5.397  1.00 10.31           N  
ATOM    932  CA  HIS A 116      -5.488  -5.723  -6.600  1.00  8.99           C  
ATOM    933  C   HIS A 116      -5.864  -4.874  -7.813  1.00 12.12           C  
ATOM    934  O   HIS A 116      -5.312  -5.065  -8.904  1.00 12.77           O  
ATOM    935  CB  HIS A 116      -6.511  -6.838  -6.360  1.00 10.22           C  
ATOM    936  CG  HIS A 116      -6.702  -7.762  -7.528  1.00 12.69           C  
ATOM    937  ND1 HIS A 116      -7.823  -7.726  -8.330  1.00 18.07           N  
ATOM    938  CD2 HIS A 116      -5.922  -8.753  -8.018  1.00 13.33           C  
ATOM    939  CE1 HIS A 116      -7.726  -8.657  -9.264  1.00 16.54           C  
ATOM    940  NE2 HIS A 116      -6.577  -9.290  -9.102  1.00 18.30           N  
ATOM    941  N   SER A 117      -6.782  -3.915  -7.638  1.00 10.78           N  
ATOM    942  CA  SER A 117      -7.179  -3.048  -8.747  1.00 10.86           C  
ATOM    943  C   SER A 117      -6.017  -2.181  -9.225  1.00 14.28           C  
ATOM    944  O   SER A 117      -5.765  -2.070 -10.431  1.00 12.94           O  
ATOM    945  CB ASER A 117      -8.362  -2.174  -8.329  0.41 13.79           C  
ATOM    946  CB CSER A 117      -8.359  -2.168  -8.330  0.59 14.38           C  
ATOM    947  OG ASER A 117      -8.769  -1.328  -9.390  0.41 15.53           O  
ATOM    948  OG CSER A 117      -9.514  -2.940  -8.057  0.59 15.62           O  
ATOM    949  N   ARG A 118      -5.298  -1.554  -8.297  1.00 10.51           N  
ATOM    950  CA  ARG A 118      -4.332  -0.521  -8.657  1.00 11.08           C  
ATOM    951  C   ARG A 118      -2.919  -1.042  -8.931  1.00 11.66           C  
ATOM    952  O   ARG A 118      -2.186  -0.408  -9.699  1.00 12.05           O  
ATOM    953  CB AARG A 118      -4.291   0.552  -7.562  0.38 13.02           C  
ATOM    954  CB BARG A 118      -4.235   0.526  -7.536  0.62 13.35           C  
ATOM    955  CG AARG A 118      -5.606   1.320  -7.439  0.38 14.28           C  
ATOM    956  CG BARG A 118      -5.369   1.551  -7.450  0.62 14.66           C  
ATOM    957  CD AARG A 118      -5.557   2.426  -6.388  0.38 14.04           C  
ATOM    958  CD BARG A 118      -5.138   2.463  -6.240  0.62 13.90           C  
ATOM    959  NE AARG A 118      -4.637   3.511  -6.725  0.38 14.16           N  
ATOM    960  NE BARG A 118      -6.072   3.585  -6.145  0.62 15.06           N  
ATOM    961  CZ AARG A 118      -4.756   4.754  -6.265  0.38 15.21           C  
ATOM    962  CZ BARG A 118      -5.760   4.850  -6.416  0.62 13.61           C  
ATOM    963  NH1AARG A 118      -3.874   5.685  -6.609  0.38 16.28           N  
ATOM    964  NH1BARG A 118      -6.674   5.798  -6.294  0.62 14.99           N  
ATOM    965  NH2AARG A 118      -5.765   5.069  -5.466  0.38 14.12           N  
ATOM    966  NH2BARG A 118      -4.539   5.169  -6.810  0.62 16.03           N  
ATOM    967  N   HIS A 119      -2.493  -2.155  -8.322  1.00 12.10           N  
ATOM    968  CA  HIS A 119      -1.080  -2.552  -8.347  1.00 12.50           C  
ATOM    969  C   HIS A 119      -0.895  -4.042  -8.641  1.00 10.86           C  
ATOM    970  O   HIS A 119      -0.190  -4.745  -7.914  1.00 11.89           O  
ATOM    971  CB  HIS A 119      -0.416  -2.179  -7.022  1.00 12.64           C  
ATOM    972  CG  HIS A 119      -0.561  -0.729  -6.677  1.00 14.77           C  
ATOM    973  ND1 HIS A 119      -0.024   0.270  -7.455  1.00 11.24           N  
ATOM    974  CD2 HIS A 119      -1.208  -0.109  -5.662  1.00 11.96           C  
ATOM    975  CE1 HIS A 119      -0.319   1.447  -6.929  1.00 14.28           C  
ATOM    976  NE2 HIS A 119      -1.041   1.246  -5.841  1.00 11.28           N  
ATOM    977  N   PRO A 120      -1.444  -4.539  -9.754  1.00 10.88           N  
ATOM    978  CA  PRO A 120      -1.271  -5.976 -10.059  1.00 16.04           C  
ATOM    979  C   PRO A 120       0.179  -6.397 -10.246  1.00 16.34           C  
ATOM    980  O   PRO A 120       0.529  -7.550  -9.950  1.00 15.38           O  
ATOM    981  CB  PRO A 120      -2.083  -6.155 -11.350  1.00 20.25           C  
ATOM    982  CG  PRO A 120      -2.092  -4.804 -11.973  1.00 17.67           C  
ATOM    983  CD  PRO A 120      -2.176  -3.839 -10.825  1.00 14.16           C  
ATOM    984  N   GLY A 121       1.043  -5.489 -10.703  1.00 15.25           N  
ATOM    985  CA  GLY A 121       2.443  -5.825 -10.907  1.00 18.43           C  
ATOM    986  C   GLY A 121       3.196  -6.121  -9.631  1.00 19.67           C  
ATOM    987  O   GLY A 121       4.215  -6.818  -9.671  1.00 20.79           O  
ATOM    988  N   ASN A 122       2.727  -5.601  -8.499  1.00 12.37           N  
ATOM    989  CA  ASN A 122       3.347  -5.880  -7.213  1.00 15.48           C  
ATOM    990  C   ASN A 122       2.385  -6.549  -6.248  1.00 12.99           C  
ATOM    991  O   ASN A 122       2.702  -6.679  -5.065  1.00 12.55           O  
ATOM    992  CB  ASN A 122       3.912  -4.592  -6.613  1.00 14.22           C  
ATOM    993  CG  ASN A 122       5.130  -4.102  -7.378  1.00 17.59           C  
ATOM    994  OD1 ASN A 122       6.215  -4.669  -7.249  1.00 21.17           O  
ATOM    995  ND2 ASN A 122       4.948  -3.077  -8.210  1.00 20.56           N  
ATOM    996  N   PHE A 123       1.230  -6.989  -6.726  1.00  8.55           N  
ATOM    997  CA  PHE A 123       0.229  -7.659  -5.899  1.00  9.22           C  
ATOM    998  C   PHE A 123      -0.240  -8.930  -6.591  1.00 11.72           C  
ATOM    999  O   PHE A 123      -1.437  -9.169  -6.775  1.00 12.02           O  
ATOM   1000  CB  PHE A 123      -0.935  -6.709  -5.592  1.00  9.17           C  
ATOM   1001  CG  PHE A 123      -1.648  -7.002  -4.301  1.00  8.78           C  
ATOM   1002  CD1 PHE A 123      -0.933  -7.125  -3.111  1.00 11.40           C  
ATOM   1003  CD2 PHE A 123      -3.022  -7.121  -4.267  1.00 10.45           C  
ATOM   1004  CE1 PHE A 123      -1.586  -7.392  -1.910  1.00  9.98           C  
ATOM   1005  CE2 PHE A 123      -3.699  -7.375  -3.060  1.00 11.22           C  
ATOM   1006  CZ  PHE A 123      -2.982  -7.512  -1.883  1.00 10.03           C  
ATOM   1007  N   GLY A 124       0.724  -9.757  -7.003  1.00 10.42           N  
ATOM   1008  CA  GLY A 124       0.444 -11.069  -7.543  1.00 12.77           C  
ATOM   1009  C   GLY A 124       0.094 -12.047  -6.445  1.00 12.43           C  
ATOM   1010  O   GLY A 124      -0.180 -11.668  -5.303  1.00 10.01           O  
ATOM   1011  N   ALA A 125       0.138 -13.336  -6.798  1.00 11.37           N  
ATOM   1012  CA  ALA A 125      -0.372 -14.374  -5.898  1.00 15.41           C  
ATOM   1013  C   ALA A 125       0.361 -14.390  -4.559  1.00 14.05           C  
ATOM   1014  O   ALA A 125      -0.275 -14.398  -3.498  1.00  9.67           O  
ATOM   1015  CB  ALA A 125      -0.278 -15.751  -6.558  1.00 17.54           C  
ATOM   1016  N   CYS A 126       1.702 -14.429  -4.579  1.00 11.21           N  
ATOM   1017  CA  CYS A 126       2.427 -14.490  -3.313  1.00 10.95           C  
ATOM   1018  C   CYS A 126       2.177 -13.245  -2.472  1.00 12.36           C  
ATOM   1019  O   CYS A 126       1.953 -13.345  -1.258  1.00 10.12           O  
ATOM   1020  CB  CYS A 126       3.921 -14.693  -3.557  1.00 11.73           C  
ATOM   1021  SG  CYS A 126       4.264 -16.384  -4.095  1.00 13.76           S  
ATOM   1022  N   ALA A 127       2.191 -12.067  -3.101  1.00 11.39           N  
ATOM   1023  CA  ALA A 127       1.965 -10.829  -2.358  1.00  9.58           C  
ATOM   1024  C   ALA A 127       0.555 -10.775  -1.769  1.00 10.38           C  
ATOM   1025  O   ALA A 127       0.358 -10.268  -0.658  1.00  9.30           O  
ATOM   1026  CB  ALA A 127       2.213  -9.627  -3.266  1.00 11.84           C  
ATOM   1027  N   GLN A 128      -0.438 -11.290  -2.497  1.00  6.41           N  
ATOM   1028  CA  GLN A 128      -1.800 -11.320  -1.971  1.00  8.31           C  
ATOM   1029  C   GLN A 128      -1.910 -12.230  -0.752  1.00  8.21           C  
ATOM   1030  O   GLN A 128      -2.558 -11.875   0.239  1.00 11.13           O  
ATOM   1031  CB  GLN A 128      -2.773 -11.776  -3.055  1.00  9.24           C  
ATOM   1032  CG  GLN A 128      -3.080 -10.714  -4.083  1.00  8.26           C  
ATOM   1033  CD  GLN A 128      -3.921 -11.242  -5.229  1.00  9.38           C  
ATOM   1034  OE1 GLN A 128      -3.538 -11.136  -6.403  1.00 13.12           O  
ATOM   1035  NE2 GLN A 128      -5.062 -11.828  -4.897  1.00  8.31           N  
ATOM   1036  N   GLY A 129      -1.286 -13.409  -0.807  1.00  7.96           N  
ATOM   1037  CA  GLY A 129      -1.287 -14.283   0.357  1.00 11.13           C  
ATOM   1038  C   GLY A 129      -0.603 -13.654   1.554  1.00 12.09           C  
ATOM   1039  O   GLY A 129      -1.107 -13.729   2.676  1.00 10.17           O  
ATOM   1040  N   ALA A 130       0.551 -13.022   1.330  1.00  9.35           N  
ATOM   1041  CA  ALA A 130       1.290 -12.383   2.415  1.00 10.67           C  
ATOM   1042  C   ALA A 130       0.498 -11.236   3.034  1.00 10.06           C  
ATOM   1043  O   ALA A 130       0.488 -11.066   4.262  1.00  9.22           O  
ATOM   1044  CB  ALA A 130       2.642 -11.890   1.893  1.00  7.75           C  
ATOM   1045  N   MET A 131      -0.187 -10.445   2.205  1.00  8.53           N  
ATOM   1046  CA  MET A 131      -0.977  -9.340   2.745  1.00 10.39           C  
ATOM   1047  C   MET A 131      -2.183  -9.855   3.521  1.00  6.92           C  
ATOM   1048  O   MET A 131      -2.519  -9.318   4.579  1.00  7.64           O  
ATOM   1049  CB  MET A 131      -1.426  -8.395   1.628  1.00  8.43           C  
ATOM   1050  CG  MET A 131      -2.279  -7.203   2.126  1.00  5.88           C  
ATOM   1051  SD  MET A 131      -1.373  -6.068   3.208  1.00  9.20           S  
ATOM   1052  CE  MET A 131      -0.310  -5.243   2.026  1.00 10.82           C  
ATOM   1053  N   ASN A 132      -2.838 -10.903   3.017  1.00  8.09           N  
ATOM   1054  CA  ASN A 132      -3.903 -11.544   3.780  1.00  8.59           C  
ATOM   1055  C   ASN A 132      -3.419 -11.932   5.172  1.00 11.17           C  
ATOM   1056  O   ASN A 132      -4.075 -11.640   6.178  1.00  9.59           O  
ATOM   1057  CB  ASN A 132      -4.402 -12.781   3.040  1.00 10.67           C  
ATOM   1058  CG  ASN A 132      -5.535 -13.460   3.774  1.00 14.78           C  
ATOM   1059  OD1 ASN A 132      -6.488 -12.805   4.168  1.00  9.51           O  
ATOM   1060  ND2 ASN A 132      -5.419 -14.767   3.987  1.00 17.97           N  
ATOM   1061  N   LYS A 133      -2.247 -12.565   5.244  1.00 10.63           N  
ATOM   1062  CA  LYS A 133      -1.717 -13.003   6.531  1.00  9.71           C  
ATOM   1063  C   LYS A 133      -1.379 -11.819   7.431  1.00 12.51           C  
ATOM   1064  O   LYS A 133      -1.672 -11.849   8.633  1.00 11.67           O  
ATOM   1065  CB  LYS A 133      -0.475 -13.881   6.325  1.00  9.83           C  
ATOM   1066  CG  LYS A 133      -0.750 -15.331   5.990  1.00 15.96           C  
ATOM   1067  CD  LYS A 133       0.566 -16.131   5.872  1.00 19.40           C  
ATOM   1068  CE  LYS A 133       1.370 -16.074   7.163  1.00 22.80           C  
ATOM   1069  NZ  LYS A 133       2.500 -17.057   7.194  1.00 27.09           N  
ATOM   1070  N   ALA A 134      -0.753 -10.775   6.875  1.00  9.93           N  
ATOM   1071  CA  ALA A 134      -0.390  -9.605   7.676  1.00  9.77           C  
ATOM   1072  C   ALA A 134      -1.624  -8.932   8.261  1.00 11.47           C  
ATOM   1073  O   ALA A 134      -1.638  -8.551   9.439  1.00  8.83           O  
ATOM   1074  CB  ALA A 134       0.400  -8.595   6.830  1.00 10.20           C  
ATOM   1075  N   LEU A 135      -2.669  -8.766   7.446  1.00  8.79           N  
ATOM   1076  CA  LEU A 135      -3.904  -8.174   7.949  1.00  9.59           C  
ATOM   1077  C   LEU A 135      -4.625  -9.121   8.896  1.00 12.08           C  
ATOM   1078  O   LEU A 135      -5.228  -8.668   9.876  1.00 13.00           O  
ATOM   1079  CB  LEU A 135      -4.804  -7.768   6.781  1.00 10.01           C  
ATOM   1080  CG  LEU A 135      -4.161  -6.673   5.913  1.00 11.21           C  
ATOM   1081  CD1 LEU A 135      -5.053  -6.389   4.715  1.00  8.29           C  
ATOM   1082  CD2 LEU A 135      -3.849  -5.388   6.725  1.00  9.25           C  
ATOM   1083  N   GLU A 136      -4.549 -10.434   8.653  1.00 11.42           N  
ATOM   1084  CA  GLU A 136      -5.127 -11.371   9.609  1.00 12.86           C  
ATOM   1085  C   GLU A 136      -4.415 -11.283  10.956  1.00 12.70           C  
ATOM   1086  O   GLU A 136      -5.060 -11.303  12.011  1.00 11.46           O  
ATOM   1087  CB  GLU A 136      -5.064 -12.793   9.057  1.00 12.47           C  
ATOM   1088  CG  GLU A 136      -5.602 -13.841  10.002  1.00 18.99           C  
ATOM   1089  CD  GLU A 136      -5.415 -15.243   9.464  1.00 23.06           C  
ATOM   1090  OE1 GLU A 136      -4.777 -15.380   8.396  1.00 23.71           O  
ATOM   1091  OE2 GLU A 136      -5.902 -16.195  10.110  1.00 23.61           O  
ATOM   1092  N   LEU A 137      -3.083 -11.180  10.940  1.00 13.06           N  
ATOM   1093  CA  LEU A 137      -2.340 -11.034  12.189  1.00 10.43           C  
ATOM   1094  C   LEU A 137      -2.728  -9.749  12.914  1.00 11.26           C  
ATOM   1095  O   LEU A 137      -2.872  -9.729  14.146  1.00 11.86           O  
ATOM   1096  CB  LEU A 137      -0.840 -11.041  11.899  1.00 11.70           C  
ATOM   1097  CG  LEU A 137       0.061 -10.744  13.102  1.00 14.05           C  
ATOM   1098  CD1 LEU A 137      -0.148 -11.780  14.193  1.00 15.56           C  
ATOM   1099  CD2 LEU A 137       1.521 -10.718  12.647  1.00 11.03           C  
ATOM   1100  N   PHE A 138      -2.874  -8.658  12.163  1.00 11.45           N  
ATOM   1101  CA  PHE A 138      -3.330  -7.398  12.743  1.00 12.74           C  
ATOM   1102  C   PHE A 138      -4.691  -7.564  13.421  1.00 10.26           C  
ATOM   1103  O   PHE A 138      -4.898  -7.102  14.554  1.00 10.48           O  
ATOM   1104  CB  PHE A 138      -3.373  -6.342  11.637  1.00 10.71           C  
ATOM   1105  CG  PHE A 138      -4.205  -5.132  11.962  1.00 12.97           C  
ATOM   1106  CD1 PHE A 138      -5.440  -4.941  11.352  1.00 13.90           C  
ATOM   1107  CD2 PHE A 138      -3.736  -4.174  12.848  1.00 14.90           C  
ATOM   1108  CE1 PHE A 138      -6.206  -3.814  11.637  1.00 13.91           C  
ATOM   1109  CE2 PHE A 138      -4.486  -3.041  13.138  1.00 16.74           C  
ATOM   1110  CZ  PHE A 138      -5.725  -2.862  12.535  1.00 15.04           C  
ATOM   1111  N   ARG A 139      -5.634  -8.230  12.744  1.00  8.15           N  
ATOM   1112  CA  ARG A 139      -6.968  -8.415  13.313  1.00 10.47           C  
ATOM   1113  C   ARG A 139      -6.927  -9.297  14.547  1.00 10.99           C  
ATOM   1114  O   ARG A 139      -7.638  -9.039  15.523  1.00 12.39           O  
ATOM   1115  CB  ARG A 139      -7.920  -9.019  12.282  1.00 14.74           C  
ATOM   1116  CG  ARG A 139      -8.175  -8.142  11.073  1.00  9.84           C  
ATOM   1117  CD  ARG A 139      -9.398  -8.636  10.305  1.00 10.09           C  
ATOM   1118  NE  ARG A 139      -9.343 -10.055   9.955  1.00  9.48           N  
ATOM   1119  CZ  ARG A 139      -8.787 -10.525   8.841  1.00 12.74           C  
ATOM   1120  NH1 ARG A 139      -8.785 -11.829   8.593  1.00 13.33           N  
ATOM   1121  NH2 ARG A 139      -8.232  -9.682   7.966  1.00 10.86           N  
ATOM   1122  N   LYS A 140      -6.115 -10.354  14.517  1.00 11.17           N  
ATOM   1123  CA  LYS A 140      -6.014 -11.237  15.675  1.00 13.35           C  
ATOM   1124  C   LYS A 140      -5.418 -10.507  16.869  1.00 14.31           C  
ATOM   1125  O   LYS A 140      -5.902 -10.650  18.000  1.00 14.17           O  
ATOM   1126  CB  LYS A 140      -5.186 -12.471  15.317  1.00 13.82           C  
ATOM   1127  CG  LYS A 140      -5.948 -13.485  14.461  1.00 17.95           C  
ATOM   1128  CD  LYS A 140      -5.088 -14.679  14.078  1.00 21.25           C  
ATOM   1129  CE  LYS A 140      -5.918 -15.689  13.305  1.00 25.07           C  
ATOM   1130  NZ  LYS A 140      -5.155 -16.922  12.959  1.00 34.49           N  
ATOM   1131  N   ASP A 141      -4.385  -9.691  16.639  1.00 14.61           N  
ATOM   1132  CA  ASP A 141      -3.769  -8.983  17.757  1.00 14.33           C  
ATOM   1133  C   ASP A 141      -4.697  -7.902  18.313  1.00 16.21           C  
ATOM   1134  O   ASP A 141      -4.773  -7.712  19.533  1.00 16.91           O  
ATOM   1135  CB  ASP A 141      -2.427  -8.390  17.328  1.00 16.53           C  
ATOM   1136  CG  ASP A 141      -1.334  -9.440  17.197  1.00 17.86           C  
ATOM   1137  OD1 ASP A 141      -1.521 -10.574  17.701  1.00 20.70           O  
ATOM   1138  OD2 ASP A 141      -0.289  -9.125  16.587  1.00 21.29           O  
ATOM   1139  N   ILE A 142      -5.422  -7.194  17.439  1.00 12.44           N  
ATOM   1140  CA  ILE A 142      -6.439  -6.246  17.894  1.00 13.60           C  
ATOM   1141  C   ILE A 142      -7.518  -6.958  18.700  1.00 15.17           C  
ATOM   1142  O   ILE A 142      -7.970  -6.459  19.741  1.00 14.94           O  
ATOM   1143  CB  ILE A 142      -7.049  -5.498  16.691  1.00 11.70           C  
ATOM   1144  CG1 ILE A 142      -6.062  -4.484  16.130  1.00 15.60           C  
ATOM   1145  CG2 ILE A 142      -8.359  -4.810  17.086  1.00 18.32           C  
ATOM   1146  CD1 ILE A 142      -5.847  -3.287  17.026  1.00 20.95           C  
ATOM   1147  N   ALA A 143      -7.965  -8.122  18.224  1.00 13.00           N  
ATOM   1148  CA  ALA A 143      -9.015  -8.862  18.923  1.00 13.53           C  
ATOM   1149  C   ALA A 143      -8.583  -9.242  20.335  1.00 15.30           C  
ATOM   1150  O   ALA A 143      -9.391  -9.200  21.275  1.00 16.57           O  
ATOM   1151  CB  ALA A 143      -9.391 -10.111  18.132  1.00 15.69           C  
ATOM   1152  N   ALA A 144      -7.314  -9.622  20.500  1.00 13.90           N  
ATOM   1153  CA  ALA A 144      -6.785  -9.887  21.833  1.00 17.83           C  
ATOM   1154  C   ALA A 144      -6.877  -8.647  22.721  1.00 20.05           C  
ATOM   1155  O   ALA A 144      -7.272  -8.740  23.891  1.00 19.72           O  
ATOM   1156  CB  ALA A 144      -5.337 -10.374  21.733  1.00 16.44           C  
ATOM   1157  N   LYS A 145      -6.521  -7.475  22.187  1.00 14.31           N  
ATOM   1158  CA  LYS A 145      -6.603  -6.261  22.992  1.00 16.28           C  
ATOM   1159  C   LYS A 145      -8.050  -5.882  23.291  1.00 17.40           C  
ATOM   1160  O   LYS A 145      -8.341  -5.359  24.377  1.00 16.77           O  
ATOM   1161  CB  LYS A 145      -5.875  -5.113  22.293  1.00 15.53           C  
ATOM   1162  N   TYR A 146      -8.961  -6.138  22.350  1.00 12.97           N  
ATOM   1163  CA  TYR A 146     -10.391  -6.021  22.627  1.00 16.56           C  
ATOM   1164  C   TYR A 146     -10.782  -6.835  23.853  1.00 20.02           C  
ATOM   1165  O   TYR A 146     -11.475  -6.342  24.751  1.00 18.28           O  
ATOM   1166  CB  TYR A 146     -11.196  -6.507  21.420  1.00 19.73           C  
ATOM   1167  CG  TYR A 146     -11.564  -5.457  20.399  1.00 15.71           C  
ATOM   1168  CD1 TYR A 146     -12.845  -5.420  19.860  1.00 18.48           C  
ATOM   1169  CD2 TYR A 146     -10.633  -4.518  19.954  1.00 14.98           C  
ATOM   1170  CE1 TYR A 146     -13.198  -4.468  18.913  1.00 17.99           C  
ATOM   1171  CE2 TYR A 146     -10.981  -3.548  19.000  1.00 13.71           C  
ATOM   1172  CZ  TYR A 146     -12.260  -3.534  18.486  1.00 18.62           C  
ATOM   1173  OH  TYR A 146     -12.621  -2.585  17.548  1.00 18.85           O  
ATOM   1174  N   LYS A 147     -10.374  -8.111  23.879  1.00 15.00           N  
ATOM   1175  CA  LYS A 147     -10.700  -8.988  25.001  1.00 17.72           C  
ATOM   1176  C   LYS A 147     -10.128  -8.458  26.314  1.00 20.91           C  
ATOM   1177  O   LYS A 147     -10.792  -8.520  27.355  1.00 20.19           O  
ATOM   1178  CB  LYS A 147     -10.185 -10.400  24.722  1.00 18.57           C  
ATOM   1179  CG  LYS A 147     -10.903 -11.105  23.584  1.00 21.43           C  
ATOM   1180  CD  LYS A 147     -10.272 -12.467  23.296  1.00 26.83           C  
ATOM   1181  CE  LYS A 147     -10.934 -13.137  22.101  1.00 34.73           C  
ATOM   1182  NZ  LYS A 147     -10.227 -14.383  21.679  1.00 34.79           N  
ATOM   1183  N   GLU A 148      -8.896  -7.936  26.288  1.00 18.07           N  
ATOM   1184  CA  GLU A 148      -8.318  -7.348  27.495  1.00 19.11           C  
ATOM   1185  C   GLU A 148      -9.136  -6.169  28.002  1.00 22.48           C  
ATOM   1186  O   GLU A 148      -9.140  -5.893  29.204  1.00 22.53           O  
ATOM   1187  CB  GLU A 148      -6.881  -6.902  27.244  1.00 20.17           C  
ATOM   1188  CG  GLU A 148      -5.870  -8.037  27.302  1.00 24.53           C  
ATOM   1189  CD  GLU A 148      -4.480  -7.600  26.901  1.00 33.99           C  
ATOM   1190  OE1 GLU A 148      -3.707  -8.451  26.409  1.00 45.85           O  
ATOM   1191  OE2 GLU A 148      -4.161  -6.405  27.069  1.00 41.08           O  
ATOM   1192  N   LEU A 149      -9.823  -5.460  27.115  1.00 19.72           N  
ATOM   1193  CA  LEU A 149     -10.676  -4.345  27.513  1.00 17.99           C  
ATOM   1194  C   LEU A 149     -12.095  -4.782  27.850  1.00 19.31           C  
ATOM   1195  O   LEU A 149     -12.941  -3.931  28.143  1.00 19.65           O  
ATOM   1196  CB  LEU A 149     -10.707  -3.287  26.400  1.00 18.74           C  
ATOM   1197  CG  LEU A 149      -9.373  -2.594  26.120  1.00 17.72           C  
ATOM   1198  CD1 LEU A 149      -9.363  -2.014  24.716  1.00 17.86           C  
ATOM   1199  CD2 LEU A 149      -9.112  -1.493  27.143  1.00 17.11           C  
ATOM   1200  N   GLY A 150     -12.379  -6.076  27.805  1.00 21.65           N  
ATOM   1201  CA  GLY A 150     -13.698  -6.570  28.138  1.00 23.05           C  
ATOM   1202  C   GLY A 150     -14.697  -6.548  27.008  1.00 24.86           C  
ATOM   1203  O   GLY A 150     -15.903  -6.607  27.266  1.00 25.87           O  
ATOM   1204  N   TYR A 151     -14.244  -6.444  25.764  1.00 26.17           N  
ATOM   1205  CA  TYR A 151     -15.123  -6.473  24.604  1.00 27.65           C  
ATOM   1206  C   TYR A 151     -14.852  -7.740  23.807  1.00 30.59           C  
ATOM   1207  O   TYR A 151     -13.694  -8.140  23.630  1.00 28.64           O  
ATOM   1208  CB  TYR A 151     -14.930  -5.234  23.725  1.00 27.84           C  
ATOM   1209  CG  TYR A 151     -15.387  -3.954  24.387  1.00 26.78           C  
ATOM   1210  CD1 TYR A 151     -16.569  -3.325  23.996  1.00 30.02           C  
ATOM   1211  CD2 TYR A 151     -14.644  -3.381  25.414  1.00 25.96           C  
ATOM   1212  CE1 TYR A 151     -16.995  -2.154  24.605  1.00 29.82           C  
ATOM   1213  CE2 TYR A 151     -15.062  -2.213  26.038  1.00 26.26           C  
ATOM   1214  CZ  TYR A 151     -16.236  -1.604  25.629  1.00 30.76           C  
ATOM   1215  OH  TYR A 151     -16.641  -0.442  26.249  1.00 30.47           O  
ATOM   1216  N   GLN A 152     -15.925  -8.387  23.354  1.00 33.94           N  
ATOM   1217  CA  GLN A 152     -15.764  -9.578  22.528  1.00 39.44           C  
ATOM   1218  C   GLN A 152     -15.203  -9.210  21.163  1.00 37.80           C  
ATOM   1219  O   GLN A 152     -14.263  -9.848  20.673  1.00 36.49           O  
ATOM   1220  CB  GLN A 152     -17.101 -10.305  22.384  1.00 45.80           C  
ATOM   1221  N   GLY A 153     -15.756  -8.168  20.549  1.00 34.30           N  
ATOM   1222  CA  GLY A 153     -15.374  -7.752  19.212  1.00 34.56           C  
ATOM   1223  C   GLY A 153     -16.362  -8.209  18.156  1.00 35.86           C  
ATOM   1224  O   GLY A 153     -17.415  -8.772  18.464  1.00 43.19           O  
ATOM   1225  OXT GLY A 153     -16.135  -8.036  16.961  1.00 28.87           O  
TER    1226      GLY A 153                                                      
HETATM 1227  CHA HEM A 201     -10.426   6.912  13.784  1.00 13.78           C  
HETATM 1228  CHB HEM A 201      -6.992   3.776  12.374  1.00  9.99           C  
HETATM 1229  CHC HEM A 201     -10.410   0.696  10.831  1.00 13.23           C  
HETATM 1230  CHD HEM A 201     -13.836   3.706  12.485  1.00 12.14           C  
HETATM 1231  C1A HEM A 201      -9.199   6.325  13.567  1.00 12.93           C  
HETATM 1232  C2A HEM A 201      -7.908   6.838  13.971  1.00 12.11           C  
HETATM 1233  C3A HEM A 201      -6.971   5.971  13.569  1.00 12.84           C  
HETATM 1234  C4A HEM A 201      -7.630   4.867  12.916  1.00 12.41           C  
HETATM 1235  CMA HEM A 201      -5.446   6.079  13.771  1.00 16.28           C  
HETATM 1236  CAA HEM A 201      -7.663   8.157  14.728  1.00 16.12           C  
HETATM 1237  CBA HEM A 201      -7.323   7.850  16.196  1.00 13.89           C  
HETATM 1238  CGA HEM A 201      -8.397   6.996  16.832  1.00 18.18           C  
HETATM 1239  O1A HEM A 201      -9.547   7.488  16.995  1.00 17.44           O  
HETATM 1240  O2A HEM A 201      -8.102   5.825  17.193  1.00 18.97           O  
HETATM 1241  C1B HEM A 201      -7.599   2.676  11.823  1.00  9.87           C  
HETATM 1242  C2B HEM A 201      -6.931   1.541  11.221  1.00 10.84           C  
HETATM 1243  C3B HEM A 201      -7.880   0.668  10.815  1.00  8.17           C  
HETATM 1244  C4B HEM A 201      -9.173   1.260  11.106  1.00  9.02           C  
HETATM 1245  CMB HEM A 201      -5.393   1.412  11.158  1.00  8.84           C  
HETATM 1246  CAB HEM A 201      -7.745  -0.693  10.079  1.00 11.80           C  
HETATM 1247  CBB HEM A 201      -6.763  -0.920   9.197  1.00 13.72           C  
HETATM 1248  C1C HEM A 201     -11.642   1.265  11.095  1.00 12.65           C  
HETATM 1249  C2C HEM A 201     -12.935   0.758  10.662  1.00 12.30           C  
HETATM 1250  C3C HEM A 201     -13.886   1.598  11.123  1.00 10.30           C  
HETATM 1251  C4C HEM A 201     -13.215   2.656  11.855  1.00 10.15           C  
HETATM 1252  CMC HEM A 201     -13.108  -0.538   9.832  1.00  9.25           C  
HETATM 1253  CAC HEM A 201     -15.426   1.565  10.973  1.00 10.75           C  
HETATM 1254  CBC HEM A 201     -16.113   0.667  10.254  1.00  9.72           C  
HETATM 1255  C1D HEM A 201     -13.216   4.856  12.915  1.00 13.10           C  
HETATM 1256  C2D HEM A 201     -13.886   6.087  13.279  1.00 15.16           C  
HETATM 1257  C3D HEM A 201     -12.945   6.973  13.644  1.00 13.47           C  
HETATM 1258  C4D HEM A 201     -11.648   6.339  13.509  1.00 14.99           C  
HETATM 1259  CMD HEM A 201     -15.414   6.309  13.261  1.00 13.53           C  
HETATM 1260  CAD HEM A 201     -13.178   8.433  14.072  1.00 16.03           C  
HETATM 1261  CBD HEM A 201     -13.252   9.161  12.722  1.00 16.15           C  
HETATM 1262  CGD HEM A 201     -13.459  10.642  12.887  1.00 22.24           C  
HETATM 1263  O1D HEM A 201     -12.525  11.320  13.381  1.00 20.50           O  
HETATM 1264  O2D HEM A 201     -14.550  11.143  12.509  1.00 20.94           O  
HETATM 1265  NA  HEM A 201      -8.988   5.113  12.935  1.00 11.49           N  
HETATM 1266  NB  HEM A 201      -8.962   2.477  11.725  1.00 12.67           N  
HETATM 1267  NC  HEM A 201     -11.857   2.429  11.815  1.00 11.07           N  
HETATM 1268  ND  HEM A 201     -11.856   5.045  13.065  1.00 12.37           N  
HETATM 1269 FE   HEM A 201     -10.429   3.714  12.492  1.00 13.64          FE  
HETATM 1270  S   SO4 A 202      12.304 -14.894   9.765  1.00 20.45           S  
HETATM 1271  O1  SO4 A 202      11.826 -15.033   8.382  1.00 15.36           O  
HETATM 1272  O2  SO4 A 202      13.743 -15.149   9.805  1.00 25.43           O  
HETATM 1273  O3  SO4 A 202      11.620 -15.872  10.613  1.00 21.16           O  
HETATM 1274  O4  SO4 A 202      12.038 -13.537  10.248  1.00 22.92           O  
HETATM 1275  S   SO4 A 203       2.144  -1.800  -9.959  1.00 23.85           S  
HETATM 1276  O1  SO4 A 203       3.448  -1.602 -10.589  1.00 18.79           O  
HETATM 1277  O2  SO4 A 203       1.305  -2.588 -10.867  1.00 20.47           O  
HETATM 1278  O3  SO4 A 203       2.293  -2.550  -8.706  1.00 20.06           O  
HETATM 1279  O4  SO4 A 203       1.521  -0.492  -9.712  1.00 26.37           O  
HETATM 1280  S   SO4 A 204     -22.942   6.320  -6.354  1.00 32.52           S  
HETATM 1281  O1  SO4 A 204     -22.523   5.564  -7.531  1.00 31.84           O  
HETATM 1282  O2  SO4 A 204     -22.359   7.670  -6.430  1.00 22.15           O  
HETATM 1283  O3  SO4 A 204     -22.491   5.565  -5.181  1.00 27.55           O  
HETATM 1284  O4  SO4 A 204     -24.411   6.417  -6.317  1.00 29.45           O  
HETATM 1285  S   SO4 A 205       0.592 -20.258   7.189  1.00 48.74           S  
HETATM 1286  O1  SO4 A 205       1.588 -19.582   6.353  1.00 35.76           O  
HETATM 1287  O2  SO4 A 205      -0.654 -20.382   6.435  1.00 47.38           O  
HETATM 1288  O3  SO4 A 205       1.073 -21.587   7.564  1.00 41.96           O  
HETATM 1289  O4  SO4 A 205       0.363 -19.484   8.412  1.00 43.94           O  
HETATM 1290  O   HOH A 301     -13.218  -9.802  -1.768  1.00 24.20           O  
HETATM 1291  O   HOH A 302      12.297  -6.480   5.222  1.00 19.17           O  
HETATM 1292  O   HOH A 303     -26.122   4.979  -5.851  1.00 42.77           O  
HETATM 1293  O   HOH A 304     -16.691   2.115  -7.221  1.00 31.66           O  
HETATM 1294  O   HOH A 305      12.611 -11.157  -0.477  1.00 21.60           O  
HETATM 1295  O   HOH A 306     -10.368  10.628  13.987  1.00 23.48           O  
HETATM 1296  O   HOH A 307     -17.002  -9.206  15.017  1.00 23.08           O  
HETATM 1297  O   HOH A 308      -8.047 -13.365  21.255  1.00 29.22           O  
HETATM 1298  O   HOH A 309     -10.530   9.718  16.739  1.00 21.53           O  
HETATM 1299  O   HOH A 310       2.727 -20.406   8.948  1.00 39.88           O  
HETATM 1300  O   HOH A 311     -15.110  -4.773   1.979  1.00 17.81           O  
HETATM 1301  O   HOH A 312     -14.665 -11.374  -0.108  1.00 18.08           O  
HETATM 1302  O   HOH A 313     -14.031  20.384   8.844  1.00 23.57           O  
HETATM 1303  O   HOH A 314     -13.928  18.280  -1.996  1.00 12.98           O  
HETATM 1304  O   HOH A 315      10.967 -10.471   9.774  1.00 35.67           O  
HETATM 1305  O   HOH A 316     -11.373  14.758   9.184  1.00 25.18           O  
HETATM 1306  O   HOH A 317      13.448  -7.008  -0.061  1.00 24.76           O  
HETATM 1307  O   HOH A 318     -22.927  -0.163  11.889  1.00 18.81           O  
HETATM 1308  O   HOH A 319      -2.338   3.662  -7.896  1.00 20.15           O  
HETATM 1309  O   HOH A 320     -16.476 -13.195   9.538  1.00 21.92           O  
HETATM 1310  O   HOH A 321      -6.872   5.003  22.740  1.00 27.13           O  
HETATM 1311  O   HOH A 322     -10.828  -8.401  -1.690  1.00 14.92           O  
HETATM 1312  O   HOH A 323      -9.524 -13.747  10.266  1.00 22.46           O  
HETATM 1313  O   HOH A 324      -8.217  11.905  10.831  1.00 19.73           O  
HETATM 1314  O   HOH A 325     -18.761   5.201  16.157  1.00 20.29           O  
HETATM 1315  O   HOH A 326       2.517   1.857 -10.475  1.00 34.29           O  
HETATM 1316  O   HOH A 327     -27.728   1.684  12.094  1.00 17.04           O  
HETATM 1317  O   HOH A 328     -28.191   5.866  11.962  1.00 33.27           O  
HETATM 1318  O   HOH A 329       7.837   2.418   2.250  1.00 19.14           O  
HETATM 1319  O   HOH A 330      -9.806  -5.591  -7.827  1.00 17.97           O  
HETATM 1320  O   HOH A 331     -28.804  10.381   5.233  1.00 29.08           O  
HETATM 1321  O   HOH A 332       7.762 -18.063   4.085  1.00 12.10           O  
HETATM 1322  O   HOH A 333      10.670  -3.537  -1.006  1.00 16.80           O  
HETATM 1323  O   HOH A 334       2.193 -10.149  16.769  1.00 25.67           O  
HETATM 1324  O   HOH A 335     -14.772 -13.403  12.864  1.00 30.92           O  
HETATM 1325  O   HOH A 336     -24.896   5.694   6.887  1.00 15.45           O  
HETATM 1326  O   HOH A 337     -11.082  19.690   5.194  1.00 20.69           O  
HETATM 1327  O   HOH A 338     -16.966   9.984  12.163  1.00 16.90           O  
HETATM 1328  O   HOH A 339       5.614 -18.361   5.569  1.00 30.53           O  
HETATM 1329  O   HOH A 340     -16.639   7.436  16.858  1.00 22.60           O  
HETATM 1330  O   HOH A 341      -9.798   7.216  -7.059  1.00 21.36           O  
HETATM 1331  O   HOH A 342      -4.338   8.420  -6.910  1.00 22.61           O  
HETATM 1332  O   HOH A 343     -11.964  13.262  -4.344  1.00 28.07           O  
HETATM 1333  O   HOH A 344       9.375   3.425   5.260  1.00 10.63           O  
HETATM 1334  O   HOH A 345     -10.652 -11.624  11.984  1.00 19.24           O  
HETATM 1335  O   HOH A 346     -24.144  -3.906  12.288  1.00 42.73           O  
HETATM 1336  O   HOH A 347       0.843   9.394   5.148  1.00 30.54           O  
HETATM 1337  O   HOH A 348     -18.178  13.532  -6.557  1.00 13.69           O  
HETATM 1338  O   HOH A 349       2.663  -5.713  12.001  1.00 13.96           O  
HETATM 1339  O   HOH A 350     -13.351   1.949  -4.391  1.00 15.11           O  
HETATM 1340  O   HOH A 351      -8.326 -13.483   6.129  1.00 20.47           O  
HETATM 1341  O   HOH A 352       9.532 -12.217  10.503  1.00 31.39           O  
HETATM 1342  O   HOH A 353      -7.010 -13.077  18.790  1.00 21.84           O  
HETATM 1343  O   HOH A 354      -6.633 -10.556   5.800  1.00 12.54           O  
HETATM 1344  O   HOH A 355       2.775   4.891   5.104  1.00 15.71           O  
HETATM 1345  O   HOH A 356      14.491 -17.831   9.748  1.00 28.84           O  
HETATM 1346  O   HOH A 357      16.323 -10.051   2.668  1.00 20.25           O  
HETATM 1347  O   HOH A 358      -3.732  12.180  11.270  1.00 26.44           O  
HETATM 1348  O   HOH A 359       2.863   5.276   7.690  1.00 15.77           O  
HETATM 1349  O   HOH A 360      -9.022   7.208  10.466  1.00 15.33           O  
HETATM 1350  O   HOH A 361     -27.243   5.232  -0.768  1.00 15.12           O  
HETATM 1351  O   HOH A 362       1.876   3.709  -6.710  1.00 19.37           O  
HETATM 1352  O   HOH A 363     -23.971  -0.339  -1.742  1.00 33.23           O  
HETATM 1353  O   HOH A 364      -1.884  11.570  -0.507  1.00  9.03           O  
HETATM 1354  O   HOH A 365       4.930  -7.052  -3.247  1.00 10.62           O  
HETATM 1355  O   HOH A 366     -23.398  12.865   9.494  1.00 28.64           O  
HETATM 1356  O   HOH A 367       7.686  -0.855  -4.078  1.00 17.66           O  
HETATM 1357  O   HOH A 368      -8.306   8.821   2.045  1.00 12.52           O  
HETATM 1358  O   HOH A 369      -3.172 -15.888   2.655  1.00 19.00           O  
HETATM 1359  O   HOH A 370     -12.982   6.081  -5.312  1.00 32.50           O  
HETATM 1360  O   HOH A 371       2.302  -9.603 -10.826  1.00 39.69           O  
HETATM 1361  O   HOH A 372      -6.830   8.505  -7.223  1.00 25.49           O  
HETATM 1362  O   HOH A 373     -22.647   2.368  16.920  1.00 31.42           O  
HETATM 1363  O   HOH A 374      -6.486 -11.121  25.312  1.00 28.12           O  
HETATM 1364  O   HOH A 375     -27.967   7.580   8.783  1.00 27.11           O  
HETATM 1365  O   HOH A 376     -17.424  -2.353  20.622  1.00 32.25           O  
HETATM 1366  O   HOH A 377       5.812   5.844  -2.888  1.00 19.39           O  
HETATM 1367  O   HOH A 378      -5.368  13.218   7.920  1.00 14.58           O  
HETATM 1368  O   HOH A 379     -16.768  17.045   9.081  1.00 34.34           O  
HETATM 1369  O   HOH A 380      -5.303   5.563  17.946  1.00 22.46           O  
HETATM 1370  O   HOH A 381     -22.444  -2.461  16.532  1.00 39.25           O  
HETATM 1371  O   HOH A 382     -30.303   8.375   6.750  1.00 28.73           O  
HETATM 1372  O   HOH A 383       6.393   0.147   2.816  1.00  9.92           O  
HETATM 1373  O   HOH A 384      -7.712 -15.938   5.366  1.00 29.09           O  
HETATM 1374  O   HOH A 385      -6.083  -6.554 -11.311  1.00 25.88           O  
HETATM 1375  O   HOH A 386     -10.531   4.887  10.446  1.00 16.18           O  
HETATM 1376  O   HOH A 387       6.576 -10.041  16.466  1.00 42.49           O  
HETATM 1377  O   HOH A 388     -22.848   2.906   0.659  1.00 22.89           O  
HETATM 1378  O   HOH A 389       9.979  -4.727   0.985  1.00 17.28           O  
HETATM 1379  O   HOH A 390       3.269 -11.735  -5.865  1.00 14.54           O  
HETATM 1380  O   HOH A 391       6.436 -12.173  12.133  1.00 25.21           O  
HETATM 1381  O   HOH A 392       9.949 -11.012  -0.684  1.00 17.43           O  
HETATM 1382  O   HOH A 393      -2.159   8.092  11.797  1.00 19.09           O  
HETATM 1383  O   HOH A 394      -9.373   1.204  -6.860  1.00 27.53           O  
HETATM 1384  O   HOH A 395     -23.803  -5.304   3.840  1.00 13.23           O  
HETATM 1385  O   HOH A 396       5.472   4.764   7.724  1.00 20.63           O  
HETATM 1386  O   HOH A 397     -17.602   9.109  14.692  1.00 22.42           O  
HETATM 1387  O   HOH A 398       0.151 -13.092  17.291  1.00 28.71           O  
HETATM 1388  O   HOH A 399       0.504   3.104  14.018  1.00 23.38           O  
HETATM 1389  O   HOH A 400     -20.274   7.941  -8.669  1.00 27.68           O  
HETATM 1390  O   HOH A 401       0.279  -7.165  11.403  1.00 16.60           O  
HETATM 1391  O   HOH A 402       3.796  -9.620  -7.094  1.00 17.21           O  
HETATM 1392  O   HOH A 403     -16.043   0.818  -4.675  1.00 29.09           O  
HETATM 1393  O   HOH A 404       2.909 -17.643  16.273  1.00 41.82           O  
HETATM 1394  O   HOH A 405     -18.908   9.665  -8.364  1.00 29.48           O  
HETATM 1395  O   HOH A 406     -15.924  -1.124  -5.803  1.00 39.06           O  
HETATM 1396  O   HOH A 407     -16.148  -9.326   4.315  1.00 34.77           O  
HETATM 1397  O   HOH A 408       9.319   3.330  15.906  1.00 42.45           O  
HETATM 1398  O   HOH A 409     -13.068   3.909  -6.289  1.00 30.61           O  
HETATM 1399  O   HOH A 410       4.536 -10.205  -9.335  1.00 40.61           O  
HETATM 1400  O   HOH A 411     -27.726  10.881   8.083  1.00 33.56           O  
HETATM 1401  O   HOH A 412      -0.639 -17.145   2.485  1.00 25.87           O  
HETATM 1402  O   HOH A 413     -11.843 -14.724   9.468  1.00 42.66           O  
HETATM 1403  O   HOH A 414     -11.783  -0.062  -5.965  1.00 30.00           O  
HETATM 1404  O   HOH A 415       9.255   0.361  12.614  1.00 34.12           O  
HETATM 1405  O   HOH A 416     -24.383   3.551   2.277  1.00 29.38           O  
HETATM 1406  O   HOH A 417      -0.308   5.270  -7.627  1.00 27.51           O  
HETATM 1407  O   HOH A 418       9.450  -8.596  -2.400  1.00 31.23           O  
HETATM 1408  O   HOH A 419       6.137  -8.276  -5.537  1.00 24.03           O  
HETATM 1409  O   HOH A 420      -0.232   7.423  12.728  1.00 30.52           O  
HETATM 1410  O   HOH A 421      -9.439   9.524  11.746  1.00 17.61           O  
HETATM 1411  O   HOH A 422      -2.726  12.694   8.468  1.00 26.10           O  
HETATM 1412  O   HOH A 423     -17.083  -4.464  20.064  1.00 34.28           O  
HETATM 1413  O   HOH A 424      -1.442  10.741  10.039  1.00 26.39           O  
HETATM 1414  O   HOH A 425     -28.293   3.725  14.364  1.00 35.49           O  
HETATM 1415  O   HOH A 426      -8.957  14.604  10.690  1.00 32.18           O  
HETATM 1416  O   HOH A 427     -18.973  -3.780  19.048  1.00 37.33           O  
HETATM 1417  O   HOH A 428     -16.685  11.532  15.990  1.00 35.93           O  
HETATM 1418  O   HOH A 429     -14.154  -1.377  -7.857  1.00 27.36           O  
HETATM 1419  O   HOH A 430     -25.500  16.950   7.283  1.00 35.60           O  
HETATM 1420  O   HOH A 431      -5.959  15.086   9.757  1.00 25.40           O  
HETATM 1421  O   HOH A 432     -13.128  10.660  17.449  1.00 32.72           O  
HETATM 1422  O   HOH A 433       1.302  11.806   6.376  1.00 26.21           O  
HETATM 1423  O   HOH A 434      -9.856 -12.480  13.909  1.00 38.10           O  
HETATM 1424  O   HOH A 435     -16.362 -15.111  11.095  1.00 35.37           O  
HETATM 1425  O   HOH A 436       3.205 -20.028  14.617  1.00 41.79           O  
HETATM 1426  O   HOH A 437       2.802   7.793   4.235  1.00 21.33           O  
HETATM 1427  O   HOH A 438      -8.235  12.520  13.635  1.00 31.60           O  
HETATM 1428  O   HOH A 439       1.992   7.303  12.569  1.00 37.15           O  
HETATM 1429  O   HOH A 440      -3.077   5.015  16.303  1.00 28.96           O  
CONECT   32   41                                                                
CONECT   39   40   52                                                           
CONECT   40   39 1021                                                           
CONECT   41   32   42                                                           
CONECT   42   41   43   45                                                      
CONECT   43   42   44   53                                                      
CONECT   44   43                                                                
CONECT   45   42   46                                                           
CONECT   46   45   47   48                                                      
CONECT   47   46   49                                                           
CONECT   48   46   50                                                           
CONECT   49   47   51                                                           
CONECT   50   48   51                                                           
CONECT   51   49   50   52                                                      
CONECT   52   39   51                                                           
CONECT   53   43                                                                
CONECT  742 1269                                                                
CONECT 1021   40                                                                
CONECT 1227 1231 1258                                                           
CONECT 1228 1234 1241                                                           
CONECT 1229 1244 1248                                                           
CONECT 1230 1251 1255                                                           
CONECT 1231 1227 1232 1265                                                      
CONECT 1232 1231 1233 1236                                                      
CONECT 1233 1232 1234 1235                                                      
CONECT 1234 1228 1233 1265                                                      
CONECT 1235 1233                                                                
CONECT 1236 1232 1237                                                           
CONECT 1237 1236 1238                                                           
CONECT 1238 1237 1239 1240                                                      
CONECT 1239 1238                                                                
CONECT 1240 1238                                                                
CONECT 1241 1228 1242 1266                                                      
CONECT 1242 1241 1243 1245                                                      
CONECT 1243 1242 1244 1246                                                      
CONECT 1244 1229 1243 1266                                                      
CONECT 1245 1242                                                                
CONECT 1246 1243 1247                                                           
CONECT 1247 1246                                                                
CONECT 1248 1229 1249 1267                                                      
CONECT 1249 1248 1250 1252                                                      
CONECT 1250 1249 1251 1253                                                      
CONECT 1251 1230 1250 1267                                                      
CONECT 1252 1249                                                                
CONECT 1253 1250 1254                                                           
CONECT 1254 1253                                                                
CONECT 1255 1230 1256 1268                                                      
CONECT 1256 1255 1257 1259                                                      
CONECT 1257 1256 1258 1260                                                      
CONECT 1258 1227 1257 1268                                                      
CONECT 1259 1256                                                                
CONECT 1260 1257 1261                                                           
CONECT 1261 1260 1262                                                           
CONECT 1262 1261 1263 1264                                                      
CONECT 1263 1262                                                                
CONECT 1264 1262                                                                
CONECT 1265 1231 1234 1269                                                      
CONECT 1266 1241 1244 1269                                                      
CONECT 1267 1248 1251 1269                                                      
CONECT 1268 1255 1258 1269                                                      
CONECT 1269  742 1265 1266 1267                                                 
CONECT 1269 1268 1375                                                           
CONECT 1270 1271 1272 1273 1274                                                 
CONECT 1271 1270                                                                
CONECT 1272 1270                                                                
CONECT 1273 1270                                                                
CONECT 1274 1270                                                                
CONECT 1275 1276 1277 1278 1279                                                 
CONECT 1276 1275                                                                
CONECT 1277 1275                                                                
CONECT 1278 1275                                                                
CONECT 1279 1275                                                                
CONECT 1280 1281 1282 1283 1284                                                 
CONECT 1281 1280                                                                
CONECT 1282 1280                                                                
CONECT 1283 1280                                                                
CONECT 1284 1280                                                                
CONECT 1285 1286 1287 1288 1289                                                 
CONECT 1286 1285                                                                
CONECT 1287 1285                                                                
CONECT 1288 1285                                                                
CONECT 1289 1285                                                                
CONECT 1375 1269                                                                
MASTER      235    0    6    9    0    0    0    6 1408    1   83   12          
END                                                                             
