# Supplementary material for: Tuning Enzyme Thermostability via Computationally Guided Covalent Stapling and Structural Basis of Enhanced Stabilization
Source: Biochemistry. 2022 May 25;61(11):1041–54. doi: 10.1021/acs.biochem.2c00033 (PMC9178789; doi:10.1021/acs.biochem.2c00033)
Supplement: Supplementary file 2 — bi2c00033_si_002.zip [file bi2c00033_si_002.zip › sMb5(pCaaF).pdb]

HEADER    OXYGEN STORAGE                          02-NOV-21   7SPF              
TITLE     CRYSTAL STRUCTURE OF SPERM WHALE MYOGLOBIN VARIANT SMB5(PCAAF)        
COMPND    MOL_ID: 1;                                                            
COMPND   2 MOLECULE: MYOGLOBIN;                                                 
COMPND   3 CHAIN: A;                                                            
COMPND   4 ENGINEERED: YES                                                      
SOURCE    MOL_ID: 1;                                                            
SOURCE   2 ORGANISM_SCIENTIFIC: PHYSETER MACROCEPHALUS;                         
SOURCE   3 ORGANISM_COMMON: SPERM WHALE, PHYSETER CATODON;                      
SOURCE   4 ORGANISM_TAXID: 9755;                                                
SOURCE   5 GENE: MB;                                                            
SOURCE   6 EXPRESSION_SYSTEM: ESCHERICHIA COLI;                                 
SOURCE   7 EXPRESSION_SYSTEM_TAXID: 562                                         
KEYWDS    HEME, METALLOPROTEIN, THIOETHER, MYOGLOBIN, OXYGEN STORAGE            
EXPDTA    X-RAY DIFFRACTION                                                     
AUTHOR    J.P.BACIK,R.FASAN,N.ANDO                                              
JRNL        AUTH   J.A.IANNUZZELLI,J.P.BACIK,E.J.MOORE,Z.SHEN,E.IRVING,         
JRNL        AUTH 2 D.A.VARGAS,S.KHARE,N.ANDO,R.FASAN                            
JRNL        TITL   STRUCTURAL BASIS OF ENZYME THERMOSTABILITY ENHANCEMENT VIA   
JRNL        TITL 2 COMPUTATIONALLY GUIDED COVALENT STAPLING                     
JRNL        REF    TO BE PUBLISHED                                              
JRNL        REFN                                                                
REMARK   2                                                                      
REMARK   2 RESOLUTION.    1.17 ANGSTROMS.                                       
REMARK   3                                                                      
REMARK   3 REFINEMENT.                                                          
REMARK   3   PROGRAM     : PHENIX 1.13_2998                                     
REMARK   3   AUTHORS     : PAUL ADAMS,PAVEL AFONINE,VINCENT CHEN,IAN            
REMARK   3               : DAVIS,KRESHNA GOPAL,RALF GROSSE-KUNSTLEVE,           
REMARK   3               : LI-WEI HUNG,ROBERT IMMORMINO,TOM IOERGER,            
REMARK   3               : AIRLIE MCCOY,ERIK MCKEE,NIGEL MORIARTY,              
REMARK   3               : REETAL PAI,RANDY READ,JANE RICHARDSON,               
REMARK   3               : DAVID RICHARDSON,TOD ROMO,JIM SACCHETTINI,           
REMARK   3               : NICHOLAS SAUTER,JACOB SMITH,LAURENT                  
REMARK   3               : STORONI,TOM TERWILLIGER,PETER ZWART                  
REMARK   3                                                                      
REMARK   3    REFINEMENT TARGET : ML                                            
REMARK   3                                                                      
REMARK   3  DATA USED IN REFINEMENT.                                            
REMARK   3   RESOLUTION RANGE HIGH (ANGSTROMS) : 1.17                           
REMARK   3   RESOLUTION RANGE LOW  (ANGSTROMS) : 35.66                          
REMARK   3   MIN(FOBS/SIGMA_FOBS)              : 1.340                          
REMARK   3   COMPLETENESS FOR RANGE        (%) : 98.7                           
REMARK   3   NUMBER OF REFLECTIONS             : 52931                          
REMARK   3                                                                      
REMARK   3  FIT TO DATA USED IN REFINEMENT.                                     
REMARK   3   R VALUE     (WORKING + TEST SET) : 0.148                           
REMARK   3   R VALUE            (WORKING SET) : 0.147                           
REMARK   3   FREE R VALUE                     : 0.172                           
REMARK   3   FREE R VALUE TEST SET SIZE   (%) : 4.930                           
REMARK   3   FREE R VALUE TEST SET COUNT      : 2607                            
REMARK   3                                                                      
REMARK   3  FIT TO DATA USED IN REFINEMENT (IN BINS).                           
REMARK   3   BIN  RESOLUTION RANGE  COMPL.    NWORK NFREE   RWORK  RFREE        
REMARK   3     1 35.6550 -  3.1214    1.00     2859   175  0.1679 0.2005        
REMARK   3     2  3.1214 -  2.4777    1.00     2730   149  0.1645 0.1744        
REMARK   3     3  2.4777 -  2.1646    1.00     2709   148  0.1450 0.1455        
REMARK   3     4  2.1646 -  1.9667    1.00     2685   165  0.1320 0.1635        
REMARK   3     5  1.9667 -  1.8257    1.00     2677   139  0.1352 0.1477        
REMARK   3     6  1.8257 -  1.7181    1.00     2705   122  0.1318 0.1599        
REMARK   3     7  1.7181 -  1.6320    1.00     2641   145  0.1192 0.1477        
REMARK   3     8  1.6320 -  1.5610    0.99     2672   142  0.1107 0.1369        
REMARK   3     9  1.5610 -  1.5009    1.00     2648   146  0.1085 0.1593        
REMARK   3    10  1.5009 -  1.4491    1.00     2695   114  0.1070 0.1183        
REMARK   3    11  1.4491 -  1.4038    1.00     2655   124  0.1144 0.1569        
REMARK   3    12  1.4038 -  1.3637    1.00     2680   126  0.1240 0.1593        
REMARK   3    13  1.3637 -  1.3278    0.99     2610   116  0.1291 0.1928        
REMARK   3    14  1.3278 -  1.2954    1.00     2674   153  0.1344 0.1843        
REMARK   3    15  1.2954 -  1.2659    1.00     2659   123  0.1426 0.1624        
REMARK   3    16  1.2659 -  1.2390    1.00     2634   145  0.1573 0.1606        
REMARK   3    17  1.2390 -  1.2142    1.00     2628   129  0.1666 0.2217        
REMARK   3    18  1.2142 -  1.1913    0.93     2466   124  0.1967 0.2615        
REMARK   3    19  1.1913 -  1.1700    0.87     2297   122  0.2202 0.2434        
REMARK   3                                                                      
REMARK   3  BULK SOLVENT MODELLING.                                             
REMARK   3   METHOD USED        : FLAT BULK SOLVENT MODEL                       
REMARK   3   SOLVENT RADIUS     : 1.11                                          
REMARK   3   SHRINKAGE RADIUS   : 0.90                                          
REMARK   3   K_SOL              : NULL                                          
REMARK   3   B_SOL              : NULL                                          
REMARK   3                                                                      
REMARK   3  ERROR ESTIMATES.                                                    
REMARK   3   COORDINATE ERROR (MAXIMUM-LIKELIHOOD BASED)     : 0.080            
REMARK   3   PHASE ERROR (DEGREES, MAXIMUM-LIKELIHOOD BASED) : 15.630           
REMARK   3                                                                      
REMARK   3  B VALUES.                                                           
REMARK   3   FROM WILSON PLOT           (A**2) : 13.08                          
REMARK   3   MEAN B VALUE      (OVERALL, A**2) : 18.05                          
REMARK   3   OVERALL ANISOTROPIC B VALUE.                                       
REMARK   3    B11 (A**2) : NULL                                                 
REMARK   3    B22 (A**2) : NULL                                                 
REMARK   3    B33 (A**2) : NULL                                                 
REMARK   3    B12 (A**2) : NULL                                                 
REMARK   3    B13 (A**2) : NULL                                                 
REMARK   3    B23 (A**2) : NULL                                                 
REMARK   3                                                                      
REMARK   3  TWINNING INFORMATION.                                               
REMARK   3   FRACTION: NULL                                                     
REMARK   3   OPERATOR: NULL                                                     
REMARK   3                                                                      
REMARK   3  DEVIATIONS FROM IDEAL VALUES.                                       
REMARK   3                 RMSD          COUNT                                  
REMARK   3   BOND      :   NULL           NULL                                  
REMARK   3   ANGLE     :   NULL           NULL                                  
REMARK   3   CHIRALITY :   NULL           NULL                                  
REMARK   3   PLANARITY :   NULL           NULL                                  
REMARK   3   DIHEDRAL  :   NULL           NULL                                  
REMARK   3                                                                      
REMARK   3  TLS DETAILS                                                         
REMARK   3   NUMBER OF TLS GROUPS  : NULL                                       
REMARK   3                                                                      
REMARK   3  NCS DETAILS                                                         
REMARK   3   NUMBER OF NCS GROUPS : NULL                                        
REMARK   3                                                                      
REMARK   3  OTHER REFINEMENT REMARKS: NULL                                      
REMARK   4                                                                      
REMARK   4 7SPF COMPLIES WITH FORMAT V. 3.30, 13-JUL-11                         
REMARK 100                                                                      
REMARK 100 THIS ENTRY HAS BEEN PROCESSED BY RCSB ON 04-NOV-21.                  
REMARK 100 THE DEPOSITION ID IS D_1000258746.                                   
REMARK 200                                                                      
REMARK 200 EXPERIMENTAL DETAILS                                                 
REMARK 200  EXPERIMENT TYPE                : X-RAY DIFFRACTION                  
REMARK 200  DATE OF DATA COLLECTION        : 13-NOV-20                          
REMARK 200  TEMPERATURE           (KELVIN) : 100                                
REMARK 200  PH                             : NULL                               
REMARK 200  NUMBER OF CRYSTALS USED        : 1                                  
REMARK 200                                                                      
REMARK 200  SYNCHROTRON              (Y/N) : Y                                  
REMARK 200  RADIATION SOURCE               : SSRL                               
REMARK 200  BEAMLINE                       : BL9-2                              
REMARK 200  X-RAY GENERATOR MODEL          : NULL                               
REMARK 200  MONOCHROMATIC OR LAUE    (M/L) : M                                  
REMARK 200  WAVELENGTH OR RANGE        (A) : 0.9795                             
REMARK 200  MONOCHROMATOR                  : NULL                               
REMARK 200  OPTICS                         : NULL                               
REMARK 200                                                                      
REMARK 200  DETECTOR TYPE                  : PIXEL                              
REMARK 200  DETECTOR MANUFACTURER          : DECTRIS PILATUS 6M                 
REMARK 200  INTENSITY-INTEGRATION SOFTWARE : XDS                                
REMARK 200  DATA SCALING SOFTWARE          : XDS                                
REMARK 200                                                                      
REMARK 200  NUMBER OF UNIQUE REFLECTIONS   : 53004                              
REMARK 200  RESOLUTION RANGE HIGH      (A) : 1.170                              
REMARK 200  RESOLUTION RANGE LOW       (A) : 35.655                             
REMARK 200  REJECTION CRITERIA  (SIGMA(I)) : NULL                               
REMARK 200                                                                      
REMARK 200 OVERALL.                                                             
REMARK 200  COMPLETENESS FOR RANGE     (%) : 98.7                               
REMARK 200  DATA REDUNDANCY                : 12.30                              
REMARK 200  R MERGE                    (I) : 0.04700                            
REMARK 200  R SYM                      (I) : NULL                               
REMARK 200  <I/SIGMA(I)> FOR THE DATA SET  : 25.3000                            
REMARK 200                                                                      
REMARK 200 IN THE HIGHEST RESOLUTION SHELL.                                     
REMARK 200  HIGHEST RESOLUTION SHELL, RANGE HIGH (A) : 1.17                     
REMARK 200  HIGHEST RESOLUTION SHELL, RANGE LOW  (A) : 1.19                     
REMARK 200  COMPLETENESS FOR SHELL     (%) : 86.6                               
REMARK 200  DATA REDUNDANCY IN SHELL       : NULL                               
REMARK 200  R MERGE FOR SHELL          (I) : 1.12500                            
REMARK 200  R SYM FOR SHELL            (I) : NULL                               
REMARK 200  <I/SIGMA(I)> FOR SHELL         : 1.900                              
REMARK 200                                                                      
REMARK 200 DIFFRACTION PROTOCOL: SINGLE WAVELENGTH                              
REMARK 200 METHOD USED TO DETERMINE THE STRUCTURE: MOLECULAR REPLACEMENT        
REMARK 200 SOFTWARE USED: NULL                                                  
REMARK 200 STARTING MODEL: 7SPE                                                 
REMARK 200                                                                      
REMARK 200 REMARK: NULL                                                         
REMARK 280                                                                      
REMARK 280 CRYSTAL                                                              
REMARK 280 SOLVENT CONTENT, VS   (%): 45.73                                     
REMARK 280 MATTHEWS COEFFICIENT, VM (ANGSTROMS**3/DA): 2.27                     
REMARK 280                                                                      
REMARK 280 CRYSTALLIZATION CONDITIONS: 160 NL OF PROTEIN (3.25 MM) IN 20 MM     
REMARK 280  TRIS PH 8.4, 1 MM EDTA, WAS MIXED WITH AN EQUAL VOLUME OF           
REMARK 280  RESERVOIR SOLUTION, 2.2 M AMMONIUM SULFATE, 0.2 M SODIUM            
REMARK 280  NITRATE., VAPOR DIFFUSION, SITTING DROP, TEMPERATURE 295K           
REMARK 290                                                                      
REMARK 290 CRYSTALLOGRAPHIC SYMMETRY                                            
REMARK 290 SYMMETRY OPERATORS FOR SPACE GROUP: P 21 21 21                       
REMARK 290                                                                      
REMARK 290      SYMOP   SYMMETRY                                                
REMARK 290     NNNMMM   OPERATOR                                                
REMARK 290       1555   X,Y,Z                                                   
REMARK 290       2555   -X+1/2,-Y,Z+1/2                                         
REMARK 290       3555   -X,Y+1/2,-Z+1/2                                         
REMARK 290       4555   X+1/2,-Y+1/2,-Z                                         
REMARK 290                                                                      
REMARK 290     WHERE NNN -> OPERATOR NUMBER                                     
REMARK 290           MMM -> TRANSLATION VECTOR                                  
REMARK 290                                                                      
REMARK 290 CRYSTALLOGRAPHIC SYMMETRY TRANSFORMATIONS                            
REMARK 290 THE FOLLOWING TRANSFORMATIONS OPERATE ON THE ATOM/HETATM             
REMARK 290 RECORDS IN THIS ENTRY TO PRODUCE CRYSTALLOGRAPHICALLY                
REMARK 290 RELATED MOLECULES.                                                   
REMARK 290   SMTRY1   1  1.000000  0.000000  0.000000        0.00000            
REMARK 290   SMTRY2   1  0.000000  1.000000  0.000000        0.00000            
REMARK 290   SMTRY3   1  0.000000  0.000000  1.000000        0.00000            
REMARK 290   SMTRY1   2 -1.000000  0.000000  0.000000       21.20400            
REMARK 290   SMTRY2   2  0.000000 -1.000000  0.000000        0.00000            
REMARK 290   SMTRY3   2  0.000000  0.000000  1.000000       32.92750            
REMARK 290   SMTRY1   3 -1.000000  0.000000  0.000000        0.00000            
REMARK 290   SMTRY2   3  0.000000  1.000000  0.000000       27.99250            
REMARK 290   SMTRY3   3  0.000000  0.000000 -1.000000       32.92750            
REMARK 290   SMTRY1   4  1.000000  0.000000  0.000000       21.20400            
REMARK 290   SMTRY2   4  0.000000 -1.000000  0.000000       27.99250            
REMARK 290   SMTRY3   4  0.000000  0.000000 -1.000000        0.00000            
REMARK 290                                                                      
REMARK 290 REMARK: NULL                                                         
REMARK 300                                                                      
REMARK 300 BIOMOLECULE: 1                                                       
REMARK 300 SEE REMARK 350 FOR THE AUTHOR PROVIDED AND/OR PROGRAM                
REMARK 300 GENERATED ASSEMBLY INFORMATION FOR THE STRUCTURE IN                  
REMARK 300 THIS ENTRY. THE REMARK MAY ALSO PROVIDE INFORMATION ON               
REMARK 300 BURIED SURFACE AREA.                                                 
REMARK 350                                                                      
REMARK 350 COORDINATES FOR A COMPLETE MULTIMER REPRESENTING THE KNOWN           
REMARK 350 BIOLOGICALLY SIGNIFICANT OLIGOMERIZATION STATE OF THE                
REMARK 350 MOLECULE CAN BE GENERATED BY APPLYING BIOMT TRANSFORMATIONS          
REMARK 350 GIVEN BELOW.  BOTH NON-CRYSTALLOGRAPHIC AND                          
REMARK 350 CRYSTALLOGRAPHIC OPERATIONS ARE GIVEN.                               
REMARK 350                                                                      
REMARK 350 BIOMOLECULE: 1                                                       
REMARK 350 AUTHOR DETERMINED BIOLOGICAL UNIT: MONOMERIC                         
REMARK 350 SOFTWARE DETERMINED QUATERNARY STRUCTURE: MONOMERIC                  
REMARK 350 SOFTWARE USED: PISA                                                  
REMARK 350 APPLY THE FOLLOWING TO CHAINS: A                                     
REMARK 350   BIOMT1   1  1.000000  0.000000  0.000000        0.00000            
REMARK 350   BIOMT2   1  0.000000  1.000000  0.000000        0.00000            
REMARK 350   BIOMT3   1  0.000000  0.000000  1.000000        0.00000            
REMARK 500                                                                      
REMARK 500 GEOMETRY AND STEREOCHEMISTRY                                         
REMARK 500 SUBTOPIC: TORSION ANGLES                                             
REMARK 500                                                                      
REMARK 500 TORSION ANGLES OUTSIDE THE EXPECTED RAMACHANDRAN REGIONS:            
REMARK 500 (M=MODEL NUMBER; RES=RESIDUE NAME; C=CHAIN IDENTIFIER;               
REMARK 500 SSEQ=SEQUENCE NUMBER; I=INSERTION CODE).                             
REMARK 500                                                                      
REMARK 500 STANDARD TABLE:                                                      
REMARK 500 FORMAT:(10X,I3,1X,A3,1X,A1,I4,A1,4X,F7.2,3X,F7.2)                    
REMARK 500                                                                      
REMARK 500 EXPECTED VALUES: GJ KLEYWEGT AND TA JONES (1996). PHI/PSI-           
REMARK 500 CHOLOGY: RAMACHANDRAN REVISITED. STRUCTURE 4, 1395 - 1400            
REMARK 500                                                                      
REMARK 500  M RES CSSEQI        PSI       PHI                                   
REMARK 500    ASP A  20       73.73   -155.46                                   
REMARK 500    PHE A  46       29.62   -155.52                                   
REMARK 500    LYS A  98       60.80     62.36                                   
REMARK 500                                                                      
REMARK 500 REMARK: NULL                                                         
REMARK 620                                                                      
REMARK 620 METAL COORDINATION                                                   
REMARK 620 (M=MODEL NUMBER; RES=RESIDUE NAME; C=CHAIN IDENTIFIER;               
REMARK 620 SSEQ=SEQUENCE NUMBER; I=INSERTION CODE):                             
REMARK 620                                                                      
REMARK 620 COORDINATION ANGLES FOR:  M RES CSSEQI METAL                         
REMARK 620                             HEM A 202  FE                            
REMARK 620 N RES CSSEQI ATOM                                                    
REMARK 620 1 HIS A  93   NE2                                                    
REMARK 620 2 HEM A 202   NA   91.6                                              
REMARK 620 3 HEM A 202   NB   92.5  89.7                                        
REMARK 620 4 HEM A 202   NC   95.4 173.0  90.6                                  
REMARK 620 5 HEM A 202   ND   95.5  89.3 172.0  89.4                            
REMARK 620 6 OXY A 203   O2  174.1  83.0  85.3  90.0  86.8                      
REMARK 620 N                    1     2     3     4     5                       
DBREF  7SPF A    0   151  UNP    P02185   MYG_PHYMC        1    152             
SEQADV 7SPF A3U A    5  UNP  P02185    GLY     6 CONFLICT                       
SEQADV 7SPF VAL A   64  UNP  P02185    HIS    65 CONFLICT                       
SEQADV 7SPF ALA A   68  UNP  P02185    VAL    69 CONFLICT                       
SEQADV 7SPF ASN A  122  UNP  P02185    ASP   123 CONFLICT                       
SEQADV 7SPF CYS A  126  UNP  P02185    ASP   127 CONFLICT                       
SEQRES   1 A  152  MET VAL LEU SER GLU A3U GLU TRP GLN LEU VAL LEU HIS          
SEQRES   2 A  152  VAL TRP ALA LYS VAL GLU ALA ASP VAL ALA GLY HIS GLY          
SEQRES   3 A  152  GLN ASP ILE LEU ILE ARG LEU PHE LYS SER HIS PRO GLU          
SEQRES   4 A  152  THR LEU GLU LYS PHE ASP ARG PHE LYS HIS LEU LYS THR          
SEQRES   5 A  152  GLU ALA GLU MET LYS ALA SER GLU ASP LEU LYS LYS VAL          
SEQRES   6 A  152  GLY VAL THR ALA LEU THR ALA LEU GLY ALA ILE LEU LYS          
SEQRES   7 A  152  LYS LYS GLY HIS HIS GLU ALA GLU LEU LYS PRO LEU ALA          
SEQRES   8 A  152  GLN SER HIS ALA THR LYS HIS LYS ILE PRO ILE LYS TYR          
SEQRES   9 A  152  LEU GLU PHE ILE SER GLU ALA ILE ILE HIS VAL LEU HIS          
SEQRES  10 A  152  SER ARG HIS PRO GLY ASN PHE GLY ALA CYS ALA GLN GLY          
SEQRES  11 A  152  ALA MET ASN LYS ALA LEU GLU LEU PHE ARG LYS ASP ILE          
SEQRES  12 A  152  ALA ALA LYS TYR LYS GLU LEU GLY TYR                          
HET    A3U  A   5      15                                                       
HET    NO3  A 201       4                                                       
HET    HEM  A 202      43                                                       
HET    OXY  A 203       2                                                       
HET    SO4  A 204       5                                                       
HET    SO4  A 205       5                                                       
HET    SO4  A 206       5                                                       
HET    SO4  A 207       5                                                       
HET    SO4  A 208       5                                                       
HETNAM     A3U 4-ACETAMIDO-L-PHENYLALANINE                                      
HETNAM     NO3 NITRATE ION                                                      
HETNAM     HEM PROTOPORPHYRIN IX CONTAINING FE                                  
HETNAM     OXY OXYGEN MOLECULE                                                  
HETNAM     SO4 SULFATE ION                                                      
HETSYN     HEM HEME                                                             
FORMUL   1  A3U    C11 H14 N2 O3                                                
FORMUL   2  NO3    N O3 1-                                                      
FORMUL   3  HEM    C34 H32 FE N4 O4                                             
FORMUL   4  OXY    O2                                                           
FORMUL   5  SO4    5(O4 S 2-)                                                   
FORMUL  10  HOH   *111(H2 O)                                                    
HELIX    1 AA1 SER A    3  GLU A   18  1                                  16    
HELIX    2 AA2 ASP A   20  HIS A   36  1                                  17    
HELIX    3 AA3 PRO A   37  PHE A   43  5                                   7    
HELIX    4 AA4 THR A   51  SER A   58  1                                   8    
HELIX    5 AA5 SER A   58  LYS A   78  1                                  21    
HELIX    6 AA6 HIS A   82  LYS A   96  1                                  15    
HELIX    7 AA7 PRO A  100  HIS A  119  1                                  20    
HELIX    8 AA8 GLY A  124  LEU A  149  1                                  26    
LINK         C   GLU A   4                 N   A3U A   5     1555   1555  1.33  
LINK         C   A3U A   5                 N   GLU A   6     1555   1555  1.33  
LINK         C2  A3U A   5                 SG  CYS A 126     1555   1555  1.77  
LINK         NE2 HIS A  93                FE   HEM A 202     1555   1555  2.06  
LINK        FE   HEM A 202                 O2  OXY A 203     1555   1555  2.14  
CRYST1   42.408   55.985   65.855  90.00  90.00  90.00 P 21 21 21    4          
ORIGX1      1.000000  0.000000  0.000000        0.00000                         
ORIGX2      0.000000  1.000000  0.000000        0.00000                         
ORIGX3      0.000000  0.000000  1.000000        0.00000                         
SCALE1      0.023580  0.000000  0.000000        0.00000                         
SCALE2      0.000000  0.017862  0.000000        0.00000                         
SCALE3      0.000000  0.000000  0.015185        0.00000                         
ATOM      1  N   MET A   0     -31.977  -8.393   5.800  1.00 32.18           N  
ANISOU    1  N   MET A   0     3998   4360   3869   -159   -525    702       N  
ATOM      2  CA  MET A   0     -31.487  -9.383   6.752  1.00 31.04           C  
ANISOU    2  CA  MET A   0     3732   4260   3802   -183   -513    637       C  
ATOM      3  C   MET A   0     -31.475  -8.790   8.150  1.00 29.52           C  
ANISOU    3  C   MET A   0     3381   4123   3712   -175   -574    718       C  
ATOM      4  O   MET A   0     -31.493  -7.567   8.331  1.00 29.36           O  
ANISOU    4  O   MET A   0     3244   4177   3734    -49   -740    925       O  
ATOM      5  CB  MET A   0     -30.074  -9.841   6.386  1.00 30.74           C  
ANISOU    5  CB  MET A   0     3822   4121   3738   -258   -449    540       C  
ATOM      6  CG  MET A   0     -29.056  -8.761   6.594  1.00 28.97           C  
ANISOU    6  CG  MET A   0     3615   3813   3578   -469   -434    409       C  
ATOM      7  SD  MET A   0     -27.394  -9.169   6.066  1.00 26.72           S  
ANISOU    7  SD  MET A   0     3350   3461   3344   -554   -474    334       S  
ATOM      8  CE  MET A   0     -26.849 -10.286   7.357  1.00 27.27           C  
ANISOU    8  CE  MET A   0     3477   3613   3273   -480   -714    382       C  
ATOM      9  N   VAL A   1     -31.453  -9.671   9.144  1.00 27.64           N  
ANISOU    9  N   VAL A   1     3166   3832   3505   -208   -550    642       N  
ATOM     10  CA  VAL A   1     -31.410  -9.274  10.545  1.00 25.47           C  
ANISOU   10  CA  VAL A   1     2951   3448   3278    -47   -461    556       C  
ATOM     11  C   VAL A   1     -30.418 -10.179  11.265  1.00 23.16           C  
ANISOU   11  C   VAL A   1     2870   2958   2971     80   -538    323       C  
ATOM     12  O   VAL A   1     -30.193 -11.328  10.869  1.00 25.62           O  
ANISOU   12  O   VAL A   1     3610   3105   3020    115   -757      3       O  
ATOM     13  CB  VAL A   1     -32.790  -9.352  11.228  1.00 27.02           C  
ANISOU   13  CB  VAL A   1     3136   3599   3533     12   -288    593       C  
ATOM     14  CG1 VAL A   1     -33.788  -8.430  10.550  1.00 27.89           C  
ANISOU   14  CG1 VAL A   1     3265   3706   3626    106   -218    596       C  
ATOM     15  CG2 VAL A   1     -33.275 -10.790  11.245  1.00 27.80           C  
ANISOU   15  CG2 VAL A   1     3267   3675   3620    -78   -150    533       C  
ATOM     16  N   LEU A   2     -29.797  -9.658  12.313  1.00 18.59           N  
ANISOU   16  N   LEU A   2     1923   2549   2591    -73   -350    365       N  
ATOM     17  CA  LEU A   2     -29.002 -10.485  13.207  1.00 16.61           C  
ANISOU   17  CA  LEU A   2     1773   2150   2387   -115    -29    240       C  
ATOM     18  C   LEU A   2     -29.864 -10.848  14.410  1.00 16.18           C  
ANISOU   18  C   LEU A   2     1594   2124   2429   -135     95    217       C  
ATOM     19  O   LEU A   2     -30.721 -10.073  14.826  1.00 17.57           O  
ANISOU   19  O   LEU A   2     1873   2272   2530    -25    181    346       O  
ATOM     20  CB  LEU A   2     -27.743  -9.748  13.694  1.00 15.27           C  
ANISOU   20  CB  LEU A   2     1701   1880   2221   -210    192    117       C  
ATOM     21  CG  LEU A   2     -26.521  -9.785  12.751  1.00 15.14           C  
ANISOU   21  CG  LEU A   2     1837   1819   2096   -170    172    139       C  
ATOM     22  CD1 LEU A   2     -26.796  -8.988  11.465  1.00 16.75           C  
ANISOU   22  CD1 LEU A   2     2222   2082   2058    -65    285    182       C  
ATOM     23  CD2 LEU A   2     -25.300  -9.226  13.444  1.00 15.55           C  
ANISOU   23  CD2 LEU A   2     1941   1777   2192   -267    138      3       C  
ATOM     24  N   SER A   3     -29.623 -12.022  14.972  1.00 15.32           N  
ANISOU   24  N   SER A   3     1492   1901   2430   -274     28    194       N  
ATOM     25  CA  SER A   3     -30.259 -12.370  16.229  1.00 15.87           C  
ANISOU   25  CA  SER A   3     1651   1805   2574   -283     36    239       C  
ATOM     26  C   SER A   3     -29.601 -11.616  17.393  1.00 15.19           C  
ANISOU   26  C   SER A   3     1590   1718   2463    -41    222    199       C  
ATOM     27  O   SER A   3     -28.481 -11.085  17.292  1.00 14.50           O  
ANISOU   27  O   SER A   3     1567   1612   2331   -176    232    157       O  
ATOM     28  CB  SER A   3     -30.134 -13.884  16.457  1.00 16.44           C  
ANISOU   28  CB  SER A   3     1765   1797   2684   -292    -50    157       C  
ATOM     29  OG  SER A   3     -28.770 -14.220  16.703  1.00 16.38           O  
ANISOU   29  OG  SER A   3     1842   1669   2713   -380    -68     27       O  
ATOM     30  N   GLU A   4     -30.306 -11.579  18.522  1.00 15.42           N  
ANISOU   30  N   GLU A   4     1550   1800   2511    -51    334    217       N  
ATOM     31  CA  GLU A   4     -29.707 -11.013  19.724  1.00 16.09           C  
ANISOU   31  CA  GLU A   4     1787   1888   2440    104    514    135       C  
ATOM     32  C   GLU A   4     -28.398 -11.688  20.098  1.00 14.62           C  
ANISOU   32  C   GLU A   4     1794   1606   2156    -34    409    228       C  
ATOM     33  O   GLU A   4     -27.466 -11.020  20.478  1.00 14.58           O  
ANISOU   33  O   GLU A   4     1918   1612   2010   -242    393    132       O  
ATOM     34  CB  GLU A   4     -30.701 -11.043  20.891  1.00 20.18           C  
ANISOU   34  CB  GLU A   4     2454   2353   2862    164    572     12       C  
ATOM     35  CG  GLU A   4     -30.209 -10.336  22.148  1.00 25.38           C  
ANISOU   35  CG  GLU A   4     3426   2823   3396    209    432    -63       C  
ATOM     36  CD  GLU A   4     -29.816  -8.878  21.913  1.00 29.68           C  
ANISOU   36  CD  GLU A   4     4268   3183   3825    114    176    -98       C  
ATOM     37  OE1 GLU A   4     -30.453  -8.172  21.085  1.00 30.57           O  
ANISOU   37  OE1 GLU A   4     4504   3212   3900    218    223   -113       O  
ATOM     38  OE2 GLU A   4     -28.836  -8.450  22.558  1.00 31.79           O  
ANISOU   38  OE2 GLU A   4     4663   3353   4064    -58    -33    -37       O  
HETATM   39  N   A3U A   5     -28.333 -13.013  19.979  1.00 13.25           N  
ANISOU   39  N   A3U A   5     1563   1392   2077     47    392    294       N  
HETATM   40  CA  A3U A   5     -27.084 -13.737  20.268  1.00 13.12           C  
ANISOU   40  CA  A3U A   5     1671   1299   2014   -140    386    259       C  
HETATM   41  C   A3U A   5     -25.970 -13.261  19.329  1.00 12.49           C  
ANISOU   41  C   A3U A   5     1709   1281   1757   -254    244    189       C  
HETATM   42  O   A3U A   5     -24.849 -13.030  19.770  1.00 12.73           O  
ANISOU   42  O   A3U A   5     1749   1343   1743   -286    159    263       O  
HETATM   43  CB  A3U A   5     -27.379 -15.248  20.055  1.00 13.74           C  
ANISOU   43  CB  A3U A   5     1874   1258   2087     -6    305    238       C  
HETATM   44  CG  A3U A   5     -26.191 -16.143  20.028  1.00 13.19           C  
ANISOU   44  CG  A3U A   5     1873   1262   1877   -153    299    319       C  
HETATM   45  CD1 A3U A   5     -25.176 -16.082  21.008  1.00 13.71           C  
ANISOU   45  CD1 A3U A   5     2100   1412   1698   -166    315    276       C  
HETATM   46  CD2 A3U A   5     -26.065 -17.105  19.033  1.00 13.42           C  
ANISOU   46  CD2 A3U A   5     1757   1413   1928   -299    326    148       C  
HETATM   47  CE1 A3U A   5     -24.079 -16.924  20.976  1.00 13.00           C  
ANISOU   47  CE1 A3U A   5     2008   1342   1588   -192    334    266       C  
HETATM   48  CE2 A3U A   5     -24.958 -17.967  18.992  1.00 13.99           C  
ANISOU   48  CE2 A3U A   5     1877   1529   1907   -303    253     57       C  
HETATM   49  CZ  A3U A   5     -23.960 -17.892  19.982  1.00 13.31           C  
ANISOU   49  CZ  A3U A   5     1840   1411   1806   -316    274     98       C  
HETATM   50  NZ  A3U A   5     -22.800 -18.709  19.991  1.00 13.43           N  
ANISOU   50  NZ  A3U A   5     1717   1390   1994   -335    317     17       N  
HETATM   51  OZ  A3U A   5     -22.976 -19.708  17.932  1.00 14.16           O  
ANISOU   51  OZ  A3U A   5     2004   1472   1902   -100     97    -30       O  
HETATM   52  C1  A3U A   5     -22.362 -19.503  18.987  1.00 13.56           C  
ANISOU   52  C1  A3U A   5     1817   1420   1915   -270    245    188       C  
HETATM   53  C2  A3U A   5     -21.041 -20.217  19.236  1.00 14.03           C  
ANISOU   53  C2  A3U A   5     1827   1499   2003   -188    231    271       C  
ATOM     54  N   GLU A   6     -26.260 -13.130  18.033  1.00 12.39           N  
ANISOU   54  N   GLU A   6     1641   1356   1710   -208    287    226       N  
ATOM     55  CA  GLU A   6     -25.244 -12.601  17.125  1.00 12.42           C  
ANISOU   55  CA  GLU A   6     1720   1375   1625   -273    147     72       C  
ATOM     56  C   GLU A   6     -24.818 -11.184  17.517  1.00 11.67           C  
ANISOU   56  C   GLU A   6     1461   1391   1583   -206    151    167       C  
ATOM     57  O   GLU A   6     -23.613 -10.892  17.510  1.00 11.76           O  
ANISOU   57  O   GLU A   6     1439   1426   1605   -205     67    103       O  
ATOM     58  CB  GLU A   6     -25.779 -12.634  15.685  1.00 13.42           C  
ANISOU   58  CB  GLU A   6     1848   1482   1769    -63    -33     19       C  
ATOM     59  CG  GLU A   6     -25.806 -14.056  15.148  1.00 14.42           C  
ANISOU   59  CG  GLU A   6     1958   1552   1970    -92     18    -88       C  
ATOM     60  CD  GLU A   6     -26.614 -14.268  13.873  1.00 15.36           C  
ANISOU   60  CD  GLU A   6     1966   1740   2131      6    -68   -252       C  
ATOM     61  OE1 GLU A   6     -26.298 -15.224  13.109  1.00 17.09           O  
ANISOU   61  OE1 GLU A   6     2446   1980   2069   -134    -76   -316       O  
ATOM     62  OE2 GLU A   6     -27.520 -13.455  13.598  1.00 16.28           O  
ANISOU   62  OE2 GLU A   6     1947   1980   2258     23   -114   -271       O  
ATOM     63  N   TRP A   7     -25.750 -10.317  17.908  1.00 11.81           N  
ANISOU   63  N   TRP A   7     1497   1357   1634   -143    189      1       N  
ATOM     64  CA  TRP A   7     -25.343  -8.985  18.348  1.00 12.25           C  
ANISOU   64  CA  TRP A   7     1619   1342   1692   -114     82     32       C  
ATOM     65  C   TRP A   7     -24.465  -9.054  19.589  1.00 12.16           C  
ANISOU   65  C   TRP A   7     1697   1411   1514   -139    219     34       C  
ATOM     66  O   TRP A   7     -23.529  -8.264  19.732  1.00 12.83           O  
ANISOU   66  O   TRP A   7     1868   1368   1640   -240    136     35       O  
ATOM     67  CB  TRP A   7     -26.519  -8.049  18.587  1.00 12.77           C  
ANISOU   67  CB  TRP A   7     1531   1447   1872    -80    176    196       C  
ATOM     68  CG  TRP A   7     -27.155  -7.572  17.323  1.00 12.84           C  
ANISOU   68  CG  TRP A   7     1506   1438   1936    -77    185    158       C  
ATOM     69  CD1 TRP A   7     -28.438  -7.779  16.906  1.00 13.62           C  
ANISOU   69  CD1 TRP A   7     1605   1526   2042    -99    -72    195       C  
ATOM     70  CD2 TRP A   7     -26.540  -6.768  16.295  1.00 12.81           C  
ANISOU   70  CD2 TRP A   7     1509   1372   1986    -25     69    184       C  
ATOM     71  NE1 TRP A   7     -28.669  -7.170  15.710  1.00 14.03           N  
ANISOU   71  NE1 TRP A   7     1608   1562   2161   -122    -71    186       N  
ATOM     72  CE2 TRP A   7     -27.515  -6.557  15.292  1.00 13.41           C  
ANISOU   72  CE2 TRP A   7     1527   1488   2080    -36     79    124       C  
ATOM     73  CE3 TRP A   7     -25.266  -6.203  16.132  1.00 13.50           C  
ANISOU   73  CE3 TRP A   7     1700   1397   2032   -109    207    252       C  
ATOM     74  CZ2 TRP A   7     -27.255  -5.812  14.142  1.00 14.29           C  
ANISOU   74  CZ2 TRP A   7     1763   1576   2089     49    140    183       C  
ATOM     75  CZ3 TRP A   7     -25.017  -5.463  14.999  1.00 13.89           C  
ANISOU   75  CZ3 TRP A   7     1810   1497   1968    -88    178    324       C  
ATOM     76  CH2 TRP A   7     -26.003  -5.289  14.000  1.00 14.55           C  
ANISOU   76  CH2 TRP A   7     1966   1582   1982    -22     91    233       C  
ATOM     77  N   GLN A   8     -24.778  -9.974  20.504  1.00 12.71           N  
ANISOU   77  N   GLN A   8     1898   1431   1500   -108    297    129       N  
ATOM     78  CA  GLN A   8     -23.960 -10.110  21.737  1.00 13.90           C  
ANISOU   78  CA  GLN A   8     2098   1612   1572   -299    332    163       C  
ATOM     79  C   GLN A   8     -22.522 -10.436  21.336  1.00 12.90           C  
ANISOU   79  C   GLN A   8     2046   1442   1413   -297    216    280       C  
ATOM     80  O   GLN A   8     -21.600  -9.825  21.888  1.00 13.84           O  
ANISOU   80  O   GLN A   8     2126   1616   1518   -356    -20    295       O  
ATOM     81  CB  GLN A   8     -24.482 -11.250  22.613  1.00 16.49           C  
ANISOU   81  CB  GLN A   8     2418   2027   1821   -231    585    108       C  
ATOM     82  CG  GLN A   8     -25.748 -10.909  23.376  1.00 19.72           C  
ANISOU   82  CG  GLN A   8     3040   2416   2037   -346    706    193       C  
ATOM     83  CD  GLN A   8     -26.270 -12.125  24.101  1.00 23.64           C  
ANISOU   83  CD  GLN A   8     3834   2748   2402   -531    835    157       C  
ATOM     84  OE1 GLN A   8     -26.538 -13.166  23.507  1.00 25.91           O  
ANISOU   84  OE1 GLN A   8     4394   2816   2633   -568    771    143       O  
ATOM     85  NE2 GLN A   8     -26.409 -12.001  25.405  1.00 25.85           N  
ANISOU   85  NE2 GLN A   8     4309   2989   2524   -452    747    282       N  
ATOM     86  N   LEU A   9     -22.355 -11.381  20.415  1.00 12.53           N  
ANISOU   86  N   LEU A   9     1840   1494   1429   -195    179    292       N  
ATOM     87  CA  LEU A   9     -21.009 -11.747  19.992  1.00 12.92           C  
ANISOU   87  CA  LEU A   9     1834   1556   1519   -226    129    355       C  
ATOM     88  C   LEU A   9     -20.294 -10.553  19.372  1.00 12.44           C  
ANISOU   88  C   LEU A   9     1672   1632   1423   -324    -70    279       C  
ATOM     89  O   LEU A   9     -19.102 -10.316  19.646  1.00 13.35           O  
ANISOU   89  O   LEU A   9     1807   1806   1458   -314    -89    258       O  
ATOM     90  CB  LEU A   9     -21.091 -12.902  18.994  1.00 13.35           C  
ANISOU   90  CB  LEU A   9     1972   1460   1639   -219    229    430       C  
ATOM     91  CG  LEU A   9     -21.495 -14.238  19.607  1.00 14.45           C  
ANISOU   91  CG  LEU A   9     2105   1566   1820     35    204    431       C  
ATOM     92  CD1 LEU A   9     -21.955 -15.161  18.453  1.00 15.11           C  
ANISOU   92  CD1 LEU A   9     2260   1496   1986   -176    325    179       C  
ATOM     93  CD2 LEU A   9     -20.368 -14.862  20.408  1.00 16.75           C  
ANISOU   93  CD2 LEU A   9     2439   1786   2138    142    -84    598       C  
ATOM     94  N   VAL A  10     -20.992  -9.823  18.490  1.00 11.64           N  
ANISOU   94  N   VAL A  10     1703   1433   1285   -240     18    230       N  
ATOM     95  CA  VAL A  10     -20.402  -8.663  17.825  1.00 11.31           C  
ANISOU   95  CA  VAL A  10     1644   1452   1203   -321     -9    154       C  
ATOM     96  C   VAL A  10     -19.931  -7.638  18.853  1.00 11.42           C  
ANISOU   96  C   VAL A  10     1569   1500   1271   -355      7    161       C  
ATOM     97  O   VAL A  10     -18.832  -7.096  18.745  1.00 11.95           O  
ANISOU   97  O   VAL A  10     1623   1599   1319   -419    -81    135       O  
ATOM     98  CB  VAL A  10     -21.436  -8.067  16.851  1.00 11.78           C  
ANISOU   98  CB  VAL A  10     1702   1504   1268   -416   -198    115       C  
ATOM     99  CG1 VAL A  10     -21.027  -6.653  16.348  1.00 12.34           C  
ANISOU   99  CG1 VAL A  10     1798   1489   1400   -430     20    210       C  
ATOM    100  CG2 VAL A  10     -21.627  -9.010  15.697  1.00 13.00           C  
ANISOU  100  CG2 VAL A  10     1954   1698   1288   -540   -162    198       C  
ATOM    101  N   LEU A  11     -20.791  -7.318  19.820  1.00 11.70           N  
ANISOU  101  N   LEU A  11     1733   1509   1203   -185    -79    136       N  
ATOM    102  CA  LEU A  11     -20.492  -6.219  20.730  1.00 12.31           C  
ANISOU  102  CA  LEU A  11     1789   1566   1324   -158    -34    139       C  
ATOM    103  C   LEU A  11     -19.487  -6.608  21.789  1.00 11.97           C  
ANISOU  103  C   LEU A  11     1644   1647   1256   -291    -80    226       C  
ATOM    104  O   LEU A  11     -18.755  -5.729  22.256  1.00 12.95           O  
ANISOU  104  O   LEU A  11     1850   1680   1389   -371   -125    134       O  
ATOM    105  CB  LEU A  11     -21.778  -5.654  21.331  1.00 13.65           C  
ANISOU  105  CB  LEU A  11     1991   1639   1557   -139     14    233       C  
ATOM    106  CG  LEU A  11     -22.663  -5.038  20.242  1.00 15.94           C  
ANISOU  106  CG  LEU A  11     2358   1785   1912      2    -19    158       C  
ATOM    107  CD1 LEU A  11     -23.938  -4.574  20.826  1.00 17.70           C  
ANISOU  107  CD1 LEU A  11     2438   2021   2266    -36    108     57       C  
ATOM    108  CD2 LEU A  11     -21.961  -3.867  19.499  1.00 17.20           C  
ANISOU  108  CD2 LEU A  11     2656   1846   2031    -10    -18    239       C  
ATOM    109  N   HIS A  12     -19.406  -7.893  22.176  1.00 12.43           N  
ANISOU  109  N   HIS A  12     1798   1762   1164   -261      9    261       N  
ATOM    110  CA  HIS A  12     -18.303  -8.285  23.048  1.00 13.56           C  
ANISOU  110  CA  HIS A  12     2045   1793   1315   -317   -106    343       C  
ATOM    111  C   HIS A  12     -16.975  -8.149  22.317  1.00 13.92           C  
ANISOU  111  C   HIS A  12     2052   1878   1360   -375   -154    271       C  
ATOM    112  O   HIS A  12     -16.004  -7.648  22.887  1.00 14.85           O  
ANISOU  112  O   HIS A  12     1950   2173   1520   -367   -288    211       O  
ATOM    113  CB  HIS A  12     -18.517  -9.686  23.603  1.00 15.35           C  
ANISOU  113  CB  HIS A  12     2167   2130   1537   -476    -90    378       C  
ATOM    114  CG  HIS A  12     -19.559  -9.741  24.687  1.00 17.63           C  
ANISOU  114  CG  HIS A  12     2398   2709   1590   -658   -206    406       C  
ATOM    115  ND1 HIS A  12     -19.403  -9.096  25.894  1.00 19.03           N  
ANISOU  115  ND1 HIS A  12     2559   3076   1595   -878   -180    342       N  
ATOM    116  CD2 HIS A  12     -20.759 -10.365  24.749  1.00 20.14           C  
ANISOU  116  CD2 HIS A  12     2776   3124   1752   -888     48    404       C  
ATOM    117  CE1 HIS A  12     -20.455  -9.333  26.655  1.00 20.53           C  
ANISOU  117  CE1 HIS A  12     2856   3251   1695  -1048   -129    349       C  
ATOM    118  NE2 HIS A  12     -21.298 -10.087  25.979  1.00 21.28           N  
ANISOU  118  NE2 HIS A  12     2912   3342   1831  -1053      3    367       N  
ATOM    119  N   VAL A  13     -16.910  -8.609  21.063  1.00 13.87           N  
ANISOU  119  N   VAL A  13     1974   1826   1469   -315     29    131       N  
ATOM    120  CA  VAL A  13     -15.717  -8.393  20.269  1.00 14.14           C  
ANISOU  120  CA  VAL A  13     2020   1783   1569   -383    123     62       C  
ATOM    121  C   VAL A  13     -15.389  -6.922  20.178  1.00 12.92           C  
ANISOU  121  C   VAL A  13     1753   1737   1417   -361    -91     82       C  
ATOM    122  O   VAL A  13     -14.221  -6.521  20.308  1.00 12.93           O  
ANISOU  122  O   VAL A  13     1739   1670   1503   -182   -191    114       O  
ATOM    123  CB  VAL A  13     -15.867  -9.026  18.877  1.00 15.87           C  
ANISOU  123  CB  VAL A  13     2332   1800   1897   -465    429   -221       C  
ATOM    124  CG1 VAL A  13     -14.727  -8.563  17.970  1.00 16.53           C  
ANISOU  124  CG1 VAL A  13     2353   2064   1862   -329    502   -239       C  
ATOM    125  CG2 VAL A  13     -15.901 -10.518  19.011  1.00 17.41           C  
ANISOU  125  CG2 VAL A  13     2606   1806   2203   -300    488   -337       C  
ATOM    126  N   TRP A  14     -16.384  -6.097  19.896  1.00 12.67           N  
ANISOU  126  N   TRP A  14     1751   1733   1329   -262    -69    107       N  
ATOM    127  CA  TRP A  14     -16.070  -4.682  19.708  1.00 12.25           C  
ANISOU  127  CA  TRP A  14     1528   1741   1385   -210   -267    243       C  
ATOM    128  C   TRP A  14     -15.530  -4.048  20.985  1.00 12.36           C  
ANISOU  128  C   TRP A  14     1562   1794   1341   -189   -229    270       C  
ATOM    129  O   TRP A  14     -14.642  -3.174  20.947  1.00 13.03           O  
ANISOU  129  O   TRP A  14     1653   1849   1450   -385   -253    258       O  
ATOM    130  CB  TRP A  14     -17.279  -3.899  19.187  1.00 13.52           C  
ANISOU  130  CB  TRP A  14     1647   1828   1662   -157   -398    231       C  
ATOM    131  CG  TRP A  14     -16.731  -2.706  18.410  1.00 15.51           C  
ANISOU  131  CG  TRP A  14     1823   1880   2190    -77   -561    231       C  
ATOM    132  CD1 TRP A  14     -16.599  -1.379  18.815  1.00 17.45           C  
ANISOU  132  CD1 TRP A  14     1877   2230   2522     12   -679    143       C  
ATOM    133  CD2 TRP A  14     -16.095  -2.790  17.130  1.00 15.96           C  
ANISOU  133  CD2 TRP A  14     1975   1875   2213   -333   -404    706       C  
ATOM    134  NE1 TRP A  14     -15.949  -0.682  17.839  1.00 17.03           N  
ANISOU  134  NE1 TRP A  14     1809   2112   2549    -72   -786    151       N  
ATOM    135  CE2 TRP A  14     -15.627  -1.508  16.800  1.00 17.97           C  
ANISOU  135  CE2 TRP A  14     2115   2250   2465   -250   -392    513       C  
ATOM    136  CE3 TRP A  14     -15.858  -3.854  16.241  1.00 17.93           C  
ANISOU  136  CE3 TRP A  14     2360   2379   2075   -224   -285    747       C  
ATOM    137  CZ2 TRP A  14     -14.975  -1.252  15.617  1.00 18.67           C  
ANISOU  137  CZ2 TRP A  14     2236   2508   2349   -170   -256    597       C  
ATOM    138  CZ3 TRP A  14     -15.205  -3.598  15.068  1.00 19.96           C  
ANISOU  138  CZ3 TRP A  14     2586   2744   2255   -209   -168    660       C  
ATOM    139  CH2 TRP A  14     -14.788  -2.315  14.764  1.00 20.09           C  
ANISOU  139  CH2 TRP A  14     2571   2666   2395   -138   -226    663       C  
ATOM    140  N   ALA A  15     -16.068  -4.452  22.136  1.00 12.32           N  
ANISOU  140  N   ALA A  15     1700   1756   1224   -178   -220    143       N  
ATOM    141  CA  ALA A  15     -15.546  -3.928  23.402  1.00 13.19           C  
ANISOU  141  CA  ALA A  15     1908   1836   1267   -129   -242     89       C  
ATOM    142  C   ALA A  15     -14.077  -4.310  23.586  1.00 13.24           C  
ANISOU  142  C   ALA A  15     1871   1742   1418    -64   -427     90       C  
ATOM    143  O   ALA A  15     -13.311  -3.543  24.177  1.00 14.28           O  
ANISOU  143  O   ALA A  15     2124   1887   1416   -225   -533     26       O  
ATOM    144  CB  ALA A  15     -16.412  -4.400  24.571  1.00 14.46           C  
ANISOU  144  CB  ALA A  15     2203   1997   1294   -318    -25    -14       C  
ATOM    145  N   LYS A  16     -13.663  -5.480  23.081  1.00 14.25           N  
ANISOU  145  N   LYS A  16     1899   1769   1745    213   -413     -5       N  
ATOM    146  CA  LYS A  16     -12.244  -5.831  23.085  1.00 15.21           C  
ANISOU  146  CA  LYS A  16     2001   1727   2050    154   -466   -185       C  
ATOM    147  C   LYS A  16     -11.444  -4.929  22.151  1.00 15.26           C  
ANISOU  147  C   LYS A  16     1839   1910   2050     58   -566   -273       C  
ATOM    148  O   LYS A  16     -10.339  -4.491  22.510  1.00 16.40           O  
ANISOU  148  O   LYS A  16     1972   2005   2253     66   -610   -254       O  
ATOM    149  CB  LYS A  16     -12.055  -7.295  22.729  1.00 16.41           C  
ANISOU  149  CB  LYS A  16     2303   1628   2303    135   -397     -8       C  
ATOM    150  CG  LYS A  16     -12.646  -8.235  23.765  1.00 18.96           C  
ANISOU  150  CG  LYS A  16     2717   1821   2664     28   -250    109       C  
ATOM    151  CD  LYS A  16     -12.264  -9.711  23.453  1.00 22.30           C  
ANISOU  151  CD  LYS A  16     3310   2122   3041   -121   -196    263       C  
ATOM    152  CE  LYS A  16     -12.568 -10.654  24.611  1.00 24.75           C  
ANISOU  152  CE  LYS A  16     3581   2420   3402   -352   -163    295       C  
ATOM    153  NZ  LYS A  16     -14.036 -10.865  24.822  1.00 26.11           N  
ANISOU  153  NZ  LYS A  16     3737   2537   3648   -446    -47    242       N  
ATOM    154  N   VAL A  17     -11.996  -4.605  20.971  1.00 14.37           N  
ANISOU  154  N   VAL A  17     1747   1881   1833    101   -286   -209       N  
ATOM    155  CA  VAL A  17     -11.331  -3.667  20.060  1.00 13.94           C  
ANISOU  155  CA  VAL A  17     1684   2011   1600    -10   -298   -320       C  
ATOM    156  C   VAL A  17     -11.080  -2.324  20.752  1.00 13.22           C  
ANISOU  156  C   VAL A  17     1529   1984   1510   -130   -209   -326       C  
ATOM    157  O   VAL A  17     -10.031  -1.668  20.551  1.00 13.85           O  
ANISOU  157  O   VAL A  17     1606   2200   1457   -282   -168   -236       O  
ATOM    158  CB  VAL A  17     -12.199  -3.482  18.792  1.00 14.93           C  
ANISOU  158  CB  VAL A  17     1943   2199   1529   -154   -185   -391       C  
ATOM    159  CG1 VAL A  17     -11.701  -2.322  17.937  1.00 15.33           C  
ANISOU  159  CG1 VAL A  17     2152   2258   1415   -134    -98   -264       C  
ATOM    160  CG2 VAL A  17     -12.281  -4.756  18.012  1.00 16.06           C  
ANISOU  160  CG2 VAL A  17     2170   2281   1650   -235   -143   -468       C  
ATOM    161  N   GLU A  18     -12.046  -1.893  21.571  1.00 12.60           N  
ANISOU  161  N   GLU A  18     1659   1791   1339     -7    -83   -151       N  
ATOM    162  CA  GLU A  18     -11.945  -0.603  22.241  1.00 12.70           C  
ANISOU  162  CA  GLU A  18     1718   1824   1283     -1   -116   -131       C  
ATOM    163  C   GLU A  18     -10.809  -0.510  23.250  1.00 12.96           C  
ANISOU  163  C   GLU A  18     1797   1815   1311   -186   -152    -44       C  
ATOM    164  O   GLU A  18     -10.502   0.596  23.691  1.00 13.70           O  
ANISOU  164  O   GLU A  18     1783   1898   1524   -233    -64     43       O  
ATOM    165  CB  GLU A  18     -13.278  -0.240  22.891  1.00 13.61           C  
ANISOU  165  CB  GLU A  18     1574   2150   1447     88    -84     38       C  
ATOM    166  CG  GLU A  18     -14.295   0.092  21.797  1.00 15.35           C  
ANISOU  166  CG  GLU A  18     1760   2386   1688    231   -149      3       C  
ATOM    167  CD  GLU A  18     -15.681   0.321  22.307  1.00 17.74           C  
ANISOU  167  CD  GLU A  18     2065   2782   1894    226   -328     99       C  
ATOM    168  OE1 GLU A  18     -16.473   0.944  21.585  1.00 18.04           O  
ANISOU  168  OE1 GLU A  18     2002   2665   2186    185   -269    121       O  
ATOM    169  OE2 GLU A  18     -15.988  -0.122  23.429  1.00 20.30           O  
ANISOU  169  OE2 GLU A  18     2323   3380   2009    150   -204    248       O  
ATOM    170  N   ALA A  19     -10.153  -1.620  23.600  1.00 12.77           N  
ANISOU  170  N   ALA A  19     1716   1830   1307   -228   -172     94       N  
ATOM    171  CA  ALA A  19      -8.968  -1.553  24.444  1.00 13.07           C  
ANISOU  171  CA  ALA A  19     1803   1782   1382   -232   -147    143       C  
ATOM    172  C   ALA A  19      -7.775  -0.989  23.680  1.00 13.13           C  
ANISOU  172  C   ALA A  19     1659   2052   1276   -220   -152     92       C  
ATOM    173  O   ALA A  19      -6.815  -0.546  24.304  1.00 15.28           O  
ANISOU  173  O   ALA A  19     1795   2537   1473   -422   -284    180       O  
ATOM    174  CB  ALA A  19      -8.634  -2.928  24.996  1.00 13.86           C  
ANISOU  174  CB  ALA A  19     2148   1576   1541   -149   -139    147       C  
ATOM    175  N   ASP A  20      -7.808  -1.013  22.346  1.00 13.31           N  
ANISOU  175  N   ASP A  20     1765   2036   1257   -107    -29    157       N  
ATOM    176  CA  ASP A  20      -6.697  -0.468  21.546  1.00 13.95           C  
ANISOU  176  CA  ASP A  20     1616   2318   1365     29    -81    152       C  
ATOM    177  C   ASP A  20      -7.233  -0.071  20.173  1.00 13.14           C  
ANISOU  177  C   ASP A  20     1543   2050   1399    -63    -49    155       C  
ATOM    178  O   ASP A  20      -6.978  -0.729  19.160  1.00 13.15           O  
ANISOU  178  O   ASP A  20     1616   2017   1363   -118     -9    125       O  
ATOM    179  CB  ASP A  20      -5.536  -1.442  21.371  1.00 16.41           C  
ANISOU  179  CB  ASP A  20     1821   2837   1579    159    -76    192       C  
ATOM    180  CG  ASP A  20      -4.365  -0.802  20.611  1.00 18.17           C  
ANISOU  180  CG  ASP A  20     1978   3083   1844    288   -181    174       C  
ATOM    181  OD1 ASP A  20      -3.422  -1.561  20.364  1.00 21.50           O  
ANISOU  181  OD1 ASP A  20     2317   3415   2439    306     75     47       O  
ATOM    182  OD2 ASP A  20      -4.383   0.431  20.295  1.00 17.89           O  
ANISOU  182  OD2 ASP A  20     2039   3191   1567     47   -287    154       O  
ATOM    183  N   VAL A  21      -7.976   1.030  20.128  1.00 13.29           N  
ANISOU  183  N   VAL A  21     1624   1969   1454    -33    -50    251       N  
ATOM    184  CA  VAL A  21      -8.627   1.420  18.890  1.00 13.47           C  
ANISOU  184  CA  VAL A  21     1604   2076   1437     24    110    313       C  
ATOM    185  C   VAL A  21      -7.596   1.807  17.839  1.00 13.05           C  
ANISOU  185  C   VAL A  21     1670   1977   1310   -108     90    169       C  
ATOM    186  O   VAL A  21      -7.701   1.403  16.670  1.00 12.74           O  
ANISOU  186  O   VAL A  21     1626   2043   1171    -68     69     65       O  
ATOM    187  CB  VAL A  21      -9.619   2.574  19.137  1.00 15.16           C  
ANISOU  187  CB  VAL A  21     1843   2252   1667    208    185    379       C  
ATOM    188  CG1 VAL A  21     -10.274   2.993  17.809  1.00 16.10           C  
ANISOU  188  CG1 VAL A  21     1983   2338   1796    335    139    500       C  
ATOM    189  CG2 VAL A  21     -10.664   2.182  20.180  1.00 16.61           C  
ANISOU  189  CG2 VAL A  21     2144   2368   1798    206    385    374       C  
ATOM    190  N   ALA A  22      -6.594   2.593  18.237  1.00 13.63           N  
ANISOU  190  N   ALA A  22     1851   2021   1305   -261     16    125       N  
ATOM    191  CA  ALA A  22      -5.616   3.091  17.280  1.00 14.25           C  
ANISOU  191  CA  ALA A  22     1859   2122   1434   -343    120     71       C  
ATOM    192  C   ALA A  22      -4.841   1.949  16.643  1.00 13.25           C  
ANISOU  192  C   ALA A  22     1593   2074   1368   -284     33    132       C  
ATOM    193  O   ALA A  22      -4.577   1.967  15.432  1.00 13.71           O  
ANISOU  193  O   ALA A  22     1679   2153   1379   -193     12    124       O  
ATOM    194  CB  ALA A  22      -4.694   4.111  17.963  1.00 15.87           C  
ANISOU  194  CB  ALA A  22     2109   2334   1589   -411    111     40       C  
ATOM    195  N   GLY A  23      -4.439   0.959  17.447  1.00 13.37           N  
ANISOU  195  N   GLY A  23     1546   2138   1394   -204    -98    119       N  
ATOM    196  CA  GLY A  23      -3.680  -0.153  16.914  1.00 13.51           C  
ANISOU  196  CA  GLY A  23     1581   2165   1387   -213    -26     64       C  
ATOM    197  C   GLY A  23      -4.494  -1.001  15.962  1.00 12.50           C  
ANISOU  197  C   GLY A  23     1416   2005   1329   -122    -89    213       C  
ATOM    198  O   GLY A  23      -3.999  -1.403  14.904  1.00 12.91           O  
ANISOU  198  O   GLY A  23     1446   2038   1421     18    -55    231       O  
ATOM    199  N   HIS A  24      -5.764  -1.279  16.301  1.00 12.23           N  
ANISOU  199  N   HIS A  24     1432   1908   1308    -95    -52    273       N  
ATOM    200  CA  HIS A  24      -6.631  -1.979  15.361  1.00 12.02           C  
ANISOU  200  CA  HIS A  24     1441   1844   1283   -107    -83    245       C  
ATOM    201  C   HIS A  24      -6.791  -1.183  14.073  1.00 12.17           C  
ANISOU  201  C   HIS A  24     1473   1829   1322    -48     -3    286       C  
ATOM    202  O   HIS A  24      -6.770  -1.752  12.977  1.00 12.25           O  
ANISOU  202  O   HIS A  24     1525   1861   1270   -144     22    216       O  
ATOM    203  CB  HIS A  24      -8.011  -2.246  15.985  1.00 12.08           C  
ANISOU  203  CB  HIS A  24     1395   1822   1374   -135     83    216       C  
ATOM    204  CG  HIS A  24      -8.039  -3.397  16.948  1.00 12.58           C  
ANISOU  204  CG  HIS A  24     1526   1727   1526     42    103    196       C  
ATOM    205  ND1 HIS A  24      -7.674  -3.271  18.271  1.00 13.41           N  
ANISOU  205  ND1 HIS A  24     1762   1820   1515    -66     99    335       N  
ATOM    206  CD2 HIS A  24      -8.450  -4.690  16.805  1.00 13.76           C  
ANISOU  206  CD2 HIS A  24     1822   1750   1656     20    120    233       C  
ATOM    207  CE1 HIS A  24      -7.827  -4.439  18.889  1.00 13.96           C  
ANISOU  207  CE1 HIS A  24     1758   1858   1688   -121    219    317       C  
ATOM    208  NE2 HIS A  24      -8.292  -5.324  18.025  1.00 14.38           N  
ANISOU  208  NE2 HIS A  24     1886   1797   1780     -2    240    276       N  
ATOM    209  N   GLY A  25      -7.013   0.133  14.195  1.00 11.90           N  
ANISOU  209  N   GLY A  25     1366   1779   1377   -109     22    421       N  
ATOM    210  CA  GLY A  25      -7.238   0.947  13.010  1.00 12.85           C  
ANISOU  210  CA  GLY A  25     1629   1886   1366   -183    -65    441       C  
ATOM    211  C   GLY A  25      -6.038   0.965  12.081  1.00 12.21           C  
ANISOU  211  C   GLY A  25     1484   1871   1283   -177   -181    329       C  
ATOM    212  O   GLY A  25      -6.181   0.892  10.855  1.00 12.75           O  
ANISOU  212  O   GLY A  25     1607   1968   1268   -231   -102    214       O  
ATOM    213  N   GLN A  26      -4.846   1.089  12.650  1.00 12.23           N  
ANISOU  213  N   GLN A  26     1488   1889   1271   -316    -52    248       N  
ATOM    214  CA  GLN A  26      -3.624   1.047  11.861  1.00 13.18           C  
ANISOU  214  CA  GLN A  26     1530   2048   1431   -415    -59    181       C  
ATOM    215  C   GLN A  26      -3.500  -0.281  11.141  1.00 12.70           C  
ANISOU  215  C   GLN A  26     1388   1975   1462   -394      5    111       C  
ATOM    216  O   GLN A  26      -3.190  -0.334   9.943  1.00 13.34           O  
ANISOU  216  O   GLN A  26     1551   2087   1431   -346     77     42       O  
ATOM    217  CB  GLN A  26      -2.417   1.235  12.770  1.00 15.22           C  
ANISOU  217  CB  GLN A  26     1688   2417   1679   -607   -249    215       C  
ATOM    218  CG  GLN A  26      -2.187   2.630  13.213  1.00 18.44           C  
ANISOU  218  CG  GLN A  26     2257   2844   1904   -727   -338    306       C  
ATOM    219  CD  GLN A  26      -0.967   2.725  14.111  1.00 20.83           C  
ANISOU  219  CD  GLN A  26     2580   3225   2111   -932   -591    475       C  
ATOM    220  OE1 GLN A  26       0.013   3.466  13.833  1.00 22.31           O  
ANISOU  220  OE1 GLN A  26     2564   3450   2461  -1013   -640    469       O  
ATOM    221  NE2 GLN A  26      -0.987   1.960  15.180  1.00 21.45           N  
ANISOU  221  NE2 GLN A  26     2752   3353   2045   -985   -678    530       N  
ATOM    222  N   ASP A  27      -3.709  -1.373  11.872  1.00 12.80           N  
ANISOU  222  N   ASP A  27     1364   1926   1573   -220    -23    274       N  
ATOM    223  CA  ASP A  27      -3.545  -2.683  11.268  1.00 12.98           C  
ANISOU  223  CA  ASP A  27     1461   1871   1600     48    -49    335       C  
ATOM    224  C   ASP A  27      -4.564  -2.901  10.151  1.00 12.16           C  
ANISOU  224  C   ASP A  27     1338   1843   1438    -48     53    217       C  
ATOM    225  O   ASP A  27      -4.242  -3.523   9.122  1.00 12.54           O  
ANISOU  225  O   ASP A  27     1406   1902   1456     80     -3    167       O  
ATOM    226  CB  ASP A  27      -3.707  -3.785  12.319  1.00 15.12           C  
ANISOU  226  CB  ASP A  27     1655   2238   1852    140   -265    356       C  
ATOM    227  CG  ASP A  27      -2.528  -3.882  13.274  1.00 18.18           C  
ANISOU  227  CG  ASP A  27     2065   2787   2058     52   -267    360       C  
ATOM    228  OD1 ASP A  27      -1.481  -3.230  13.052  1.00 19.98           O  
ANISOU  228  OD1 ASP A  27     2121   3148   2321     59   -317    263       O  
ATOM    229  OD2 ASP A  27      -2.651  -4.653  14.247  1.00 19.59           O  
ANISOU  229  OD2 ASP A  27     2363   3011   2068    286   -373    461       O  
ATOM    230  N   ILE A  28      -5.817  -2.443  10.363  1.00 11.58           N  
ANISOU  230  N   ILE A  28     1381   1762   1258    -65    -51    166       N  
ATOM    231  CA  ILE A  28      -6.853  -2.626   9.355  1.00 10.93           C  
ANISOU  231  CA  ILE A  28     1271   1587   1294    -82    -51    156       C  
ATOM    232  C   ILE A  28      -6.515  -1.855   8.090  1.00 11.33           C  
ANISOU  232  C   ILE A  28     1340   1647   1318   -120    107    169       C  
ATOM    233  O   ILE A  28      -6.610  -2.409   6.982  1.00 12.14           O  
ANISOU  233  O   ILE A  28     1501   1718   1394    -50     41     15       O  
ATOM    234  CB  ILE A  28      -8.226  -2.247   9.937  1.00 11.01           C  
ANISOU  234  CB  ILE A  28     1288   1502   1393    -51    -15     41       C  
ATOM    235  CG1 ILE A  28      -8.687  -3.332  10.924  1.00 11.78           C  
ANISOU  235  CG1 ILE A  28     1475   1532   1469    -18     91     19       C  
ATOM    236  CG2 ILE A  28      -9.259  -2.065   8.835  1.00 11.58           C  
ANISOU  236  CG2 ILE A  28     1347   1598   1455     25    -61    155       C  
ATOM    237  CD1 ILE A  28      -9.732  -2.904  11.913  1.00 12.26           C  
ANISOU  237  CD1 ILE A  28     1460   1664   1532    -40    195     61       C  
ATOM    238  N   LEU A  29      -6.133  -0.580   8.229  1.00 11.57           N  
ANISOU  238  N   LEU A  29     1324   1724   1347   -147      8    184       N  
ATOM    239  CA  LEU A  29      -5.832   0.191   7.024  1.00 11.98           C  
ANISOU  239  CA  LEU A  29     1489   1733   1328   -170    108    114       C  
ATOM    240  C   LEU A  29      -4.589  -0.323   6.327  1.00 12.20           C  
ANISOU  240  C   LEU A  29     1533   1834   1268    -78     66    129       C  
ATOM    241  O   LEU A  29      -4.554  -0.372   5.095  1.00 12.86           O  
ANISOU  241  O   LEU A  29     1688   1922   1277   -106    123     73       O  
ATOM    242  CB  LEU A  29      -5.689   1.686   7.346  1.00 12.42           C  
ANISOU  242  CB  LEU A  29     1455   1681   1582   -173    136     42       C  
ATOM    243  CG  LEU A  29      -6.983   2.401   7.738  1.00 13.72           C  
ANISOU  243  CG  LEU A  29     1575   1855   1784    -95    119    -39       C  
ATOM    244  CD1 LEU A  29      -6.706   3.872   8.040  1.00 14.38           C  
ANISOU  244  CD1 LEU A  29     1828   1721   1916   -117    198   -115       C  
ATOM    245  CD2 LEU A  29      -8.090   2.236   6.686  1.00 15.57           C  
ANISOU  245  CD2 LEU A  29     1870   2090   1956    102   -257   -105       C  
ATOM    246  N   ILE A  30      -3.560  -0.720   7.086  1.00 12.48           N  
ANISOU  246  N   ILE A  30     1494   1933   1314    -23     97    178       N  
ATOM    247  CA  ILE A  30      -2.364  -1.254   6.437  1.00 13.70           C  
ANISOU  247  CA  ILE A  30     1480   2239   1486      0     68    112       C  
ATOM    248  C   ILE A  30      -2.693  -2.541   5.685  1.00 12.99           C  
ANISOU  248  C   ILE A  30     1462   2106   1370     57     42    190       C  
ATOM    249  O   ILE A  30      -2.232  -2.739   4.557  1.00 13.87           O  
ANISOU  249  O   ILE A  30     1511   2314   1445    -18     63     51       O  
ATOM    250  CB  ILE A  30      -1.236  -1.433   7.459  1.00 14.63           C  
ANISOU  250  CB  ILE A  30     1567   2477   1515   -121     65     58       C  
ATOM    251  CG1 ILE A  30      -0.784  -0.054   7.921  1.00 15.80           C  
ANISOU  251  CG1 ILE A  30     1767   2678   1557   -453     -3    -67       C  
ATOM    252  CG2 ILE A  30      -0.096  -2.248   6.865  1.00 16.02           C  
ANISOU  252  CG2 ILE A  30     1623   2748   1715     62     95     -6       C  
ATOM    253  CD1 ILE A  30       0.209  -0.093   9.065  1.00 17.58           C  
ANISOU  253  CD1 ILE A  30     1861   2988   1828   -288   -251   -316       C  
ATOM    254  N   ARG A  31      -3.506  -3.416   6.287  1.00 12.71           N  
ANISOU  254  N   ARG A  31     1512   1924   1393    146      3    160       N  
ATOM    255  CA  ARG A  31      -3.906  -4.637   5.600  1.00 13.60           C  
ANISOU  255  CA  ARG A  31     1626   2056   1483     52     25     67       C  
ATOM    256  C   ARG A  31      -4.688  -4.295   4.331  1.00 13.37           C  
ANISOU  256  C   ARG A  31     1569   2013   1498    138     51     33       C  
ATOM    257  O   ARG A  31      -4.481  -4.902   3.274  1.00 14.65           O  
ANISOU  257  O   ARG A  31     1763   2215   1589    269    203   -114       O  
ATOM    258  CB  ARG A  31      -4.760  -5.493   6.534  1.00 14.69           C  
ANISOU  258  CB  ARG A  31     1797   2058   1726     50    -44      2       C  
ATOM    259  CG  ARG A  31      -5.377  -6.717   5.891  1.00 18.16           C  
ANISOU  259  CG  ARG A  31     2420   2194   2284    114     -2   -136       C  
ATOM    260  CD  ARG A  31      -4.331  -7.750   5.590  1.00 21.78           C  
ANISOU  260  CD  ARG A  31     3236   2380   2660    138     99   -193       C  
ATOM    261  NE  ARG A  31      -4.941  -8.946   5.025  1.00 25.48           N  
ANISOU  261  NE  ARG A  31     4098   2591   2992    160    105   -282       N  
ATOM    262  CZ  ARG A  31      -4.262 -10.048   4.721  1.00 28.57           C  
ANISOU  262  CZ  ARG A  31     4741   2790   3325    188      6   -392       C  
ATOM    263  NH1 ARG A  31      -2.949 -10.091   4.911  1.00 29.92           N  
ANISOU  263  NH1 ARG A  31     4929   2960   3480    249     16   -369       N  
ATOM    264  NH2 ARG A  31      -4.893 -11.092   4.193  1.00 30.00           N  
ANISOU  264  NH2 ARG A  31     5113   2879   3408     86    -32   -485       N  
ATOM    265  N   LEU A  32      -5.609  -3.336   4.417  1.00 12.66           N  
ANISOU  265  N   LEU A  32     1466   1966   1379    134     43    137       N  
ATOM    266  CA  LEU A  32      -6.370  -2.901   3.249  1.00 12.56           C  
ANISOU  266  CA  LEU A  32     1412   2083   1278    250     72    105       C  
ATOM    267  C   LEU A  32      -5.447  -2.406   2.138  1.00 13.16           C  
ANISOU  267  C   LEU A  32     1381   2305   1316    196    110    -48       C  
ATOM    268  O   LEU A  32      -5.601  -2.790   0.969  1.00 14.22           O  
ANISOU  268  O   LEU A  32     1563   2391   1449    199    131   -111       O  
ATOM    269  CB  LEU A  32      -7.323  -1.776   3.690  1.00 12.04           C  
ANISOU  269  CB  LEU A  32     1304   1966   1305    196     -3     65       C  
ATOM    270  CG  LEU A  32      -8.157  -1.174   2.564  1.00 11.84           C  
ANISOU  270  CG  LEU A  32     1260   1863   1375     82     63     68       C  
ATOM    271  CD1 LEU A  32      -9.115  -2.185   1.924  1.00 12.64           C  
ANISOU  271  CD1 LEU A  32     1304   2057   1441     15    -12    110       C  
ATOM    272  CD2 LEU A  32      -8.868   0.069   3.039  1.00 12.74           C  
ANISOU  272  CD2 LEU A  32     1498   1878   1463     17    157    136       C  
ATOM    273  N   PHE A  33      -4.493  -1.534   2.484  1.00 13.51           N  
ANISOU  273  N   PHE A  33     1298   2547   1290    133    169    129       N  
ATOM    274  CA  PHE A  33      -3.629  -0.937   1.468  1.00 14.70           C  
ANISOU  274  CA  PHE A  33     1313   2848   1426    135    256    182       C  
ATOM    275  C   PHE A  33      -2.628  -1.928   0.901  1.00 16.77           C  
ANISOU  275  C   PHE A  33     1499   3288   1585    284    237    123       C  
ATOM    276  O   PHE A  33      -2.269  -1.825  -0.274  1.00 18.47           O  
ANISOU  276  O   PHE A  33     1771   3596   1652    248    330    166       O  
ATOM    277  CB  PHE A  33      -2.900   0.269   2.050  1.00 14.79           C  
ANISOU  277  CB  PHE A  33     1380   2694   1545   -117     73    264       C  
ATOM    278  CG  PHE A  33      -3.805   1.374   2.513  1.00 14.16           C  
ANISOU  278  CG  PHE A  33     1346   2540   1496   -182     44    332       C  
ATOM    279  CD1 PHE A  33      -5.015   1.625   1.909  1.00 14.15           C  
ANISOU  279  CD1 PHE A  33     1364   2450   1562   -192     12    325       C  
ATOM    280  CD2 PHE A  33      -3.442   2.170   3.595  1.00 14.74           C  
ANISOU  280  CD2 PHE A  33     1543   2560   1498   -284    -60    403       C  
ATOM    281  CE1 PHE A  33      -5.836   2.630   2.367  1.00 14.87           C  
ANISOU  281  CE1 PHE A  33     1622   2487   1540   -383     10    283       C  
ATOM    282  CE2 PHE A  33      -4.246   3.196   4.053  1.00 14.81           C  
ANISOU  282  CE2 PHE A  33     1591   2536   1501   -308    -40    446       C  
ATOM    283  CZ  PHE A  33      -5.457   3.420   3.448  1.00 15.06           C  
ANISOU  283  CZ  PHE A  33     1705   2504   1512   -473   -130    363       C  
ATOM    284  N   LYS A  34      -2.175  -2.891   1.695  1.00 17.68           N  
ANISOU  284  N   LYS A  34     1553   3419   1744    553    269     43       N  
ATOM    285  CA  LYS A  34      -1.265  -3.903   1.167  1.00 19.82           C  
ANISOU  285  CA  LYS A  34     1905   3663   1963    827    -21     -7       C  
ATOM    286  C   LYS A  34      -1.994  -4.904   0.286  1.00 19.13           C  
ANISOU  286  C   LYS A  34     2028   3415   1827    996     68   -112       C  
ATOM    287  O   LYS A  34      -1.470  -5.317  -0.758  1.00 21.00           O  
ANISOU  287  O   LYS A  34     2379   3580   2021   1042    299   -311       O  
ATOM    288  CB  LYS A  34      -0.537  -4.588   2.325  1.00 23.00           C  
ANISOU  288  CB  LYS A  34     2214   4139   2386    699   -155     21       C  
ATOM    289  CG  LYS A  34       0.497  -3.636   2.959  1.00 26.99           C  
ANISOU  289  CG  LYS A  34     2820   4656   2780    302    -31     49       C  
ATOM    290  CD  LYS A  34       1.481  -3.133   1.896  1.00 30.53           C  
ANISOU  290  CD  LYS A  34     3454   4996   3148    -67     60     80       C  
ATOM    291  CE  LYS A  34       2.243  -1.907   2.364  1.00 32.70           C  
ANISOU  291  CE  LYS A  34     3839   5221   3364   -304    215    135       C  
ATOM    292  NZ  LYS A  34       3.173  -1.448   1.302  1.00 34.05           N  
ANISOU  292  NZ  LYS A  34     4101   5349   3485   -458    224    183       N  
ATOM    293  N   SER A  35      -3.207  -5.296   0.686  1.00 17.99           N  
ANISOU  293  N   SER A  35     2039   3041   1756    976    -84     35       N  
ATOM    294  CA  SER A  35      -3.963  -6.282  -0.078  1.00 18.29           C  
ANISOU  294  CA  SER A  35     2369   2839   1741    942     27     -3       C  
ATOM    295  C   SER A  35      -4.595  -5.690  -1.328  1.00 17.50           C  
ANISOU  295  C   SER A  35     2350   2669   1630    827     56   -173       C  
ATOM    296  O   SER A  35      -4.809  -6.406  -2.311  1.00 18.21           O  
ANISOU  296  O   SER A  35     2488   2664   1767    952    -56   -294       O  
ATOM    297  CB  SER A  35      -5.065  -6.909   0.773  1.00 20.73           C  
ANISOU  297  CB  SER A  35     2924   2965   1989    809      5    208       C  
ATOM    298  OG  SER A  35      -4.502  -7.607   1.858  1.00 23.52           O  
ANISOU  298  OG  SER A  35     3451   3220   2265    698     52    393       O  
ATOM    299  N   HIS A  36      -4.944  -4.412  -1.288  1.00 15.99           N  
ANISOU  299  N   HIS A  36     2013   2470   1592    818     90    -48       N  
ATOM    300  CA  HIS A  36      -5.704  -3.749  -2.347  1.00 15.06           C  
ANISOU  300  CA  HIS A  36     1886   2353   1481    641     22    -70       C  
ATOM    301  C   HIS A  36      -5.154  -2.351  -2.541  1.00 15.17           C  
ANISOU  301  C   HIS A  36     1995   2356   1414    469     30   -132       C  
ATOM    302  O   HIS A  36      -5.774  -1.366  -2.136  1.00 14.42           O  
ANISOU  302  O   HIS A  36     1946   2221   1314    425     51    -40       O  
ATOM    303  CB  HIS A  36      -7.196  -3.724  -2.018  1.00 15.70           C  
ANISOU  303  CB  HIS A  36     1934   2315   1716    584     96     35       C  
ATOM    304  CG  HIS A  36      -7.745  -5.066  -1.672  1.00 16.81           C  
ANISOU  304  CG  HIS A  36     2047   2387   1951    608    218    219       C  
ATOM    305  ND1 HIS A  36      -8.073  -6.015  -2.619  1.00 18.45           N  
ANISOU  305  ND1 HIS A  36     2405   2380   2224    550     88    231       N  
ATOM    306  CD2 HIS A  36      -8.016  -5.627  -0.469  1.00 18.37           C  
ANISOU  306  CD2 HIS A  36     2258   2541   2182    687    336    315       C  
ATOM    307  CE1 HIS A  36      -8.503  -7.112  -2.010  1.00 19.38           C  
ANISOU  307  CE1 HIS A  36     2525   2487   2350    545    204    207       C  
ATOM    308  NE2 HIS A  36      -8.474  -6.902  -0.706  1.00 19.66           N  
ANISOU  308  NE2 HIS A  36     2439   2653   2377    611    273    260       N  
ATOM    309  N   PRO A  37      -3.965  -2.230  -3.155  1.00 15.57           N  
ANISOU  309  N   PRO A  37     1773   2500   1644    534    169    -32       N  
ATOM    310  CA  PRO A  37      -3.281  -0.926  -3.178  1.00 15.80           C  
ANISOU  310  CA  PRO A  37     1623   2623   1756    389    256     -6       C  
ATOM    311  C   PRO A  37      -4.039   0.200  -3.838  1.00 14.71           C  
ANISOU  311  C   PRO A  37     1657   2473   1461    343    324    -97       C  
ATOM    312  O   PRO A  37      -3.847   1.366  -3.455  1.00 15.33           O  
ANISOU  312  O   PRO A  37     1748   2540   1537    319    178   -114       O  
ATOM    313  CB  PRO A  37      -1.950  -1.225  -3.884  1.00 18.49           C  
ANISOU  313  CB  PRO A  37     2015   2830   2181    440    364     36       C  
ATOM    314  CG  PRO A  37      -1.772  -2.679  -3.794  1.00 19.76           C  
ANISOU  314  CG  PRO A  37     2301   2894   2314    324    512     16       C  
ATOM    315  CD  PRO A  37      -3.122  -3.314  -3.698  1.00 17.38           C  
ANISOU  315  CD  PRO A  37     1928   2675   2001    505    315     34       C  
ATOM    316  N   GLU A  38      -4.961  -0.123  -4.752  1.00 14.80           N  
ANISOU  316  N   GLU A  38     1828   2560   1235    268    180    -96       N  
ATOM    317  CA  GLU A  38      -5.747   0.916  -5.412  1.00 14.48           C  
ANISOU  317  CA  GLU A  38     1908   2357   1238    198     61    -93       C  
ATOM    318  C   GLU A  38      -6.580   1.705  -4.397  1.00 12.90           C  
ANISOU  318  C   GLU A  38     1631   2104   1166     97      2    -38       C  
ATOM    319  O   GLU A  38      -6.933   2.862  -4.645  1.00 13.48           O  
ANISOU  319  O   GLU A  38     1812   1987   1323     36      3     41       O  
ATOM    320  CB  GLU A  38      -6.640   0.302  -6.507  1.00 15.08           C  
ANISOU  320  CB  GLU A  38     2104   2304   1320    180     97   -248       C  
ATOM    321  CG  GLU A  38      -7.705  -0.710  -6.039  1.00 15.55           C  
ANISOU  321  CG  GLU A  38     2158   2238   1513    167     72   -233       C  
ATOM    322  CD  GLU A  38      -7.260  -2.147  -5.835  1.00 16.78           C  
ANISOU  322  CD  GLU A  38     2302   2300   1773    108     45   -101       C  
ATOM    323  OE1 GLU A  38      -8.148  -3.012  -5.885  1.00 17.95           O  
ANISOU  323  OE1 GLU A  38     2601   2189   2029    130     35    -30       O  
ATOM    324  OE2 GLU A  38      -6.059  -2.409  -5.642  1.00 17.42           O  
ANISOU  324  OE2 GLU A  38     2447   2357   1814    265   -100    -18       O  
ATOM    325  N   THR A  39      -6.908   1.099  -3.240  1.00 12.26           N  
ANISOU  325  N   THR A  39     1548   2016   1096     -4    120    -35       N  
ATOM    326  CA  THR A  39      -7.727   1.795  -2.250  1.00 12.08           C  
ANISOU  326  CA  THR A  39     1533   1857   1201     96    124    -65       C  
ATOM    327  C   THR A  39      -7.028   3.007  -1.673  1.00 12.23           C  
ANISOU  327  C   THR A  39     1472   1920   1255     43    -38   -134       C  
ATOM    328  O   THR A  39      -7.702   3.968  -1.278  1.00 12.79           O  
ANISOU  328  O   THR A  39     1544   1962   1354    -34     79   -200       O  
ATOM    329  CB  THR A  39      -8.168   0.844  -1.129  1.00 12.19           C  
ANISOU  329  CB  THR A  39     1548   1899   1187    178     71     70       C  
ATOM    330  OG1 THR A  39      -7.037   0.349  -0.418  1.00 12.46           O  
ANISOU  330  OG1 THR A  39     1589   1986   1159    220    -32     75       O  
ATOM    331  CG2 THR A  39      -9.058  -0.282  -1.634  1.00 12.73           C  
ANISOU  331  CG2 THR A  39     1692   1876   1268    -59    -14     56       C  
ATOM    332  N   LEU A  40      -5.695   2.992  -1.652  1.00 12.94           N  
ANISOU  332  N   LEU A  40     1442   2162   1314   -106    -26   -136       N  
ATOM    333  CA  LEU A  40      -4.964   4.097  -1.055  1.00 13.19           C  
ANISOU  333  CA  LEU A  40     1421   2192   1399   -150     45   -175       C  
ATOM    334  C   LEU A  40      -5.175   5.402  -1.832  1.00 13.15           C  
ANISOU  334  C   LEU A  40     1518   2090   1389   -187    199   -181       C  
ATOM    335  O   LEU A  40      -5.128   6.489  -1.248  1.00 13.59           O  
ANISOU  335  O   LEU A  40     1513   2199   1451   -151    103   -224       O  
ATOM    336  CB  LEU A  40      -3.492   3.699  -0.988  1.00 15.00           C  
ANISOU  336  CB  LEU A  40     1663   2411   1627    -87      7   -304       C  
ATOM    337  CG  LEU A  40      -2.542   4.718  -0.391  1.00 15.55           C  
ANISOU  337  CG  LEU A  40     1521   2632   1757   -172     44   -138       C  
ATOM    338  CD1 LEU A  40      -2.930   5.108   1.040  1.00 15.27           C  
ANISOU  338  CD1 LEU A  40     1796   2457   1551   -332     29    -92       C  
ATOM    339  CD2 LEU A  40      -1.127   4.148  -0.403  1.00 17.29           C  
ANISOU  339  CD2 LEU A  40     1529   2952   2089    -66     83      7       C  
ATOM    340  N   GLU A  41      -5.472   5.304  -3.128  1.00 13.12           N  
ANISOU  340  N   GLU A  41     1622   2069   1294    -60    230    -52       N  
ATOM    341  CA  GLU A  41      -5.702   6.480  -3.952  1.00 13.14           C  
ANISOU  341  CA  GLU A  41     1735   1976   1282    -67    159    -85       C  
ATOM    342  C   GLU A  41      -6.848   7.327  -3.448  1.00 12.94           C  
ANISOU  342  C   GLU A  41     1697   1840   1378   -108     99    -43       C  
ATOM    343  O   GLU A  41      -6.901   8.531  -3.729  1.00 14.37           O  
ANISOU  343  O   GLU A  41     2007   1937   1518    -64    270    -19       O  
ATOM    344  CB  GLU A  41      -5.959   6.055  -5.410  1.00 14.36           C  
ANISOU  344  CB  GLU A  41     1922   2134   1402    -13     87     52       C  
ATOM    345  CG  GLU A  41      -6.209   7.185  -6.370  1.00 15.98           C  
ANISOU  345  CG  GLU A  41     2140   2333   1600    -73    128     59       C  
ATOM    346  CD  GLU A  41      -5.022   8.105  -6.560  1.00 17.28           C  
ANISOU  346  CD  GLU A  41     2371   2477   1719   -155    158     88       C  
ATOM    347  OE1 GLU A  41      -3.867   7.648  -6.349  1.00 18.53           O  
ANISOU  347  OE1 GLU A  41     2374   2680   1985   -146    382     92       O  
ATOM    348  OE2 GLU A  41      -5.226   9.266  -6.947  1.00 18.17           O  
ANISOU  348  OE2 GLU A  41     2609   2515   1781   -353    179     86       O  
ATOM    349  N   LYS A  42      -7.809   6.716  -2.758  1.00 12.64           N  
ANISOU  349  N   LYS A  42     1459   2051   1293   -127    134      7       N  
ATOM    350  CA  LYS A  42      -8.966   7.461  -2.274  1.00 12.53           C  
ANISOU  350  CA  LYS A  42     1431   1980   1348    -69    134    -42       C  
ATOM    351  C   LYS A  42      -8.613   8.391  -1.116  1.00 12.38           C  
ANISOU  351  C   LYS A  42     1527   1903   1275    -28     94     -4       C  
ATOM    352  O   LYS A  42      -9.414   9.260  -0.771  1.00 12.73           O  
ANISOU  352  O   LYS A  42     1668   1836   1334     56    106     36       O  
ATOM    353  CB  LYS A  42     -10.068   6.482  -1.883  1.00 12.36           C  
ANISOU  353  CB  LYS A  42     1337   1931   1429   -120     58   -106       C  
ATOM    354  CG  LYS A  42     -10.657   5.711  -3.044  1.00 12.75           C  
ANISOU  354  CG  LYS A  42     1466   1937   1439    -86    -51   -140       C  
ATOM    355  CD  LYS A  42     -11.458   6.601  -3.992  1.00 13.33           C  
ANISOU  355  CD  LYS A  42     1542   2049   1474     -1   -167   -148       C  
ATOM    356  CE  LYS A  42     -11.933   5.843  -5.233  1.00 14.23           C  
ANISOU  356  CE  LYS A  42     1662   2215   1528    156   -174    -23       C  
ATOM    357  NZ  LYS A  42     -12.818   6.713  -6.020  1.00 14.26           N  
ANISOU  357  NZ  LYS A  42     1757   2236   1423    106   -146     86       N  
ATOM    358  N   PHE A  43      -7.448   8.225  -0.503  1.00 12.60           N  
ANISOU  358  N   PHE A  43     1465   2062   1261   -168     66    -78       N  
ATOM    359  CA  PHE A  43      -7.063   8.987   0.692  1.00 13.13           C  
ANISOU  359  CA  PHE A  43     1449   2125   1416   -118     -3   -121       C  
ATOM    360  C   PHE A  43      -6.177  10.146   0.293  1.00 14.46           C  
ANISOU  360  C   PHE A  43     1483   2283   1730   -256    165    -57       C  
ATOM    361  O   PHE A  43      -4.951  10.042   0.317  1.00 15.83           O  
ANISOU  361  O   PHE A  43     1631   2451   1932   -355    260   -292       O  
ATOM    362  CB  PHE A  43      -6.407   8.095   1.740  1.00 13.41           C  
ANISOU  362  CB  PHE A  43     1610   2129   1357     36     64    -67       C  
ATOM    363  CG  PHE A  43      -7.355   7.085   2.320  1.00 13.05           C  
ANISOU  363  CG  PHE A  43     1576   1972   1412     55    -81   -167       C  
ATOM    364  CD1 PHE A  43      -7.997   7.355   3.499  1.00 13.16           C  
ANISOU  364  CD1 PHE A  43     1587   2030   1385     52   -111    -19       C  
ATOM    365  CD2 PHE A  43      -7.604   5.885   1.664  1.00 13.67           C  
ANISOU  365  CD2 PHE A  43     1495   1999   1699    -93   -198   -249       C  
ATOM    366  CE1 PHE A  43      -8.908   6.468   4.024  1.00 14.32           C  
ANISOU  366  CE1 PHE A  43     1687   2163   1590    -80   -318   -115       C  
ATOM    367  CE2 PHE A  43      -8.500   4.997   2.151  1.00 14.18           C  
ANISOU  367  CE2 PHE A  43     1632   2003   1754     41   -147   -141       C  
ATOM    368  CZ  PHE A  43      -9.160   5.263   3.351  1.00 14.15           C  
ANISOU  368  CZ  PHE A  43     1525   2095   1757      6   -399    -74       C  
ATOM    369  N   ASP A  44      -6.800  11.278  -0.036  1.00 15.45           N  
ANISOU  369  N   ASP A  44     1741   2393   1735   -482     21    267       N  
ATOM    370  CA  ASP A  44      -6.010  12.438  -0.422  1.00 18.19           C  
ANISOU  370  CA  ASP A  44     2162   2671   2076   -767    -70    545       C  
ATOM    371  C   ASP A  44      -5.037  12.886   0.649  1.00 17.41           C  
ANISOU  371  C   ASP A  44     2019   2493   2104   -841    126    551       C  
ATOM    372  O   ASP A  44      -4.035  13.529   0.326  1.00 20.47           O  
ANISOU  372  O   ASP A  44     2395   3097   2286  -1119     44    785       O  
ATOM    373  CB  ASP A  44      -6.934  13.549  -0.837  1.00 21.86           C  
ANISOU  373  CB  ASP A  44     2762   3056   2486   -918   -220    698       C  
ATOM    374  CG  ASP A  44      -7.613  13.222  -2.149  1.00 25.81           C  
ANISOU  374  CG  ASP A  44     3546   3479   2783   -755   -308    662       C  
ATOM    375  OD1 ASP A  44      -6.942  12.602  -3.019  1.00 27.31           O  
ANISOU  375  OD1 ASP A  44     3946   3630   2801   -724   -667    636       O  
ATOM    376  OD2 ASP A  44      -8.758  13.604  -2.346  1.00 27.92           O  
ANISOU  376  OD2 ASP A  44     3760   3748   3100   -831   -234    588       O  
ATOM    377  N   ARG A  45      -5.295  12.529   1.899  1.00 15.31           N  
ANISOU  377  N   ARG A  45     1917   2006   1895   -530     46    213       N  
ATOM    378  CA  ARG A  45      -4.418  13.008   2.995  1.00 15.78           C  
ANISOU  378  CA  ARG A  45     1939   2124   1934   -502    -21    104       C  
ATOM    379  C   ARG A  45      -3.083  12.255   3.028  1.00 15.63           C  
ANISOU  379  C   ARG A  45     1841   2132   1965   -573      3     40       C  
ATOM    380  O   ARG A  45      -2.122  12.826   3.556  1.00 16.84           O  
ANISOU  380  O   ARG A  45     1959   2238   2202   -627   -141    136       O  
ATOM    381  CB  ARG A  45      -5.160  12.842   4.324  1.00 16.15           C  
ANISOU  381  CB  ARG A  45     1950   2198   1988   -340     74    -44       C  
ATOM    382  CG  ARG A  45      -4.518  13.556   5.503  1.00 16.85           C  
ANISOU  382  CG  ARG A  45     2224   2099   2081   -433     -7   -149       C  
ATOM    383  CD  ARG A  45      -5.311  13.315   6.774  1.00 16.86           C  
ANISOU  383  CD  ARG A  45     2149   2069   2187   -264    -13   -101       C  
ATOM    384  NE  ARG A  45      -6.699  13.726   6.643  1.00 16.70           N  
ANISOU  384  NE  ARG A  45     2137   2038   2168   -342    -78   -220       N  
ATOM    385  CZ  ARG A  45      -7.135  14.973   6.768  1.00 17.33           C  
ANISOU  385  CZ  ARG A  45     2306   2050   2228   -316   -160   -150       C  
ATOM    386  NH1 ARG A  45      -6.288  15.952   7.036  1.00 18.38           N  
ANISOU  386  NH1 ARG A  45     2770   2002   2213   -393   -214   -104       N  
ATOM    387  NH2 ARG A  45      -8.419  15.234   6.629  1.00 18.41           N  
ANISOU  387  NH2 ARG A  45     2380   2232   2383    -44    -32   -132       N  
ATOM    388  N   PHE A  46      -3.004  11.046   2.466  1.00 14.68           N  
ANISOU  388  N   PHE A  46     1668   2098   1812   -256    283     48       N  
ATOM    389  CA  PHE A  46      -1.777  10.268   2.643  1.00 15.51           C  
ANISOU  389  CA  PHE A  46     1782   2294   1818   -317    286    -22       C  
ATOM    390  C   PHE A  46      -1.562   9.244   1.531  1.00 15.49           C  
ANISOU  390  C   PHE A  46     1714   2303   1869   -285    300    -60       C  
ATOM    391  O   PHE A  46      -0.875   8.242   1.746  1.00 16.02           O  
ANISOU  391  O   PHE A  46     1881   2229   1975   -250    501    104       O  
ATOM    392  CB  PHE A  46      -1.640   9.641   4.048  1.00 15.94           C  
ANISOU  392  CB  PHE A  46     1886   2363   1807   -301    155    106       C  
ATOM    393  CG  PHE A  46      -2.869   8.917   4.524  1.00 15.90           C  
ANISOU  393  CG  PHE A  46     1763   2534   1743    -11    204    320       C  
ATOM    394  CD1 PHE A  46      -3.657   9.437   5.534  1.00 17.45           C  
ANISOU  394  CD1 PHE A  46     2098   2697   1838    155    348    393       C  
ATOM    395  CD2 PHE A  46      -3.208   7.691   3.999  1.00 16.61           C  
ANISOU  395  CD2 PHE A  46     1803   2798   1711   -184     95    312       C  
ATOM    396  CE1 PHE A  46      -4.776   8.779   5.989  1.00 18.24           C  
ANISOU  396  CE1 PHE A  46     2142   2889   1899    206    378    558       C  
ATOM    397  CE2 PHE A  46      -4.332   7.014   4.469  1.00 17.25           C  
ANISOU  397  CE2 PHE A  46     1860   2992   1701   -224    -14    482       C  
ATOM    398  CZ  PHE A  46      -5.108   7.576   5.449  1.00 17.63           C  
ANISOU  398  CZ  PHE A  46     1913   3019   1769   -129     99    635       C  
ATOM    399  N   LYS A  47      -2.051   9.523   0.313  1.00 15.95           N  
ANISOU  399  N   LYS A  47     1710   2439   1912   -156    253   -208       N  
ATOM    400  CA  LYS A  47      -1.901   8.562  -0.770  1.00 17.43           C  
ANISOU  400  CA  LYS A  47     1856   2560   2205   -196    263   -297       C  
ATOM    401  C   LYS A  47      -0.462   8.441  -1.264  1.00 17.54           C  
ANISOU  401  C   LYS A  47     1885   2553   2226   -158    490   -245       C  
ATOM    402  O   LYS A  47      -0.173   7.535  -2.051  1.00 20.57           O  
ANISOU  402  O   LYS A  47     2469   2813   2533   -150    573   -405       O  
ATOM    403  CB  LYS A  47      -2.840   8.861  -1.935  1.00 19.27           C  
ANISOU  403  CB  LYS A  47     2149   2841   2331   -210     11   -350       C  
ATOM    404  CG  LYS A  47      -2.653  10.201  -2.578  1.00 22.35           C  
ANISOU  404  CG  LYS A  47     2687   3340   2465    -21   -248   -225       C  
ATOM    405  CD  LYS A  47      -3.629  10.347  -3.734  1.00 25.64           C  
ANISOU  405  CD  LYS A  47     3241   3805   2697    107   -526   -209       C  
ATOM    406  CE  LYS A  47      -3.874  11.785  -4.077  1.00 28.82           C  
ANISOU  406  CE  LYS A  47     3816   4218   2918    160   -697    -24       C  
ATOM    407  NZ  LYS A  47      -4.953  11.870  -5.102  1.00 30.77           N  
ANISOU  407  NZ  LYS A  47     4148   4418   3125    174   -706     69       N  
ATOM    408  N   HIS A  48       0.453   9.284  -0.798  1.00 16.10           N  
ANISOU  408  N   HIS A  48     1562   2340   2216   -182    393    110       N  
ATOM    409  CA  HIS A  48       1.851   9.153  -1.176  1.00 17.54           C  
ANISOU  409  CA  HIS A  48     1779   2404   2481   -119    381    266       C  
ATOM    410  C   HIS A  48       2.588   8.095  -0.370  1.00 17.19           C  
ANISOU  410  C   HIS A  48     1667   2492   2373    -64    380    348       C  
ATOM    411  O   HIS A  48       3.745   7.796  -0.686  1.00 18.43           O  
ANISOU  411  O   HIS A  48     1768   2739   2494   -102    430    398       O  
ATOM    412  CB  HIS A  48       2.553  10.478  -0.930  1.00 19.16           C  
ANISOU  412  CB  HIS A  48     2060   2399   2820   -189    397    225       C  
ATOM    413  CG  HIS A  48       2.528  10.909   0.503  1.00 19.67           C  
ANISOU  413  CG  HIS A  48     2049   2299   3127   -358    350    101       C  
ATOM    414  ND1 HIS A  48       1.402  11.448   1.079  1.00 20.78           N  
ANISOU  414  ND1 HIS A  48     2216   2375   3307   -223    310     50       N  
ATOM    415  CD2 HIS A  48       3.455  10.852   1.488  1.00 20.41           C  
ANISOU  415  CD2 HIS A  48     2173   2335   3245   -394    254    120       C  
ATOM    416  CE1 HIS A  48       1.634  11.716   2.351  1.00 21.03           C  
ANISOU  416  CE1 HIS A  48     2274   2337   3378   -341    140     14       C  
ATOM    417  NE2 HIS A  48       2.883  11.378   2.621  1.00 21.06           N  
ANISOU  417  NE2 HIS A  48     2306   2303   3391   -281    120     58       N  
ATOM    418  N   LEU A  49       1.987   7.525   0.677  1.00 16.65           N  
ANISOU  418  N   LEU A  49     1763   2347   2215    -10    204    362       N  
ATOM    419  CA  LEU A  49       2.679   6.505   1.470  1.00 16.93           C  
ANISOU  419  CA  LEU A  49     1887   2298   2249     67    186    197       C  
ATOM    420  C   LEU A  49       2.943   5.254   0.628  1.00 17.94           C  
ANISOU  420  C   LEU A  49     1932   2472   2413     73    -64    -61       C  
ATOM    421  O   LEU A  49       2.100   4.839  -0.161  1.00 18.78           O  
ANISOU  421  O   LEU A  49     2006   2598   2531     -9    -21   -160       O  
ATOM    422  CB  LEU A  49       1.839   6.141   2.710  1.00 17.18           C  
ANISOU  422  CB  LEU A  49     2020   2322   2184    143    297    262       C  
ATOM    423  CG  LEU A  49       1.566   7.289   3.688  1.00 17.68           C  
ANISOU  423  CG  LEU A  49     2051   2550   2115    110    188    270       C  
ATOM    424  CD1 LEU A  49       0.538   6.844   4.763  1.00 18.53           C  
ANISOU  424  CD1 LEU A  49     2399   2624   2017    -71    269    409       C  
ATOM    425  CD2 LEU A  49       2.860   7.759   4.343  1.00 19.78           C  
ANISOU  425  CD2 LEU A  49     2265   2916   2337    170     64     75       C  
ATOM    426  N   LYS A  50       4.122   4.655   0.789  1.00 18.79           N  
ANISOU  426  N   LYS A  50     2138   2503   2500    273   -170   -135       N  
ATOM    427  CA  LYS A  50       4.520   3.522  -0.040  1.00 20.25           C  
ANISOU  427  CA  LYS A  50     2427   2622   2647    178   -374   -105       C  
ATOM    428  C   LYS A  50       4.779   2.266   0.766  1.00 20.64           C  
ANISOU  428  C   LYS A  50     2514   2627   2701     69   -515   -122       C  
ATOM    429  O   LYS A  50       4.315   1.189   0.393  1.00 23.99           O  
ANISOU  429  O   LYS A  50     3291   2777   3046     26   -809   -195       O  
ATOM    430  CB  LYS A  50       5.765   3.856  -0.875  1.00 23.39           C  
ANISOU  430  CB  LYS A  50     3077   2914   2897    190   -202      7       C  
ATOM    431  CG  LYS A  50       5.596   5.042  -1.805  1.00 27.00           C  
ANISOU  431  CG  LYS A  50     3854   3226   3178    169   -132     68       C  
ATOM    432  CD  LYS A  50       4.726   4.700  -2.971  1.00 30.06           C  
ANISOU  432  CD  LYS A  50     4488   3509   3425      9   -163    169       C  
ATOM    433  CE  LYS A  50       4.334   5.952  -3.762  1.00 32.57           C  
ANISOU  433  CE  LYS A  50     5035   3743   3598   -136   -227    258       C  
ATOM    434  NZ  LYS A  50       5.253   7.094  -3.513  1.00 34.12           N  
ANISOU  434  NZ  LYS A  50     5340   3942   3684   -242   -284    330       N  
ATOM    435  N   THR A  51       5.440   2.362   1.906  1.00 18.05           N  
ANISOU  435  N   THR A  51     1900   2550   2410    133   -188    108       N  
ATOM    436  CA  THR A  51       5.875   1.183   2.633  1.00 17.50           C  
ANISOU  436  CA  THR A  51     1599   2541   2510     84    -60    203       C  
ATOM    437  C   THR A  51       5.060   1.032   3.907  1.00 17.11           C  
ANISOU  437  C   THR A  51     1502   2466   2533      0   -198    169       C  
ATOM    438  O   THR A  51       4.477   1.990   4.429  1.00 16.72           O  
ANISOU  438  O   THR A  51     1467   2462   2422    -11   -145     96       O  
ATOM    439  CB  THR A  51       7.355   1.279   3.026  1.00 18.24           C  
ANISOU  439  CB  THR A  51     1601   2727   2602    -20     27    168       C  
ATOM    440  OG1 THR A  51       7.500   2.341   3.963  1.00 18.14           O  
ANISOU  440  OG1 THR A  51     1554   2802   2535   -145     42    147       O  
ATOM    441  CG2 THR A  51       8.263   1.566   1.790  1.00 18.97           C  
ANISOU  441  CG2 THR A  51     1703   2865   2641    196     93    216       C  
ATOM    442  N   GLU A  52       5.077  -0.189   4.439  1.00 18.35           N  
ANISOU  442  N   GLU A  52     1823   2450   2700    -22   -248    330       N  
ATOM    443  CA  GLU A  52       4.430  -0.426   5.732  1.00 19.69           C  
ANISOU  443  CA  GLU A  52     2046   2522   2913    -93   -232    551       C  
ATOM    444  C   GLU A  52       5.041   0.435   6.830  1.00 18.72           C  
ANISOU  444  C   GLU A  52     1799   2640   2674      9   -304    587       C  
ATOM    445  O   GLU A  52       4.320   0.954   7.680  1.00 18.39           O  
ANISOU  445  O   GLU A  52     1785   2629   2572    -57   -179    653       O  
ATOM    446  CB  GLU A  52       4.497  -1.904   6.100  1.00 22.94           C  
ANISOU  446  CB  GLU A  52     2678   2636   3403     89   -205    628       C  
ATOM    447  CG  GLU A  52       3.813  -2.230   7.402  1.00 26.86           C  
ANISOU  447  CG  GLU A  52     3450   2935   3821     12    -37    708       C  
ATOM    448  CD  GLU A  52       3.630  -3.720   7.620  1.00 30.84           C  
ANISOU  448  CD  GLU A  52     4269   3277   4171    -46     80    771       C  
ATOM    449  OE1 GLU A  52       3.834  -4.515   6.676  1.00 32.13           O  
ANISOU  449  OE1 GLU A  52     4550   3336   4322    -73     84    824       O  
ATOM    450  OE2 GLU A  52       3.276  -4.084   8.741  1.00 33.10           O  
ANISOU  450  OE2 GLU A  52     4693   3528   4354   -136    172    793       O  
ATOM    451  N   ALA A  53       6.366   0.620   6.811  1.00 18.60           N  
ANISOU  451  N   ALA A  53     1690   2740   2637   -118   -351    426       N  
ATOM    452  CA  ALA A  53       7.002   1.440   7.835  1.00 18.17           C  
ANISOU  452  CA  ALA A  53     1528   2782   2596   -174   -473    333       C  
ATOM    453  C   ALA A  53       6.532   2.885   7.752  1.00 17.50           C  
ANISOU  453  C   ALA A  53     1490   2782   2379   -265   -286    344       C  
ATOM    454  O   ALA A  53       6.312   3.533   8.786  1.00 18.10           O  
ANISOU  454  O   ALA A  53     1721   2880   2278   -227   -254    447       O  
ATOM    455  CB  ALA A  53       8.516   1.372   7.680  1.00 19.60           C  
ANISOU  455  CB  ALA A  53     1791   2859   2797    -91   -567    215       C  
ATOM    456  N   GLU A  54       6.379   3.424   6.530  1.00 16.26           N  
ANISOU  456  N   GLU A  54     1324   2695   2161   -228   -117    360       N  
ATOM    457  CA  GLU A  54       5.843   4.781   6.399  1.00 16.40           C  
ANISOU  457  CA  GLU A  54     1509   2741   1979    -98     -7    376       C  
ATOM    458  C   GLU A  54       4.414   4.848   6.904  1.00 15.76           C  
ANISOU  458  C   GLU A  54     1499   2641   1847   -188    -39    271       C  
ATOM    459  O   GLU A  54       4.006   5.828   7.552  1.00 15.69           O  
ANISOU  459  O   GLU A  54     1626   2608   1729   -251     11    100       O  
ATOM    460  CB  GLU A  54       5.889   5.224   4.936  1.00 16.37           C  
ANISOU  460  CB  GLU A  54     1394   2926   1899   -176    118    417       C  
ATOM    461  CG  GLU A  54       7.314   5.458   4.473  1.00 17.51           C  
ANISOU  461  CG  GLU A  54     1428   3131   2094    -95    228    376       C  
ATOM    462  CD  GLU A  54       7.472   5.406   2.965  1.00 18.60           C  
ANISOU  462  CD  GLU A  54     1454   3361   2252   -316     41    285       C  
ATOM    463  OE1 GLU A  54       6.481   5.273   2.209  1.00 19.81           O  
ANISOU  463  OE1 GLU A  54     1660   3573   2293   -217    -40    335       O  
ATOM    464  OE2 GLU A  54       8.629   5.461   2.540  1.00 19.80           O  
ANISOU  464  OE2 GLU A  54     1617   3590   2315   -439     86     68       O  
ATOM    465  N   MET A  55       3.629   3.815   6.614  1.00 15.22           N  
ANISOU  465  N   MET A  55     1437   2550   1794   -297   -143    382       N  
ATOM    466  CA  MET A  55       2.248   3.823   7.072  1.00 15.25           C  
ANISOU  466  CA  MET A  55     1384   2638   1772   -337    -81    245       C  
ATOM    467  C   MET A  55       2.176   3.786   8.586  1.00 15.59           C  
ANISOU  467  C   MET A  55     1364   2771   1788   -254    -86    328       C  
ATOM    468  O   MET A  55       1.325   4.449   9.184  1.00 16.36           O  
ANISOU  468  O   MET A  55     1630   2862   1724   -195     89    406       O  
ATOM    469  CB  MET A  55       1.497   2.638   6.474  1.00 15.86           C  
ANISOU  469  CB  MET A  55     1679   2579   1768   -376   -110    245       C  
ATOM    470  CG  MET A  55       1.313   2.782   4.971  1.00 16.12           C  
ANISOU  470  CG  MET A  55     1628   2678   1819   -331   -177    144       C  
ATOM    471  SD  MET A  55       0.584   1.301   4.275  1.00 17.36           S  
ANISOU  471  SD  MET A  55     1774   2849   1974   -282    -43     53       S  
ATOM    472  CE  MET A  55       0.644   1.679   2.557  1.00 19.95           C  
ANISOU  472  CE  MET A  55     2328   3129   2121   -396     -8    -41       C  
ATOM    473  N   LYS A  56       3.055   2.993   9.225  1.00 16.58           N  
ANISOU  473  N   LYS A  56     1562   2836   1901   -173   -206    501       N  
ATOM    474  CA  LYS A  56       3.038   2.894  10.683  1.00 19.12           C  
ANISOU  474  CA  LYS A  56     1949   3095   2220   -251   -154    540       C  
ATOM    475  C   LYS A  56       3.494   4.188  11.341  1.00 18.96           C  
ANISOU  475  C   LYS A  56     1844   3230   2131   -325   -200    389       C  
ATOM    476  O   LYS A  56       3.103   4.474  12.480  1.00 20.93           O  
ANISOU  476  O   LYS A  56     2315   3454   2184   -214     78    394       O  
ATOM    477  CB  LYS A  56       3.897   1.712  11.150  1.00 21.91           C  
ANISOU  477  CB  LYS A  56     2395   3243   2686   -218   -269    676       C  
ATOM    478  CG  LYS A  56       3.244   0.358  10.934  1.00 24.74           C  
ANISOU  478  CG  LYS A  56     2795   3399   3207    -55   -364    743       C  
ATOM    479  CD  LYS A  56       4.198  -0.784  11.191  1.00 28.51           C  
ANISOU  479  CD  LYS A  56     3451   3653   3730     16   -287    670       C  
ATOM    480  CE  LYS A  56       3.453  -2.095  11.195  1.00 30.74           C  
ANISOU  480  CE  LYS A  56     3806   3807   4070    102   -216    657       C  
ATOM    481  NZ  LYS A  56       4.385  -3.261  11.094  1.00 32.06           N  
ANISOU  481  NZ  LYS A  56     3971   3965   4247    172   -208    604       N  
ATOM    482  N   ALA A  57       4.337   4.959  10.673  1.00 17.94           N  
ANISOU  482  N   ALA A  57     1610   3061   2143   -170   -332    247       N  
ATOM    483  CA  ALA A  57       4.821   6.214  11.217  1.00 18.51           C  
ANISOU  483  CA  ALA A  57     1647   3127   2257   -326   -257     92       C  
ATOM    484  C   ALA A  57       3.865   7.373  10.967  1.00 18.46           C  
ANISOU  484  C   ALA A  57     1736   3072   2205   -536   -271     35       C  
ATOM    485  O   ALA A  57       4.127   8.472  11.482  1.00 21.02           O  
ANISOU  485  O   ALA A  57     2104   3308   2576   -467   -516    -83       O  
ATOM    486  CB  ALA A  57       6.173   6.504  10.581  1.00 19.51           C  
ANISOU  486  CB  ALA A  57     1731   3272   2412   -287   -270     97       C  
ATOM    487  N   SER A  58       2.781   7.174  10.191  1.00 16.76           N  
ANISOU  487  N   SER A  58     1508   2889   1972   -422    -98    150       N  
ATOM    488  CA  SER A  58       1.892   8.269   9.828  1.00 16.83           C  
ANISOU  488  CA  SER A  58     1691   2708   1997   -482     36    123       C  
ATOM    489  C   SER A  58       0.863   8.501  10.935  1.00 16.85           C  
ANISOU  489  C   SER A  58     1696   2668   2038   -562      1     41       C  
ATOM    490  O   SER A  58      -0.049   7.681  11.147  1.00 16.83           O  
ANISOU  490  O   SER A  58     1809   2596   1989   -527    122    173       O  
ATOM    491  CB  SER A  58       1.184   7.923   8.526  1.00 16.69           C  
ANISOU  491  CB  SER A  58     1780   2561   2000   -418     43    231       C  
ATOM    492  OG  SER A  58       0.175   8.882   8.269  1.00 16.89           O  
ANISOU  492  OG  SER A  58     1759   2553   2103   -425     -2    213       O  
ATOM    493  N   GLU A  59       0.924   9.676  11.552  1.00 17.39           N  
ANISOU  493  N   GLU A  59     1625   2763   2221   -679    -14   -105       N  
ATOM    494  CA  GLU A  59      -0.100  10.019  12.523  1.00 19.00           C  
ANISOU  494  CA  GLU A  59     1917   2936   2368   -745    -68   -337       C  
ATOM    495  C   GLU A  59      -1.450  10.226  11.861  1.00 17.54           C  
ANISOU  495  C   GLU A  59     1737   2686   2243   -635    -89   -166       C  
ATOM    496  O   GLU A  59      -2.481   9.878  12.448  1.00 17.56           O  
ANISOU  496  O   GLU A  59     1828   2668   2178   -684    -54   -152       O  
ATOM    497  CB  GLU A  59       0.329  11.272  13.291  1.00 23.78           C  
ANISOU  497  CB  GLU A  59     2816   3483   2736   -744    -93   -598       C  
ATOM    498  CG  GLU A  59      -0.505  11.584  14.525  1.00 29.39           C  
ANISOU  498  CG  GLU A  59     3919   4082   3165   -603     53   -714       C  
ATOM    499  CD  GLU A  59      -0.147  10.704  15.731  1.00 34.47           C  
ANISOU  499  CD  GLU A  59     4932   4638   3526   -445    166   -779       C  
ATOM    500  OE1 GLU A  59       0.761   9.845  15.621  1.00 36.36           O  
ANISOU  500  OE1 GLU A  59     5326   4829   3659   -406     59   -801       O  
ATOM    501  OE2 GLU A  59      -0.759  10.889  16.803  1.00 37.03           O  
ANISOU  501  OE2 GLU A  59     5387   4906   3777   -450    213   -704       O  
ATOM    502  N   ASP A  60      -1.454  10.733  10.624  1.00 17.31           N  
ANISOU  502  N   ASP A  60     1810   2482   2284   -674    -76    -20       N  
ATOM    503  CA  ASP A  60      -2.711  10.944   9.915  1.00 17.04           C  
ANISOU  503  CA  ASP A  60     1924   2259   2293   -637    -28    166       C  
ATOM    504  C   ASP A  60      -3.415   9.634   9.615  1.00 15.43           C  
ANISOU  504  C   ASP A  60     1706   2083   2075   -422     83    191       C  
ATOM    505  O   ASP A  60      -4.639   9.556   9.749  1.00 15.40           O  
ANISOU  505  O   ASP A  60     1672   2084   2096   -334    -53    182       O  
ATOM    506  CB  ASP A  60      -2.444  11.694   8.615  1.00 19.32           C  
ANISOU  506  CB  ASP A  60     2532   2305   2503   -644    -84    265       C  
ATOM    507  CG  ASP A  60      -2.269  13.200   8.831  1.00 21.78           C  
ANISOU  507  CG  ASP A  60     2959   2475   2842   -641   -173    176       C  
ATOM    508  OD1 ASP A  60      -2.573  13.703   9.941  1.00 23.74           O  
ANISOU  508  OD1 ASP A  60     3349   2549   3120   -521   -204      2       O  
ATOM    509  OD2 ASP A  60      -1.847  13.869   7.869  1.00 23.13           O  
ANISOU  509  OD2 ASP A  60     3148   2551   3089   -745   -281    188       O  
ATOM    510  N   LEU A  61      -2.676   8.618   9.155  1.00 14.24           N  
ANISOU  510  N   LEU A  61     1505   1958   1948   -403    -12    301       N  
ATOM    511  CA  LEU A  61      -3.292   7.326   8.914  1.00 13.60           C  
ANISOU  511  CA  LEU A  61     1491   1984   1692   -365     70    284       C  
ATOM    512  C   LEU A  61      -3.891   6.771  10.207  1.00 12.86           C  
ANISOU  512  C   LEU A  61     1363   1996   1526   -170     39    152       C  
ATOM    513  O   LEU A  61      -5.025   6.273  10.218  1.00 12.98           O  
ANISOU  513  O   LEU A  61     1381   2026   1524   -170     99    140       O  
ATOM    514  CB  LEU A  61      -2.247   6.389   8.301  1.00 13.80           C  
ANISOU  514  CB  LEU A  61     1483   2080   1680   -435     79    165       C  
ATOM    515  CG  LEU A  61      -2.733   5.004   7.909  1.00 14.27           C  
ANISOU  515  CG  LEU A  61     1659   2202   1563   -259     78     90       C  
ATOM    516  CD1 LEU A  61      -1.813   4.482   6.822  1.00 14.91           C  
ANISOU  516  CD1 LEU A  61     1631   2457   1578   -176    152    -14       C  
ATOM    517  CD2 LEU A  61      -2.792   3.996   9.080  1.00 15.17           C  
ANISOU  517  CD2 LEU A  61     1760   2336   1668   -211     71    158       C  
ATOM    518  N   LYS A  62      -3.162   6.895  11.321  1.00 13.54           N  
ANISOU  518  N   LYS A  62     1507   2125   1514   -309    -20    101       N  
ATOM    519  CA  LYS A  62      -3.686   6.424  12.599  1.00 13.97           C  
ANISOU  519  CA  LYS A  62     1517   2239   1553   -296   -114     48       C  
ATOM    520  C   LYS A  62      -4.975   7.150  12.975  1.00 13.41           C  
ANISOU  520  C   LYS A  62     1522   1993   1580   -232    -83     17       C  
ATOM    521  O   LYS A  62      -5.953   6.522  13.404  1.00 13.55           O  
ANISOU  521  O   LYS A  62     1571   1925   1651   -220    -73    197       O  
ATOM    522  CB  LYS A  62      -2.610   6.647  13.679  1.00 15.97           C  
ANISOU  522  CB  LYS A  62     1841   2641   1587   -314   -265    187       C  
ATOM    523  CG  LYS A  62      -3.034   6.155  15.044  1.00 18.40           C  
ANISOU  523  CG  LYS A  62     2146   3085   1759   -279   -520    322       C  
ATOM    524  CD  LYS A  62      -2.087   6.593  16.157  1.00 23.39           C  
ANISOU  524  CD  LYS A  62     2976   3652   2258   -229   -552    224       C  
ATOM    525  CE  LYS A  62      -0.682   6.220  15.868  1.00 27.41           C  
ANISOU  525  CE  LYS A  62     3737   4009   2670   -217   -817    174       C  
ATOM    526  NZ  LYS A  62       0.249   6.852  16.859  1.00 29.22           N  
ANISOU  526  NZ  LYS A  62     4013   4193   2895   -401  -1000    160       N  
ATOM    527  N   LYS A  63      -5.017   8.475  12.811  1.00 13.72           N  
ANISOU  527  N   LYS A  63     1551   1966   1697   -317   -173    -62       N  
ATOM    528  CA  LYS A  63      -6.218   9.224  13.177  1.00 14.16           C  
ANISOU  528  CA  LYS A  63     1745   1857   1780   -345     -2   -180       C  
ATOM    529  C   LYS A  63      -7.403   8.843  12.294  1.00 12.60           C  
ANISOU  529  C   LYS A  63     1522   1748   1519   -293     57    -67       C  
ATOM    530  O   LYS A  63      -8.531   8.712  12.787  1.00 13.05           O  
ANISOU  530  O   LYS A  63     1658   1773   1526   -116    193    -65       O  
ATOM    531  CB  LYS A  63      -5.957  10.723  13.088  1.00 17.38           C  
ANISOU  531  CB  LYS A  63     2345   2039   2219   -480   -164   -345       C  
ATOM    532  CG  LYS A  63      -4.995  11.215  14.143  1.00 21.24           C  
ANISOU  532  CG  LYS A  63     3060   2247   2765   -705   -292   -346       C  
ATOM    533  CD  LYS A  63      -5.100  12.753  14.289  1.00 26.63           C  
ANISOU  533  CD  LYS A  63     4109   2681   3329   -639   -305   -244       C  
ATOM    534  CE  LYS A  63      -4.002  13.487  13.595  1.00 31.20           C  
ANISOU  534  CE  LYS A  63     4988   3132   3735   -388   -211   -150       C  
ATOM    535  NZ  LYS A  63      -4.277  14.959  13.597  1.00 33.08           N  
ANISOU  535  NZ  LYS A  63     5382   3286   3902   -498   -170   -172       N  
ATOM    536  N   VAL A  64      -7.167   8.641  10.991  1.00 12.20           N  
ANISOU  536  N   VAL A  64     1517   1620   1498   -194     -4     -2       N  
ATOM    537  CA  VAL A  64      -8.243   8.241  10.086  1.00 11.96           C  
ANISOU  537  CA  VAL A  64     1460   1675   1409   -261     43    120       C  
ATOM    538  C   VAL A  64      -8.763   6.860  10.458  1.00 11.34           C  
ANISOU  538  C   VAL A  64     1365   1495   1449    -24    110     64       C  
ATOM    539  O   VAL A  64      -9.976   6.623  10.456  1.00 12.03           O  
ANISOU  539  O   VAL A  64     1417   1634   1519   -120     66    102       O  
ATOM    540  CB  VAL A  64      -7.730   8.348   8.639  1.00 12.62           C  
ANISOU  540  CB  VAL A  64     1589   1809   1399    -94     97    165       C  
ATOM    541  CG1 VAL A  64      -8.673   7.642   7.684  1.00 13.64           C  
ANISOU  541  CG1 VAL A  64     1730   2030   1424    -33    -32     54       C  
ATOM    542  CG2 VAL A  64      -7.629   9.826   8.278  1.00 14.02           C  
ANISOU  542  CG2 VAL A  64     1941   1906   1479    -66     97    335       C  
ATOM    543  N   GLY A  65      -7.874   5.949  10.854  1.00 11.54           N  
ANISOU  543  N   GLY A  65     1404   1485   1495    -89     72    100       N  
ATOM    544  CA  GLY A  65      -8.328   4.644  11.312  1.00 11.88           C  
ANISOU  544  CA  GLY A  65     1476   1511   1526    -50    122    197       C  
ATOM    545  C   GLY A  65      -9.157   4.733  12.584  1.00 11.71           C  
ANISOU  545  C   GLY A  65     1317   1626   1504    -23     50    220       C  
ATOM    546  O   GLY A  65     -10.177   4.043  12.725  1.00 12.06           O  
ANISOU  546  O   GLY A  65     1298   1597   1688    -29     98    163       O  
ATOM    547  N   VAL A  66      -8.743   5.578  13.531  1.00 12.26           N  
ANISOU  547  N   VAL A  66     1540   1737   1382    -70     45    145       N  
ATOM    548  CA  VAL A  66      -9.515   5.739  14.769  1.00 12.21           C  
ANISOU  548  CA  VAL A  66     1504   1776   1361   -201   -118     86       C  
ATOM    549  C   VAL A  66     -10.904   6.276  14.463  1.00 11.68           C  
ANISOU  549  C   VAL A  66     1462   1601   1377   -149     13    173       C  
ATOM    550  O   VAL A  66     -11.894   5.804  15.028  1.00 12.22           O  
ANISOU  550  O   VAL A  66     1485   1706   1452   -147     65     30       O  
ATOM    551  CB  VAL A  66      -8.764   6.637  15.770  1.00 13.78           C  
ANISOU  551  CB  VAL A  66     1682   2110   1442   -272   -187     29       C  
ATOM    552  CG1 VAL A  66      -9.698   7.089  16.908  1.00 15.36           C  
ANISOU  552  CG1 VAL A  66     1887   2373   1577   -143    -29   -112       C  
ATOM    553  CG2 VAL A  66      -7.519   5.918  16.292  1.00 15.01           C  
ANISOU  553  CG2 VAL A  66     1771   2321   1611   -196   -295    235       C  
ATOM    554  N   THR A  67     -11.009   7.266  13.571  1.00 11.70           N  
ANISOU  554  N   THR A  67     1480   1607   1360    -57    -17    110       N  
ATOM    555  CA  THR A  67     -12.309   7.823  13.262  1.00 11.92           C  
ANISOU  555  CA  THR A  67     1510   1512   1507    -68   -161    154       C  
ATOM    556  C   THR A  67     -13.212   6.768  12.640  1.00 11.08           C  
ANISOU  556  C   THR A  67     1451   1399   1360    -35    -70    176       C  
ATOM    557  O   THR A  67     -14.388   6.641  13.024  1.00 11.28           O  
ANISOU  557  O   THR A  67     1409   1458   1418      9    113    103       O  
ATOM    558  CB  THR A  67     -12.103   8.989  12.302  1.00 12.82           C  
ANISOU  558  CB  THR A  67     1791   1374   1708    -42   -131    118       C  
ATOM    559  OG1 THR A  67     -11.403  10.011  13.024  1.00 15.88           O  
ANISOU  559  OG1 THR A  67     2352   1674   2008   -323   -323     56       O  
ATOM    560  CG2 THR A  67     -13.425   9.494  11.737  1.00 12.93           C  
ANISOU  560  CG2 THR A  67     1762   1423   1728    205      9     79       C  
ATOM    561  N   ALA A  68     -12.689   5.964  11.707  1.00 11.19           N  
ANISOU  561  N   ALA A  68     1570   1419   1262    -25    -24     48       N  
ATOM    562  CA  ALA A  68     -13.526   4.937  11.083  1.00 11.16           C  
ANISOU  562  CA  ALA A  68     1585   1457   1200     -9    140    -11       C  
ATOM    563  C   ALA A  68     -14.023   3.928  12.109  1.00 10.44           C  
ANISOU  563  C   ALA A  68     1307   1466   1193    112     69     -9       C  
ATOM    564  O   ALA A  68     -15.207   3.553  12.120  1.00 10.70           O  
ANISOU  564  O   ALA A  68     1307   1539   1220      8     63     40       O  
ATOM    565  CB  ALA A  68     -12.765   4.233   9.966  1.00 12.15           C  
ANISOU  565  CB  ALA A  68     1821   1631   1166    -22    276     42       C  
ATOM    566  N   LEU A  69     -13.110   3.443  12.959  1.00 10.29           N  
ANISOU  566  N   LEU A  69     1355   1360   1195      2    -63     64       N  
ATOM    567  CA  LEU A  69     -13.523   2.445  13.942  1.00 10.78           C  
ANISOU  567  CA  LEU A  69     1390   1470   1237     20    -38    103       C  
ATOM    568  C   LEU A  69     -14.494   3.025  14.956  1.00 10.83           C  
ANISOU  568  C   LEU A  69     1227   1670   1217   -132     40    -24       C  
ATOM    569  O   LEU A  69     -15.386   2.318  15.442  1.00 11.77           O  
ANISOU  569  O   LEU A  69     1430   1665   1376   -128     71     68       O  
ATOM    570  CB  LEU A  69     -12.327   1.811  14.640  1.00 11.70           C  
ANISOU  570  CB  LEU A  69     1426   1596   1421    153    -22     48       C  
ATOM    571  CG  LEU A  69     -11.453   0.948  13.735  1.00 13.49           C  
ANISOU  571  CG  LEU A  69     1561   1728   1836    127    -82    -63       C  
ATOM    572  CD1 LEU A  69     -10.433   0.205  14.568  1.00 14.31           C  
ANISOU  572  CD1 LEU A  69     1579   1834   2024    208   -126     -4       C  
ATOM    573  CD2 LEU A  69     -12.239  -0.041  12.834  1.00 15.82           C  
ANISOU  573  CD2 LEU A  69     2008   1910   2092     86    -74   -186       C  
ATOM    574  N   THR A  70     -14.324   4.299  15.309  1.00 11.17           N  
ANISOU  574  N   THR A  70     1318   1691   1235   -139     11   -167       N  
ATOM    575  CA  THR A  70     -15.254   4.952  16.230  1.00 12.07           C  
ANISOU  575  CA  THR A  70     1393   1800   1394   -126     41   -251       C  
ATOM    576  C   THR A  70     -16.653   4.978  15.640  1.00 10.86           C  
ANISOU  576  C   THR A  70     1349   1486   1290    -24     91   -171       C  
ATOM    577  O   THR A  70     -17.626   4.653  16.327  1.00 11.24           O  
ANISOU  577  O   THR A  70     1435   1510   1326     12     72     22       O  
ATOM    578  CB  THR A  70     -14.749   6.363  16.554  1.00 14.33           C  
ANISOU  578  CB  THR A  70     1584   2193   1668   -208     89   -693       C  
ATOM    579  OG1 THR A  70     -13.488   6.237  17.208  1.00 16.17           O  
ANISOU  579  OG1 THR A  70     1782   2640   1721   -482     58   -646       O  
ATOM    580  CG2 THR A  70     -15.697   7.087  17.481  1.00 16.44           C  
ANISOU  580  CG2 THR A  70     1979   2337   1930   -208    286   -759       C  
ATOM    581  N   ALA A  71     -16.772   5.378  14.376  1.00 10.45           N  
ANISOU  581  N   ALA A  71     1447   1267   1257     60     27      4       N  
ATOM    582  CA  ALA A  71     -18.074   5.419  13.737  1.00 10.17           C  
ANISOU  582  CA  ALA A  71     1306   1259   1301     19     43     48       C  
ATOM    583  C   ALA A  71     -18.660   4.019  13.598  1.00 10.25           C  
ANISOU  583  C   ALA A  71     1357   1243   1295     46     73     36       C  
ATOM    584  O   ALA A  71     -19.870   3.822  13.824  1.00 11.09           O  
ANISOU  584  O   ALA A  71     1423   1319   1472    -10    158    129       O  
ATOM    585  CB  ALA A  71     -17.976   6.113  12.394  1.00 11.14           C  
ANISOU  585  CB  ALA A  71     1495   1376   1360     31     28    192       C  
ATOM    586  N   LEU A  72     -17.840   3.041  13.199  1.00 10.10           N  
ANISOU  586  N   LEU A  72     1468   1166   1202    -49     21     70       N  
ATOM    587  CA  LEU A  72     -18.351   1.686  13.058  1.00 10.75           C  
ANISOU  587  CA  LEU A  72     1566   1192   1327    -35    174      1       C  
ATOM    588  C   LEU A  72     -18.871   1.167  14.395  1.00 10.70           C  
ANISOU  588  C   LEU A  72     1514   1215   1336    -32    137     48       C  
ATOM    589  O   LEU A  72     -19.953   0.571  14.470  1.00 11.20           O  
ANISOU  589  O   LEU A  72     1487   1292   1477    -79    199     25       O  
ATOM    590  CB  LEU A  72     -17.254   0.765  12.495  1.00 11.05           C  
ANISOU  590  CB  LEU A  72     1672   1179   1347    -21    223    -42       C  
ATOM    591  CG  LEU A  72     -17.690  -0.689  12.309  1.00 12.32           C  
ANISOU  591  CG  LEU A  72     1892   1320   1470    -84    134     50       C  
ATOM    592  CD1 LEU A  72     -18.911  -0.823  11.421  1.00 13.94           C  
ANISOU  592  CD1 LEU A  72     1985   1694   1618   -305     -5   -107       C  
ATOM    593  CD2 LEU A  72     -16.513  -1.490  11.747  1.00 13.29           C  
ANISOU  593  CD2 LEU A  72     2226   1389   1437    257    294     30       C  
ATOM    594  N   GLY A  73     -18.118   1.400  15.471  1.00 10.67           N  
ANISOU  594  N   GLY A  73     1544   1332   1179     -3     73    167       N  
ATOM    595  CA  GLY A  73     -18.572   0.971  16.786  1.00 11.13           C  
ANISOU  595  CA  GLY A  73     1544   1455   1230    -27    164    205       C  
ATOM    596  C   GLY A  73     -19.898   1.599  17.176  1.00 11.18           C  
ANISOU  596  C   GLY A  73     1571   1511   1166    -13    191    130       C  
ATOM    597  O   GLY A  73     -20.781   0.921  17.718  1.00 11.86           O  
ANISOU  597  O   GLY A  73     1634   1614   1259    -90    123    158       O  
ATOM    598  N   ALA A  74     -20.056   2.902  16.928  1.00 11.04           N  
ANISOU  598  N   ALA A  74     1526   1358   1311    132    106     40       N  
ATOM    599  CA  ALA A  74     -21.310   3.562  17.268  1.00 11.76           C  
ANISOU  599  CA  ALA A  74     1513   1405   1549    122     90      6       C  
ATOM    600  C   ALA A  74     -22.466   2.944  16.502  1.00 11.33           C  
ANISOU  600  C   ALA A  74     1437   1380   1486     72    221     68       C  
ATOM    601  O   ALA A  74     -23.573   2.764  17.041  1.00 12.39           O  
ANISOU  601  O   ALA A  74     1629   1572   1506     38    246     90       O  
ATOM    602  CB  ALA A  74     -21.197   5.068  16.991  1.00 12.95           C  
ANISOU  602  CB  ALA A  74     1752   1453   1716    186    176     34       C  
ATOM    603  N   ILE A  75     -22.237   2.625  15.232  1.00 11.17           N  
ANISOU  603  N   ILE A  75     1433   1285   1526    -96    145    -38       N  
ATOM    604  CA  ILE A  75     -23.266   2.009  14.415  1.00 11.26           C  
ANISOU  604  CA  ILE A  75     1401   1452   1427   -152    124     49       C  
ATOM    605  C   ILE A  75     -23.576   0.596  14.901  1.00 11.21           C  
ANISOU  605  C   ILE A  75     1366   1461   1430   -152    109    105       C  
ATOM    606  O   ILE A  75     -24.741   0.212  15.034  1.00 12.06           O  
ANISOU  606  O   ILE A  75     1524   1533   1525   -209     25    117       O  
ATOM    607  CB  ILE A  75     -22.854   2.069  12.937  1.00 12.16           C  
ANISOU  607  CB  ILE A  75     1515   1631   1475   -119    130    151       C  
ATOM    608  CG1 ILE A  75     -22.961   3.534  12.453  1.00 13.91           C  
ANISOU  608  CG1 ILE A  75     1835   1707   1741    -61     81    446       C  
ATOM    609  CG2 ILE A  75     -23.679   1.118  12.077  1.00 12.97           C  
ANISOU  609  CG2 ILE A  75     1672   1846   1410   -228    -86     35       C  
ATOM    610  CD1 ILE A  75     -22.226   3.815  11.167  1.00 15.49           C  
ANISOU  610  CD1 ILE A  75     2112   1887   1888    -31     82    510       C  
ATOM    611  N   LEU A  76     -22.555  -0.215  15.165  1.00 10.71           N  
ANISOU  611  N   LEU A  76     1418   1267   1384   -152     26     77       N  
ATOM    612  CA  LEU A  76     -22.788  -1.592  15.630  1.00 11.75           C  
ANISOU  612  CA  LEU A  76     1582   1395   1488    -71     63    136       C  
ATOM    613  C   LEU A  76     -23.575  -1.601  16.933  1.00 11.59           C  
ANISOU  613  C   LEU A  76     1543   1387   1475    -82    195    220       C  
ATOM    614  O   LEU A  76     -24.433  -2.465  17.146  1.00 12.45           O  
ANISOU  614  O   LEU A  76     1735   1419   1578   -171    181    159       O  
ATOM    615  CB  LEU A  76     -21.453  -2.314  15.812  1.00 12.21           C  
ANISOU  615  CB  LEU A  76     1686   1421   1534     46    192    111       C  
ATOM    616  CG  LEU A  76     -20.655  -2.605  14.545  1.00 13.23           C  
ANISOU  616  CG  LEU A  76     1745   1540   1743   -112    312     11       C  
ATOM    617  CD1 LEU A  76     -19.300  -3.223  14.918  1.00 14.10           C  
ANISOU  617  CD1 LEU A  76     1802   1564   1993    -48    269      2       C  
ATOM    618  CD2 LEU A  76     -21.439  -3.498  13.579  1.00 14.73           C  
ANISOU  618  CD2 LEU A  76     2082   1652   1863   -357    271    -54       C  
ATOM    619  N   LYS A  77     -23.326  -0.642  17.824  1.00 11.54           N  
ANISOU  619  N   LYS A  77     1523   1526   1336     75    140    176       N  
ATOM    620  CA  LYS A  77     -24.040  -0.620  19.102  1.00 12.42           C  
ANISOU  620  CA  LYS A  77     1649   1616   1452    -50     52    161       C  
ATOM    621  C   LYS A  77     -25.527  -0.341  18.932  1.00 12.68           C  
ANISOU  621  C   LYS A  77     1687   1590   1540     15     54    165       C  
ATOM    622  O   LYS A  77     -26.290  -0.626  19.858  1.00 14.12           O  
ANISOU  622  O   LYS A  77     1782   1995   1586   -118    215    128       O  
ATOM    623  CB  LYS A  77     -23.403   0.401  20.019  1.00 13.01           C  
ANISOU  623  CB  LYS A  77     1685   1720   1539    -64     38     29       C  
ATOM    624  CG  LYS A  77     -22.018  -0.050  20.488  1.00 13.59           C  
ANISOU  624  CG  LYS A  77     1756   1788   1618      2    -45     65       C  
ATOM    625  CD  LYS A  77     -21.266   1.061  21.196  1.00 15.01           C  
ANISOU  625  CD  LYS A  77     1912   2105   1687     45   -173    -24       C  
ATOM    626  CE  LYS A  77     -19.815   0.664  21.372  1.00 15.70           C  
ANISOU  626  CE  LYS A  77     1928   2234   1805    -90   -232    -40       C  
ATOM    627  NZ  LYS A  77     -19.088   1.664  22.153  1.00 16.77           N  
ANISOU  627  NZ  LYS A  77     2060   2505   1807   -120   -321    -86       N  
ATOM    628  N   LYS A  78     -25.965   0.161  17.761  1.00 12.58           N  
ANISOU  628  N   LYS A  78     1568   1548   1663     -9    -35     62       N  
ATOM    629  CA  LYS A  78     -27.384   0.313  17.473  1.00 12.95           C  
ANISOU  629  CA  LYS A  78     1508   1551   1863    -81     67    119       C  
ATOM    630  C   LYS A  78     -28.051  -0.987  17.083  1.00 13.69           C  
ANISOU  630  C   LYS A  78     1551   1553   2097   -106     90     95       C  
ATOM    631  O   LYS A  78     -29.280  -1.021  16.990  1.00 15.02           O  
ANISOU  631  O   LYS A  78     1627   1706   2374   -139     35     47       O  
ATOM    632  CB  LYS A  78     -27.610   1.326  16.373  1.00 13.73           C  
ANISOU  632  CB  LYS A  78     1783   1517   1919     90    -34    125       C  
ATOM    633  CG  LYS A  78     -27.062   2.725  16.636  1.00 15.46           C  
ANISOU  633  CG  LYS A  78     2024   1646   2205     15   -136    178       C  
ATOM    634  CD  LYS A  78     -27.521   3.343  17.913  1.00 17.05           C  
ANISOU  634  CD  LYS A  78     2265   1809   2405    138    -63     40       C  
ATOM    635  CE  LYS A  78     -29.011   3.468  18.052  1.00 17.88           C  
ANISOU  635  CE  LYS A  78     2310   2053   2430    -35    203    -22       C  
ATOM    636  NZ  LYS A  78     -29.672   4.351  17.046  1.00 19.03           N  
ANISOU  636  NZ  LYS A  78     2453   2233   2546    -12    205     -4       N  
ATOM    637  N   LYS A  79     -27.292  -2.070  16.912  1.00 14.16           N  
ANISOU  637  N   LYS A  79     1763   1474   2142   -162     49     65       N  
ATOM    638  CA  LYS A  79     -27.856  -3.408  16.653  1.00 15.47           C  
ANISOU  638  CA  LYS A  79     1904   1673   2302   -271   -192     65       C  
ATOM    639  C   LYS A  79     -28.839  -3.373  15.489  1.00 16.25           C  
ANISOU  639  C   LYS A  79     1948   1706   2519   -322   -276    -61       C  
ATOM    640  O   LYS A  79     -29.949  -3.913  15.560  1.00 17.25           O  
ANISOU  640  O   LYS A  79     1928   1846   2779   -332   -316   -147       O  
ATOM    641  CB  LYS A  79     -28.475  -4.037  17.910  1.00 16.67           C  
ANISOU  641  CB  LYS A  79     2025   1991   2317   -189     89    166       C  
ATOM    642  CG  LYS A  79     -27.443  -4.203  19.009  1.00 18.04           C  
ANISOU  642  CG  LYS A  79     2263   2220   2372   -361    331    239       C  
ATOM    643  CD  LYS A  79     -27.946  -5.005  20.191  1.00 21.80           C  
ANISOU  643  CD  LYS A  79     2910   2772   2600   -201    445    220       C  
ATOM    644  CE  LYS A  79     -29.054  -4.351  20.910  1.00 25.35           C  
ANISOU  644  CE  LYS A  79     3621   3196   2814    -66    523    114       C  
ATOM    645  NZ  LYS A  79     -29.483  -5.317  21.974  1.00 26.69           N  
ANISOU  645  NZ  LYS A  79     3847   3443   2851      2    706    124       N  
ATOM    646  N   GLY A  80     -28.442  -2.712  14.403  1.00 16.37           N  
ANISOU  646  N   GLY A  80     2044   1693   2484     49   -428    -39       N  
ATOM    647  CA  GLY A  80     -29.281  -2.711  13.233  1.00 16.87           C  
ANISOU  647  CA  GLY A  80     1988   1924   2498    -69   -303     53       C  
ATOM    648  C   GLY A  80     -30.196  -1.524  13.127  1.00 17.04           C  
ANISOU  648  C   GLY A  80     1806   2151   2515    -84   -192    243       C  
ATOM    649  O   GLY A  80     -30.643  -1.215  12.013  1.00 19.17           O  
ANISOU  649  O   GLY A  80     2256   2416   2613     76   -314    413       O  
ATOM    650  N   HIS A  81     -30.507  -0.841  14.240  1.00 16.88           N  
ANISOU  650  N   HIS A  81     1780   2121   2511     71    167    295       N  
ATOM    651  CA  HIS A  81     -31.399   0.328  14.226  1.00 17.05           C  
ANISOU  651  CA  HIS A  81     1644   2275   2558     25    381    423       C  
ATOM    652  C   HIS A  81     -30.556   1.587  14.079  1.00 14.70           C  
ANISOU  652  C   HIS A  81     1387   2058   2141     67    129    139       C  
ATOM    653  O   HIS A  81     -30.443   2.422  14.983  1.00 15.85           O  
ANISOU  653  O   HIS A  81     1593   2308   2122     64    141   -171       O  
ATOM    654  CB  HIS A  81     -32.222   0.390  15.505  1.00 21.98           C  
ANISOU  654  CB  HIS A  81     2403   2742   3206   -120    634    625       C  
ATOM    655  CG  HIS A  81     -33.015  -0.840  15.763  1.00 26.71           C  
ANISOU  655  CG  HIS A  81     2986   3323   3840   -274    574    768       C  
ATOM    656  ND1 HIS A  81     -34.299  -1.002  15.291  1.00 29.58           N  
ANISOU  656  ND1 HIS A  81     3425   3637   4177   -397    391    813       N  
ATOM    657  CD2 HIS A  81     -32.718  -1.964  16.452  1.00 28.95           C  
ANISOU  657  CD2 HIS A  81     3373   3541   4085   -451    515    829       C  
ATOM    658  CE1 HIS A  81     -34.761  -2.176  15.679  1.00 30.63           C  
ANISOU  658  CE1 HIS A  81     3667   3735   4235   -473    450    937       C  
ATOM    659  NE2 HIS A  81     -33.823  -2.779  16.387  1.00 30.50           N  
ANISOU  659  NE2 HIS A  81     3585   3766   4239   -504    482    865       N  
ATOM    660  N   HIS A  82     -29.891   1.674  12.925  1.00 13.89           N  
ANISOU  660  N   HIS A  82     1517   1915   1845   -202    117     70       N  
ATOM    661  CA  HIS A  82     -28.804   2.622  12.718  1.00 13.39           C  
ANISOU  661  CA  HIS A  82     1528   1848   1714   -143     46    -86       C  
ATOM    662  C   HIS A  82     -29.103   3.599  11.592  1.00 12.83           C  
ANISOU  662  C   HIS A  82     1380   1772   1723     -3     21   -155       C  
ATOM    663  O   HIS A  82     -28.164   4.187  11.043  1.00 13.12           O  
ANISOU  663  O   HIS A  82     1366   1750   1869   -123    188   -198       O  
ATOM    664  CB  HIS A  82     -27.480   1.898  12.461  1.00 13.28           C  
ANISOU  664  CB  HIS A  82     1555   1788   1704     29     -6   -172       C  
ATOM    665  CG  HIS A  82     -27.534   0.904  11.350  1.00 13.18           C  
ANISOU  665  CG  HIS A  82     1562   1729   1716    -33     11    -28       C  
ATOM    666  ND1 HIS A  82     -26.967  -0.349  11.448  1.00 14.95           N  
ANISOU  666  ND1 HIS A  82     2061   1895   1722    -72    -83     74       N  
ATOM    667  CD2 HIS A  82     -28.108   0.966  10.125  1.00 13.35           C  
ANISOU  667  CD2 HIS A  82     1684   1722   1665    -68    124   -179       C  
ATOM    668  CE1 HIS A  82     -27.177  -1.012  10.320  1.00 14.46           C  
ANISOU  668  CE1 HIS A  82     2059   1802   1634   -286   -196     13       C  
ATOM    669  NE2 HIS A  82     -27.899  -0.248   9.512  1.00 13.83           N  
ANISOU  669  NE2 HIS A  82     1853   1755   1649   -294    -21    -57       N  
ATOM    670  N   GLU A  83     -30.382   3.815  11.239  1.00 13.43           N  
ANISOU  670  N   GLU A  83     1506   1835   1763    -57    -81    -82       N  
ATOM    671  CA  GLU A  83     -30.671   4.688  10.104  1.00 13.96           C  
ANISOU  671  CA  GLU A  83     1462   2019   1824   -100    -71    -84       C  
ATOM    672  C   GLU A  83     -30.044   6.081  10.261  1.00 13.40           C  
ANISOU  672  C   GLU A  83     1536   1859   1696    -71     99   -145       C  
ATOM    673  O   GLU A  83     -29.412   6.590   9.325  1.00 13.71           O  
ANISOU  673  O   GLU A  83     1708   1871   1630    -22     98    -92       O  
ATOM    674  CB  GLU A  83     -32.175   4.794   9.925  1.00 15.90           C  
ANISOU  674  CB  GLU A  83     1484   2520   2038     99   -133      6       C  
ATOM    675  CG  GLU A  83     -32.623   5.779   8.894  1.00 17.44           C  
ANISOU  675  CG  GLU A  83     1592   2861   2174    155    -63     76       C  
ATOM    676  CD  GLU A  83     -32.321   5.357   7.454  1.00 19.22           C  
ANISOU  676  CD  GLU A  83     1757   3296   2248    190    -50    207       C  
ATOM    677  OE1 GLU A  83     -31.900   4.213   7.170  1.00 19.63           O  
ANISOU  677  OE1 GLU A  83     1889   3419   2152     87   -154     93       O  
ATOM    678  OE2 GLU A  83     -32.502   6.211   6.600  1.00 20.72           O  
ANISOU  678  OE2 GLU A  83     2038   3484   2350    394    125    276       O  
ATOM    679  N   ALA A  84     -30.266   6.744  11.392  1.00 13.74           N  
ANISOU  679  N   ALA A  84     1557   1993   1672    -21     21   -240       N  
ATOM    680  CA  ALA A  84     -29.762   8.109  11.551  1.00 13.71           C  
ANISOU  680  CA  ALA A  84     1677   1924   1607    -41    196   -246       C  
ATOM    681  C   ALA A  84     -28.248   8.151  11.552  1.00 13.55           C  
ANISOU  681  C   ALA A  84     1691   1770   1689   -110    218   -266       C  
ATOM    682  O   ALA A  84     -27.641   9.094  11.037  1.00 14.86           O  
ANISOU  682  O   ALA A  84     1980   1723   1944     27    347   -206       O  
ATOM    683  CB  ALA A  84     -30.306   8.733  12.842  1.00 14.23           C  
ANISOU  683  CB  ALA A  84     1726   2029   1651    236     66   -159       C  
ATOM    684  N   GLU A  85     -27.617   7.144  12.138  1.00 12.81           N  
ANISOU  684  N   GLU A  85     1429   1734   1706   -100     65   -332       N  
ATOM    685  CA  GLU A  85     -26.169   7.129  12.255  1.00 13.73           C  
ANISOU  685  CA  GLU A  85     1668   1712   1835    -82    154   -335       C  
ATOM    686  C   GLU A  85     -25.502   6.781  10.935  1.00 13.60           C  
ANISOU  686  C   GLU A  85     1553   1686   1929   -312    216   -448       C  
ATOM    687  O   GLU A  85     -24.440   7.327  10.603  1.00 15.31           O  
ANISOU  687  O   GLU A  85     1792   1814   2210   -338    373   -629       O  
ATOM    688  CB  GLU A  85     -25.758   6.121  13.327  1.00 14.04           C  
ANISOU  688  CB  GLU A  85     1745   1738   1852     60    -74   -420       C  
ATOM    689  CG  GLU A  85     -26.208   6.461  14.737  1.00 14.40           C  
ANISOU  689  CG  GLU A  85     1743   1873   1854   -109     -9   -392       C  
ATOM    690  CD  GLU A  85     -27.629   6.076  15.059  1.00 13.77           C  
ANISOU  690  CD  GLU A  85     1834   1614   1785   -195    -52   -194       C  
ATOM    691  OE1 GLU A  85     -28.064   6.395  16.187  1.00 14.64           O  
ANISOU  691  OE1 GLU A  85     2182   1601   1779   -159     35   -143       O  
ATOM    692  OE2 GLU A  85     -28.312   5.416  14.256  1.00 14.32           O  
ANISOU  692  OE2 GLU A  85     1823   1814   1804   -197    -87   -287       O  
ATOM    693  N   LEU A  86     -26.093   5.875  10.175  1.00 13.33           N  
ANISOU  693  N   LEU A  86     1623   1634   1806   -147    260   -443       N  
ATOM    694  CA ALEU A  86     -25.457   5.382   8.964  0.33 13.69           C  
ANISOU  694  CA ALEU A  86     1727   1707   1766   -222    267   -360       C  
ATOM    695  CA BLEU A  86     -25.453   5.380   8.964  0.67 13.57           C  
ANISOU  695  CA BLEU A  86     1698   1697   1762   -148    274   -318       C  
ATOM    696  C   LEU A  86     -25.712   6.297   7.774  1.00 13.64           C  
ANISOU  696  C   LEU A  86     1546   1830   1806    -34    236   -249       C  
ATOM    697  O   LEU A  86     -24.845   6.414   6.895  1.00 14.32           O  
ANISOU  697  O   LEU A  86     1619   1977   1844   -202    453   -179       O  
ATOM    698  CB ALEU A  86     -25.961   3.964   8.669  0.33 14.39           C  
ANISOU  698  CB ALEU A  86     1970   1758   1739   -396    312   -400       C  
ATOM    699  CB BLEU A  86     -25.973   3.960   8.680  0.67 14.14           C  
ANISOU  699  CB BLEU A  86     1785   1798   1790   -150    356   -279       C  
ATOM    700  CG ALEU A  86     -25.296   3.244   7.497  0.33 15.28           C  
ANISOU  700  CG ALEU A  86     2223   1842   1740   -437    234   -422       C  
ATOM    701  CG BLEU A  86     -25.464   3.213   7.443  0.67 14.97           C  
ANISOU  701  CG BLEU A  86     1850   1930   1908     37    178   -162       C  
ATOM    702  CD1ALEU A  86     -23.797   3.278   7.644  0.33 15.72           C  
ANISOU  702  CD1ALEU A  86     2330   1901   1744   -464    228   -373       C  
ATOM    703  CD1BLEU A  86     -25.222   1.712   7.759  0.67 15.91           C  
ANISOU  703  CD1BLEU A  86     2041   1985   2021     66     76   -120       C  
ATOM    704  CD2ALEU A  86     -25.790   1.798   7.373  0.33 15.89           C  
ANISOU  704  CD2ALEU A  86     2378   1900   1761   -525    111   -487       C  
ATOM    705  CD2BLEU A  86     -26.447   3.387   6.242  0.67 15.69           C  
ANISOU  705  CD2BLEU A  86     1952   2044   1968    -33    -24    -87       C  
ATOM    706  N   LYS A  87     -26.881   6.951   7.712  1.00 14.44           N  
ANISOU  706  N   LYS A  87     1487   2190   1808    107     39    -67       N  
ATOM    707  CA  LYS A  87     -27.197   7.757   6.538  1.00 16.27           C  
ANISOU  707  CA  LYS A  87     1748   2528   1908    214    186     10       C  
ATOM    708  C   LYS A  87     -26.117   8.781   6.166  1.00 15.05           C  
ANISOU  708  C   LYS A  87     1828   2201   1689    387    357    -68       C  
ATOM    709  O   LYS A  87     -25.727   8.823   4.986  1.00 14.82           O  
ANISOU  709  O   LYS A  87     1730   2224   1677    304    323     -1       O  
ATOM    710  CB  LYS A  87     -28.589   8.382   6.723  1.00 19.14           C  
ANISOU  710  CB  LYS A  87     2066   3084   2122    397      5     67       C  
ATOM    711  CG  LYS A  87     -28.942   9.347   5.592  1.00 21.97           C  
ANISOU  711  CG  LYS A  87     2392   3461   2496    689    -39    -65       C  
ATOM    712  CD  LYS A  87     -30.343   9.910   5.739  1.00 25.05           C  
ANISOU  712  CD  LYS A  87     2799   3862   2857    934    -30   -205       C  
ATOM    713  CE  LYS A  87     -30.637  10.403   7.147  1.00 27.30           C  
ANISOU  713  CE  LYS A  87     3081   4159   3133   1148    -74   -429       C  
ATOM    714  NZ  LYS A  87     -32.116  10.725   7.340  1.00 28.86           N  
ANISOU  714  NZ  LYS A  87     3289   4368   3309   1200   -184   -554       N  
ATOM    715  N   PRO A  88     -25.598   9.610   7.093  1.00 14.96           N  
ANISOU  715  N   PRO A  88     1937   2050   1696    278    369   -199       N  
ATOM    716  CA  PRO A  88     -24.603  10.622   6.690  1.00 15.30           C  
ANISOU  716  CA  PRO A  88     2046   1950   1819    233    352   -241       C  
ATOM    717  C   PRO A  88     -23.311  10.013   6.204  1.00 13.70           C  
ANISOU  717  C   PRO A  88     1788   1802   1616    189    121   -155       C  
ATOM    718  O   PRO A  88     -22.641  10.576   5.339  1.00 13.58           O  
ANISOU  718  O   PRO A  88     1770   1734   1657    162    243    -18       O  
ATOM    719  CB  PRO A  88     -24.369  11.450   7.976  1.00 17.73           C  
ANISOU  719  CB  PRO A  88     2605   2125   2005    123    510   -256       C  
ATOM    720  CG  PRO A  88     -25.441  11.044   8.928  1.00 17.78           C  
ANISOU  720  CG  PRO A  88     2543   2238   1976    -27    406   -149       C  
ATOM    721  CD  PRO A  88     -25.982   9.739   8.518  1.00 16.35           C  
ANISOU  721  CD  PRO A  88     2305   2161   1748    239    527   -263       C  
ATOM    722  N   LEU A  89     -22.937   8.901   6.796  1.00 13.28           N  
ANISOU  722  N   LEU A  89     1829   1647   1569     53   -111   -148       N  
ATOM    723  CA ALEU A  89     -21.746   8.180   6.397  0.52 12.82           C  
ANISOU  723  CA ALEU A  89     1654   1616   1600     57    -77    -37       C  
ATOM    724  CA BLEU A  89     -21.741   8.191   6.391  0.48 13.00           C  
ANISOU  724  CA BLEU A  89     1722   1669   1550    153   -138   -100       C  
ATOM    725  C   LEU A  89     -21.892   7.616   4.993  1.00 11.49           C  
ANISOU  725  C   LEU A  89     1362   1512   1492    174    -39    -22       C  
ATOM    726  O   LEU A  89     -20.977   7.710   4.156  1.00 11.88           O  
ANISOU  726  O   LEU A  89     1368   1639   1507    149     -2    142       O  
ATOM    727  CB ALEU A  89     -21.560   7.052   7.408  0.52 14.46           C  
ANISOU  727  CB ALEU A  89     1835   1798   1859   -133     28    123       C  
ATOM    728  CB BLEU A  89     -21.516   7.077   7.410  0.48 14.94           C  
ANISOU  728  CB BLEU A  89     2024   1934   1718    120   -150    -55       C  
ATOM    729  CG ALEU A  89     -20.247   6.303   7.319  0.52 15.53           C  
ANISOU  729  CG ALEU A  89     1985   1867   2048    -77    -24    211       C  
ATOM    730  CG BLEU A  89     -20.177   6.361   7.411  0.48 16.07           C  
ANISOU  730  CG BLEU A  89     2211   2053   1843    241   -231    -17       C  
ATOM    731  CD1ALEU A  89     -19.119   7.210   7.813  0.52 15.52           C  
ANISOU  731  CD1ALEU A  89     1822   2005   2071    -36    -84    173       C  
ATOM    732  CD1BLEU A  89     -19.949   5.791   8.812  0.48 15.79           C  
ANISOU  732  CD1BLEU A  89     2124   2081   1794    330   -445     58       C  
ATOM    733  CD2ALEU A  89     -20.288   4.990   8.157  0.52 16.14           C  
ANISOU  733  CD2ALEU A  89     2191   1801   2142    -64    -51    255       C  
ATOM    734  CD2BLEU A  89     -20.079   5.246   6.367  0.48 16.69           C  
ANISOU  734  CD2BLEU A  89     2329   2102   1910    313   -208   -107       C  
ATOM    735  N   ALA A  90     -23.038   7.011   4.706  1.00 11.82           N  
ANISOU  735  N   ALA A  90     1423   1549   1520     45    -45    -92       N  
ATOM    736  CA  ALA A  90     -23.269   6.498   3.370  1.00 12.52           C  
ANISOU  736  CA  ALA A  90     1393   1760   1603     72    -94   -206       C  
ATOM    737  C   ALA A  90     -23.220   7.631   2.357  1.00 12.58           C  
ANISOU  737  C   ALA A  90     1302   1933   1543    144     45   -118       C  
ATOM    738  O   ALA A  90     -22.635   7.490   1.272  1.00 13.99           O  
ANISOU  738  O   ALA A  90     1590   2201   1525    168     27   -166       O  
ATOM    739  CB  ALA A  90     -24.635   5.786   3.319  1.00 13.84           C  
ANISOU  739  CB  ALA A  90     1546   1900   1812   -139   -100   -298       C  
ATOM    740  N   GLN A  91     -23.844   8.765   2.692  1.00 13.13           N  
ANISOU  740  N   GLN A  91     1503   1936   1549    299      3     16       N  
ATOM    741  CA  GLN A  91     -23.850   9.907   1.774  1.00 14.07           C  
ANISOU  741  CA  GLN A  91     1519   2091   1738    464    109    202       C  
ATOM    742  C   GLN A  91     -22.444  10.428   1.518  1.00 12.98           C  
ANISOU  742  C   GLN A  91     1484   1881   1568    425     58    201       C  
ATOM    743  O   GLN A  91     -22.079  10.680   0.364  1.00 14.20           O  
ANISOU  743  O   GLN A  91     1730   2183   1483    466     86    186       O  
ATOM    744  CB  GLN A  91     -24.719  11.030   2.338  1.00 16.57           C  
ANISOU  744  CB  GLN A  91     1728   2449   2118    648    204    373       C  
ATOM    745  CG  GLN A  91     -26.166  10.657   2.417  1.00 19.23           C  
ANISOU  745  CG  GLN A  91     2038   2810   2460    736    235    434       C  
ATOM    746  CD  GLN A  91     -27.004  11.644   3.218  1.00 21.02           C  
ANISOU  746  CD  GLN A  91     2266   3045   2677    774    328    375       C  
ATOM    747  OE1 GLN A  91     -26.477  12.504   3.956  1.00 23.34           O  
ANISOU  747  OE1 GLN A  91     2632   3269   2968    807    313    334       O  
ATOM    748  NE2 GLN A  91     -28.307  11.497   3.118  1.00 21.13           N  
ANISOU  748  NE2 GLN A  91     2283   3122   2622    863    369    445       N  
ATOM    749  N   SER A  92     -21.632  10.596   2.560  1.00 12.33           N  
ANISOU  749  N   SER A  92     1558   1605   1522    315     -7    173       N  
ATOM    750  CA  SER A  92     -20.285  11.123   2.342  1.00 12.35           C  
ANISOU  750  CA  SER A  92     1746   1513   1435    221     75     89       C  
ATOM    751  C   SER A  92     -19.445  10.152   1.542  1.00 11.59           C  
ANISOU  751  C   SER A  92     1676   1426   1302     67    -20    116       C  
ATOM    752  O   SER A  92     -18.631  10.570   0.707  1.00 11.96           O  
ANISOU  752  O   SER A  92     1662   1481   1403     97     84    230       O  
ATOM    753  CB  SER A  92     -19.579  11.449   3.645  1.00 13.75           C  
ANISOU  753  CB  SER A  92     2166   1516   1542    238      1    131       C  
ATOM    754  OG  SER A  92     -19.254  10.278   4.350  1.00 13.59           O  
ANISOU  754  OG  SER A  92     1866   1598   1702     87    -20     14       O  
ATOM    755  N   HIS A  93     -19.605   8.853   1.788  1.00 11.09           N  
ANISOU  755  N   HIS A  93     1489   1372   1351    122     96     46       N  
ATOM    756  CA  HIS A  93     -18.790   7.880   1.071  1.00 10.80           C  
ANISOU  756  CA  HIS A  93     1530   1278   1296    218    -13     56       C  
ATOM    757  C   HIS A  93     -19.215   7.762  -0.389  1.00 11.32           C  
ANISOU  757  C   HIS A  93     1500   1442   1359    180     98     57       C  
ATOM    758  O   HIS A  93     -18.372   7.499  -1.251  1.00 12.69           O  
ANISOU  758  O   HIS A  93     1749   1699   1375    370    158    172       O  
ATOM    759  CB  HIS A  93     -18.732   6.560   1.843  1.00 11.32           C  
ANISOU  759  CB  HIS A  93     1633   1375   1292    134    -36     72       C  
ATOM    760  CG  HIS A  93     -17.824   6.645   3.044  1.00 10.91           C  
ANISOU  760  CG  HIS A  93     1525   1361   1258     57     19    -39       C  
ATOM    761  ND1 HIS A  93     -18.063   7.500   4.098  1.00 11.50           N  
ANISOU  761  ND1 HIS A  93     1543   1569   1259    104     74   -133       N  
ATOM    762  CD2 HIS A  93     -16.622   6.059   3.312  1.00 10.71           C  
ANISOU  762  CD2 HIS A  93     1509   1358   1202     50     42     75       C  
ATOM    763  CE1 HIS A  93     -17.053   7.422   4.961  1.00 10.88           C  
ANISOU  763  CE1 HIS A  93     1325   1517   1292    133    -67    -57       C  
ATOM    764  NE2 HIS A  93     -16.165   6.549   4.510  1.00  9.86           N  
ANISOU  764  NE2 HIS A  93     1366   1242   1140    114    126     -5       N  
ATOM    765  N   ALA A  94     -20.489   7.999  -0.697  1.00 11.64           N  
ANISOU  765  N   ALA A  94     1560   1495   1367    137    -54     31       N  
ATOM    766  CA  ALA A  94     -20.932   8.000  -2.087  1.00 12.77           C  
ANISOU  766  CA  ALA A  94     1780   1631   1443     56   -133    205       C  
ATOM    767  C   ALA A  94     -20.467   9.236  -2.842  1.00 12.90           C  
ANISOU  767  C   ALA A  94     1850   1665   1387    258    -58    142       C  
ATOM    768  O   ALA A  94     -20.043   9.142  -3.993  1.00 16.74           O  
ANISOU  768  O   ALA A  94     2760   2041   1560    223    220    128       O  
ATOM    769  CB  ALA A  94     -22.449   7.943  -2.146  1.00 13.73           C  
ANISOU  769  CB  ALA A  94     1820   1808   1589     38   -299    237       C  
ATOM    770  N   THR A  95     -20.518  10.405  -2.218  1.00 12.66           N  
ANISOU  770  N   THR A  95     1798   1451   1560    201   -168    138       N  
ATOM    771  CA  THR A  95     -20.448  11.681  -2.922  1.00 14.27           C  
ANISOU  771  CA  THR A  95     1900   1624   1897    179   -250    385       C  
ATOM    772  C   THR A  95     -19.148  12.418  -2.712  1.00 14.77           C  
ANISOU  772  C   THR A  95     2028   1764   1821    -54     79    294       C  
ATOM    773  O   THR A  95     -18.720  13.157  -3.587  1.00 17.66           O  
ANISOU  773  O   THR A  95     2612   2285   1815   -295    120    469       O  
ATOM    774  CB  THR A  95     -21.631  12.626  -2.522  1.00 16.59           C  
ANISOU  774  CB  THR A  95     2061   1885   2360    262   -308    535       C  
ATOM    775  OG1 THR A  95     -21.536  12.966  -1.134  1.00 19.00           O  
ANISOU  775  OG1 THR A  95     2550   2061   2610    422    179    195       O  
ATOM    776  CG2 THR A  95     -23.003  11.991  -2.791  1.00 18.47           C  
ANISOU  776  CG2 THR A  95     2235   2081   2702    193   -259    651       C  
ATOM    777  N   LYS A  96     -18.593  12.382  -1.527  1.00 13.87           N  
ANISOU  777  N   LYS A  96     1712   1725   1832     11    -67    219       N  
ATOM    778  CA  LYS A  96     -17.355  13.082  -1.218  1.00 13.81           C  
ANISOU  778  CA  LYS A  96     1740   1617   1890     67   -141    206       C  
ATOM    779  C   LYS A  96     -16.158  12.181  -1.457  1.00 12.91           C  
ANISOU  779  C   LYS A  96     1597   1590   1717     45    -15    289       C  
ATOM    780  O   LYS A  96     -15.220  12.543  -2.174  1.00 15.53           O  
ANISOU  780  O   LYS A  96     1878   1915   2106     13    132    526       O  
ATOM    781  CB  LYS A  96     -17.396  13.596   0.230  1.00 15.10           C  
ANISOU  781  CB  LYS A  96     1938   1679   2120     81   -283    -37       C  
ATOM    782  CG  LYS A  96     -16.177  14.379   0.669  1.00 17.05           C  
ANISOU  782  CG  LYS A  96     2384   1761   2333     73   -153   -149       C  
ATOM    783  CD  LYS A  96     -16.261  14.760   2.135  1.00 17.93           C  
ANISOU  783  CD  LYS A  96     2568   1882   2361     31   -289   -343       C  
ATOM    784  CE  LYS A  96     -15.039  15.579   2.539  1.00 19.50           C  
ANISOU  784  CE  LYS A  96     2982   2138   2289   -182   -341   -237       C  
ATOM    785  NZ  LYS A  96     -15.094  15.896   3.956  1.00 21.33           N  
ANISOU  785  NZ  LYS A  96     3403   2314   2388   -103   -173   -201       N  
ATOM    786  N   HIS A  97     -16.155  11.000  -0.844  1.00 11.92           N  
ANISOU  786  N   HIS A  97     1697   1297   1534    119     83    140       N  
ATOM    787  CA  HIS A  97     -14.980  10.140  -0.933  1.00 11.77           C  
ANISOU  787  CA  HIS A  97     1566   1394   1512    183    128     67       C  
ATOM    788  C   HIS A  97     -15.013   9.205  -2.143  1.00 11.72           C  
ANISOU  788  C   HIS A  97     1598   1483   1373    119    151    110       C  
ATOM    789  O   HIS A  97     -13.953   8.759  -2.598  1.00 12.81           O  
ANISOU  789  O   HIS A  97     1628   1658   1581     61    170      7       O  
ATOM    790  CB  HIS A  97     -14.821   9.309   0.357  1.00 12.21           C  
ANISOU  790  CB  HIS A  97     1818   1353   1469    144    153     43       C  
ATOM    791  CG  HIS A  97     -14.909  10.144   1.578  1.00 11.78           C  
ANISOU  791  CG  HIS A  97     1602   1414   1459    101     63    122       C  
ATOM    792  ND1 HIS A  97     -14.131  11.270   1.780  1.00 12.21           N  
ANISOU  792  ND1 HIS A  97     1661   1411   1565     56    -33    144       N  
ATOM    793  CD2 HIS A  97     -15.725  10.021   2.653  1.00 12.16           C  
ANISOU  793  CD2 HIS A  97     1697   1584   1339     72    -28    204       C  
ATOM    794  CE1 HIS A  97     -14.459  11.781   2.956  1.00 11.96           C  
ANISOU  794  CE1 HIS A  97     1731   1362   1452     36   -100     99       C  
ATOM    795  NE2 HIS A  97     -15.416  11.049   3.507  1.00 12.41           N  
ANISOU  795  NE2 HIS A  97     1823   1463   1430    130    -71    111       N  
ATOM    796  N   LYS A  98     -16.200   8.887  -2.653  1.00 12.35           N  
ANISOU  796  N   LYS A  98     1860   1573   1258     87     51      3       N  
ATOM    797  CA  LYS A  98     -16.400   8.059  -3.845  1.00 13.59           C  
ANISOU  797  CA  LYS A  98     2177   1590   1397    226    -53    138       C  
ATOM    798  C   LYS A  98     -15.858   6.650  -3.640  1.00 12.01           C  
ANISOU  798  C   LYS A  98     1703   1555   1306    106    -83     93       C  
ATOM    799  O   LYS A  98     -14.977   6.184  -4.377  1.00 12.55           O  
ANISOU  799  O   LYS A  98     1683   1705   1380     48     72     54       O  
ATOM    800  CB  LYS A  98     -15.840   8.717  -5.104  1.00 17.33           C  
ANISOU  800  CB  LYS A  98     3057   1834   1693    533    -82    305       C  
ATOM    801  CG  LYS A  98     -16.544  10.044  -5.335  1.00 23.50           C  
ANISOU  801  CG  LYS A  98     4314   2466   2150    686   -102    546       C  
ATOM    802  CD  LYS A  98     -15.843  10.916  -6.361  1.00 28.63           C  
ANISOU  802  CD  LYS A  98     5182   3096   2600    904   -161    589       C  
ATOM    803  CE  LYS A  98     -16.483  12.263  -6.474  1.00 32.66           C  
ANISOU  803  CE  LYS A  98     5779   3600   3030    914   -292    494       C  
ATOM    804  NZ  LYS A  98     -17.924  12.120  -6.815  1.00 34.98           N  
ANISOU  804  NZ  LYS A  98     6124   3891   3276    935   -347    424       N  
ATOM    805  N   ILE A  99     -16.414   5.947  -2.651  1.00 11.63           N  
ANISOU  805  N   ILE A  99     1564   1518   1336    225    -71    179       N  
ATOM    806  CA  ILE A  99     -15.917   4.633  -2.248  1.00 11.61           C  
ANISOU  806  CA  ILE A  99     1503   1568   1342    251    -47    107       C  
ATOM    807  C   ILE A  99     -16.871   3.573  -2.803  1.00 12.33           C  
ANISOU  807  C   ILE A  99     1468   1769   1448    198     71     11       C  
ATOM    808  O   ILE A  99     -18.008   3.460  -2.317  1.00 13.54           O  
ANISOU  808  O   ILE A  99     1484   1907   1755    115    -32   -137       O  
ATOM    809  CB  ILE A  99     -15.823   4.535  -0.721  1.00 11.27           C  
ANISOU  809  CB  ILE A  99     1481   1457   1344    200     70     -8       C  
ATOM    810  CG1 ILE A  99     -14.967   5.678  -0.136  1.00 11.76           C  
ANISOU  810  CG1 ILE A  99     1582   1551   1337     80     74     55       C  
ATOM    811  CG2 ILE A  99     -15.290   3.150  -0.310  1.00 11.84           C  
ANISOU  811  CG2 ILE A  99     1541   1468   1490    139     94    -29       C  
ATOM    812  CD1 ILE A  99     -13.636   5.855  -0.797  1.00 11.74           C  
ANISOU  812  CD1 ILE A  99     1522   1631   1307   -102     99     82       C  
ATOM    813  N   PRO A 100     -16.459   2.767  -3.779  1.00 11.96           N  
ANISOU  813  N   PRO A 100     1517   1616   1410    166     28    -44       N  
ATOM    814  CA  PRO A 100     -17.377   1.738  -4.289  1.00 12.51           C  
ANISOU  814  CA  PRO A 100     1720   1648   1384      8   -120    -47       C  
ATOM    815  C   PRO A 100     -17.634   0.678  -3.222  1.00 11.94           C  
ANISOU  815  C   PRO A 100     1455   1663   1418     61   -100      8       C  
ATOM    816  O   PRO A 100     -16.831   0.431  -2.317  1.00 12.31           O  
ANISOU  816  O   PRO A 100     1566   1621   1489     82   -282    -14       O  
ATOM    817  CB  PRO A 100     -16.630   1.144  -5.492  1.00 14.08           C  
ANISOU  817  CB  PRO A 100     2017   1890   1445     55      1   -133       C  
ATOM    818  CG  PRO A 100     -15.168   1.415  -5.192  1.00 14.38           C  
ANISOU  818  CG  PRO A 100     2048   1852   1562    -99    202   -160       C  
ATOM    819  CD  PRO A 100     -15.156   2.754  -4.459  1.00 12.27           C  
ANISOU  819  CD  PRO A 100     1656   1631   1375     66    150   -145       C  
ATOM    820  N   ILE A 101     -18.752  -0.027  -3.395  1.00 13.10           N  
ANISOU  820  N   ILE A 101     1544   1862   1571    -61   -186    120       N  
ATOM    821  CA  ILE A 101     -19.085  -1.117  -2.478  1.00 14.17           C  
ANISOU  821  CA  ILE A 101     1632   2044   1706   -160   -307    196       C  
ATOM    822  C   ILE A 101     -17.963  -2.137  -2.424  1.00 12.84           C  
ANISOU  822  C   ILE A 101     1464   1882   1534   -101   -232     85       C  
ATOM    823  O   ILE A 101     -17.678  -2.694  -1.362  1.00 12.44           O  
ANISOU  823  O   ILE A 101     1530   1763   1432   -120   -263    175       O  
ATOM    824  CB  ILE A 101     -20.437  -1.760  -2.844  1.00 16.20           C  
ANISOU  824  CB  ILE A 101     1660   2347   2149   -161   -364    343       C  
ATOM    825  CG1 ILE A 101     -21.580  -0.741  -2.669  1.00 17.52           C  
ANISOU  825  CG1 ILE A 101     1731   2602   2325    -93   -462    127       C  
ATOM    826  CG2 ILE A 101     -20.672  -3.078  -2.085  1.00 17.53           C  
ANISOU  826  CG2 ILE A 101     1936   2412   2312   -473   -205    582       C  
ATOM    827  CD1 ILE A 101     -21.805  -0.284  -1.238  1.00 19.50           C  
ANISOU  827  CD1 ILE A 101     2001   2925   2483    152   -266    -45       C  
ATOM    828  N   LYS A 102     -17.282  -2.403  -3.542  1.00 12.99           N  
ANISOU  828  N   LYS A 102     1557   1842   1537    -29   -192     33       N  
ATOM    829  CA  LYS A 102     -16.214  -3.398  -3.484  1.00 14.26           C  
ANISOU  829  CA  LYS A 102     1876   2014   1527    -77   -157   -119       C  
ATOM    830  C   LYS A 102     -15.136  -2.999  -2.488  1.00 11.85           C  
ANISOU  830  C   LYS A 102     1605   1621   1277    -51    -91     26       C  
ATOM    831  O   LYS A 102     -14.529  -3.882  -1.867  1.00 11.95           O  
ANISOU  831  O   LYS A 102     1746   1476   1317     64    -64     25       O  
ATOM    832  CB  LYS A 102     -15.634  -3.694  -4.858  1.00 17.61           C  
ANISOU  832  CB  LYS A 102     2496   2531   1664    -79   -145   -228       C  
ATOM    833  CG  LYS A 102     -14.837  -2.609  -5.482  1.00 19.87           C  
ANISOU  833  CG  LYS A 102     2878   2876   1796   -214   -111   -269       C  
ATOM    834  CD  LYS A 102     -14.039  -3.184  -6.680  1.00 22.32           C  
ANISOU  834  CD  LYS A 102     3322   3162   1995   -510     96   -313       C  
ATOM    835  CE  LYS A 102     -13.164  -2.146  -7.236  1.00 23.75           C  
ANISOU  835  CE  LYS A 102     3685   3206   2132   -744    243   -332       C  
ATOM    836  NZ  LYS A 102     -12.271  -2.635  -8.341  1.00 23.41           N  
ANISOU  836  NZ  LYS A 102     3683   3139   2074   -789    344   -221       N  
ATOM    837  N   TYR A 103     -14.862  -1.695  -2.325  1.00 11.28           N  
ANISOU  837  N   TYR A 103     1591   1494   1202   -140    -45    -49       N  
ATOM    838  CA  TYR A 103     -13.856  -1.291  -1.334  1.00 10.58           C  
ANISOU  838  CA  TYR A 103     1409   1450   1163    -68      0     20       C  
ATOM    839  C   TYR A 103     -14.365  -1.488   0.094  1.00  9.99           C  
ANISOU  839  C   TYR A 103     1303   1310   1182    -16    -27     28       C  
ATOM    840  O   TYR A 103     -13.568  -1.754   1.003  1.00 10.54           O  
ANISOU  840  O   TYR A 103     1447   1381   1176     -2     -8     75       O  
ATOM    841  CB  TYR A 103     -13.456   0.171  -1.546  1.00 11.08           C  
ANISOU  841  CB  TYR A 103     1549   1538   1122     -2    179     57       C  
ATOM    842  CG  TYR A 103     -12.569   0.439  -2.763  1.00 10.77           C  
ANISOU  842  CG  TYR A 103     1457   1549   1087     -5      0    -31       C  
ATOM    843  CD1 TYR A 103     -12.072   1.707  -2.965  1.00 11.03           C  
ANISOU  843  CD1 TYR A 103     1377   1620   1196   -117     30    122       C  
ATOM    844  CD2 TYR A 103     -12.228  -0.556  -3.683  1.00 11.96           C  
ANISOU  844  CD2 TYR A 103     1733   1687   1124    -81    120    -47       C  
ATOM    845  CE1 TYR A 103     -11.263   2.030  -4.053  1.00 11.16           C  
ANISOU  845  CE1 TYR A 103     1410   1691   1141    -18      6    166       C  
ATOM    846  CE2 TYR A 103     -11.404  -0.275  -4.778  1.00 12.48           C  
ANISOU  846  CE2 TYR A 103     1795   1726   1222   -112     78    -64       C  
ATOM    847  CZ  TYR A 103     -10.947   1.026  -4.972  1.00 12.14           C  
ANISOU  847  CZ  TYR A 103     1626   1814   1171     32    191    100       C  
ATOM    848  OH  TYR A 103     -10.142   1.290  -6.064  1.00 13.28           O  
ANISOU  848  OH  TYR A 103     1866   2039   1141    128    212     87       O  
ATOM    849  N   LEU A 104     -15.675  -1.324   0.327  1.00 10.31           N  
ANISOU  849  N   LEU A 104     1333   1352   1232     41     98     -7       N  
ATOM    850  CA  LEU A 104     -16.239  -1.677   1.632  1.00 10.65           C  
ANISOU  850  CA  LEU A 104     1338   1378   1331     12    192     82       C  
ATOM    851  C   LEU A 104     -16.171  -3.179   1.889  1.00 10.22           C  
ANISOU  851  C   LEU A 104     1265   1367   1251    -56     -3     11       C  
ATOM    852  O   LEU A 104     -15.975  -3.604   3.044  1.00 10.86           O  
ANISOU  852  O   LEU A 104     1448   1457   1220    -64     55     70       O  
ATOM    853  CB  LEU A 104     -17.684  -1.193   1.714  1.00 11.90           C  
ANISOU  853  CB  LEU A 104     1345   1640   1538     92    188    121       C  
ATOM    854  CG  LEU A 104     -17.871   0.340   1.604  1.00 13.61           C  
ANISOU  854  CG  LEU A 104     1499   1746   1925    262    208    119       C  
ATOM    855  CD1 LEU A 104     -19.336   0.652   1.680  1.00 16.17           C  
ANISOU  855  CD1 LEU A 104     1686   2111   2347    437     61    -63       C  
ATOM    856  CD2 LEU A 104     -17.125   1.081   2.674  1.00 15.72           C  
ANISOU  856  CD2 LEU A 104     2089   1762   2124    146     43     34       C  
ATOM    857  N   GLU A 105     -16.284  -4.005   0.849  1.00 10.53           N  
ANISOU  857  N   GLU A 105     1376   1343   1282    -78     26    -47       N  
ATOM    858  CA  GLU A 105     -16.031  -5.431   1.011  1.00 11.24           C  
ANISOU  858  CA  GLU A 105     1555   1377   1338     25    -49   -141       C  
ATOM    859  C   GLU A 105     -14.570  -5.679   1.375  1.00 11.20           C  
ANISOU  859  C   GLU A 105     1598   1405   1252     48    -70    -42       C  
ATOM    860  O   GLU A 105     -14.270  -6.477   2.284  1.00 12.24           O  
ANISOU  860  O   GLU A 105     1710   1473   1468     87     16     94       O  
ATOM    861  CB  GLU A 105     -16.412  -6.149  -0.299  1.00 12.28           C  
ANISOU  861  CB  GLU A 105     1668   1594   1403    -36   -115   -180       C  
ATOM    862  CG  GLU A 105     -17.917  -6.123  -0.540  1.00 13.65           C  
ANISOU  862  CG  GLU A 105     1761   1873   1552   -160    -56   -270       C  
ATOM    863  CD  GLU A 105     -18.385  -6.557  -1.891  1.00 17.11           C  
ANISOU  863  CD  GLU A 105     2118   2464   1918   -192   -179   -319       C  
ATOM    864  OE1 GLU A 105     -17.556  -6.785  -2.804  1.00 18.69           O  
ANISOU  864  OE1 GLU A 105     2360   2758   1986   -298   -280   -345       O  
ATOM    865  OE2 GLU A 105     -19.626  -6.648  -2.034  1.00 18.54           O  
ANISOU  865  OE2 GLU A 105     2186   2794   2066   -261   -309   -362       O  
ATOM    866  N   PHE A 106     -13.639  -4.992   0.704  1.00 11.20           N  
ANISOU  866  N   PHE A 106     1496   1482   1277     65     42      7       N  
ATOM    867  CA  PHE A 106     -12.231  -5.179   1.032  1.00 11.02           C  
ANISOU  867  CA  PHE A 106     1435   1518   1235    159     27    -38       C  
ATOM    868  C   PHE A 106     -11.937  -4.792   2.478  1.00 10.80           C  
ANISOU  868  C   PHE A 106     1347   1472   1284    112     62   -102       C  
ATOM    869  O   PHE A 106     -11.204  -5.501   3.170  1.00 11.66           O  
ANISOU  869  O   PHE A 106     1545   1548   1339    180      5     67       O  
ATOM    870  CB  PHE A 106     -11.354  -4.331   0.105  1.00 11.48           C  
ANISOU  870  CB  PHE A 106     1580   1514   1267    -33     81   -129       C  
ATOM    871  CG  PHE A 106     -11.389  -4.669  -1.366  1.00 12.52           C  
ANISOU  871  CG  PHE A 106     1752   1642   1365    115    124   -141       C  
ATOM    872  CD1 PHE A 106     -10.897  -3.731  -2.274  1.00 13.31           C  
ANISOU  872  CD1 PHE A 106     1822   1861   1376    347    125    -33       C  
ATOM    873  CD2 PHE A 106     -11.781  -5.928  -1.830  1.00 14.61           C  
ANISOU  873  CD2 PHE A 106     2256   1854   1440    189    121   -325       C  
ATOM    874  CE1 PHE A 106     -10.861  -4.020  -3.627  1.00 14.92           C  
ANISOU  874  CE1 PHE A 106     2228   1949   1490    397     86   -159       C  
ATOM    875  CE2 PHE A 106     -11.754  -6.216  -3.204  1.00 16.51           C  
ANISOU  875  CE2 PHE A 106     2645   2052   1576    219    104   -256       C  
ATOM    876  CZ  PHE A 106     -11.295  -5.251  -4.081  1.00 15.89           C  
ANISOU  876  CZ  PHE A 106     2513   2014   1512    345     38   -218       C  
ATOM    877  N   ILE A 107     -12.488  -3.669   2.958  1.00 10.28           N  
ANISOU  877  N   ILE A 107     1280   1385   1240      1     40    -58       N  
ATOM    878  CA  ILE A 107     -12.182  -3.289   4.342  1.00 10.38           C  
ANISOU  878  CA  ILE A 107     1365   1363   1216     45     94      7       C  
ATOM    879  C   ILE A 107     -12.835  -4.252   5.306  1.00 10.38           C  
ANISOU  879  C   ILE A 107     1352   1309   1282     94     34    117       C  
ATOM    880  O   ILE A 107     -12.305  -4.492   6.395  1.00 10.80           O  
ANISOU  880  O   ILE A 107     1496   1321   1285    114     29    119       O  
ATOM    881  CB  ILE A 107     -12.483  -1.813   4.658  1.00 10.52           C  
ANISOU  881  CB  ILE A 107     1367   1298   1332     20    -81    -49       C  
ATOM    882  CG1 ILE A 107     -11.615  -1.376   5.847  1.00 11.06           C  
ANISOU  882  CG1 ILE A 107     1420   1382   1400     11    -74    -31       C  
ATOM    883  CG2 ILE A 107     -13.974  -1.572   4.937  1.00 10.77           C  
ANISOU  883  CG2 ILE A 107     1275   1380   1439     82     46     98       C  
ATOM    884  CD1 ILE A 107     -11.732   0.124   6.185  1.00 12.33           C  
ANISOU  884  CD1 ILE A 107     1656   1388   1642     56    -49    -67       C  
ATOM    885  N   SER A 108     -13.980  -4.831   4.938  1.00 10.17           N  
ANISOU  885  N   SER A 108     1337   1307   1221     -2     81     89       N  
ATOM    886  CA  SER A 108     -14.607  -5.809   5.820  1.00 10.90           C  
ANISOU  886  CA  SER A 108     1358   1375   1409    -78      3    115       C  
ATOM    887  C   SER A 108     -13.709  -7.032   5.979  1.00 10.93           C  
ANISOU  887  C   SER A 108     1408   1381   1365    -48    -55     40       C  
ATOM    888  O   SER A 108     -13.559  -7.572   7.091  1.00 11.78           O  
ANISOU  888  O   SER A 108     1579   1476   1421     11   -147    190       O  
ATOM    889  CB  SER A 108     -15.952  -6.227   5.220  1.00 11.46           C  
ANISOU  889  CB  SER A 108     1376   1489   1489     37    -84    123       C  
ATOM    890  OG  SER A 108     -16.887  -5.154   5.233  1.00 12.38           O  
ANISOU  890  OG  SER A 108     1511   1604   1588   -110    -33    209       O  
ATOM    891  N   GLU A 109     -13.097  -7.477   4.876  1.00 11.84           N  
ANISOU  891  N   GLU A 109     1633   1401   1463     72    -26    -26       N  
ATOM    892  CA  GLU A 109     -12.148  -8.576   4.941  1.00 12.83           C  
ANISOU  892  CA  GLU A 109     1892   1514   1467    204    -45    -73       C  
ATOM    893  C   GLU A 109     -10.964  -8.208   5.821  1.00 12.05           C  
ANISOU  893  C   GLU A 109     1687   1539   1351    169    -18    -42       C  
ATOM    894  O   GLU A 109     -10.489  -9.037   6.597  1.00 12.26           O  
ANISOU  894  O   GLU A 109     1779   1427   1451     95    -16     33       O  
ATOM    895  CB  GLU A 109     -11.673  -8.932   3.532  1.00 16.61           C  
ANISOU  895  CB  GLU A 109     2863   1745   1702    274    -49   -138       C  
ATOM    896  CG  GLU A 109     -12.778  -9.471   2.616  1.00 23.56           C  
ANISOU  896  CG  GLU A 109     4345   2404   2204     57     13   -385       C  
ATOM    897  CD  GLU A 109     -12.347  -9.606   1.160  1.00 30.19           C  
ANISOU  897  CD  GLU A 109     5632   3103   2737   -232     57   -489       C  
ATOM    898  OE1 GLU A 109     -11.339  -8.989   0.749  1.00 32.12           O  
ANISOU  898  OE1 GLU A 109     6139   3225   2841   -246    270   -369       O  
ATOM    899  OE2 GLU A 109     -13.031 -10.345   0.427  1.00 33.71           O  
ANISOU  899  OE2 GLU A 109     6182   3511   3116   -344    -21   -474       O  
ATOM    900  N   ALA A 110     -10.460  -6.986   5.701  1.00 11.40           N  
ANISOU  900  N   ALA A 110     1503   1534   1295    122    101     42       N  
ATOM    901  CA  ALA A 110      -9.347  -6.551   6.533  1.00 11.73           C  
ANISOU  901  CA  ALA A 110     1499   1632   1325    164     86     70       C  
ATOM    902  C   ALA A 110      -9.726  -6.565   8.007  1.00 10.92           C  
ANISOU  902  C   ALA A 110     1325   1500   1325    118    -60    120       C  
ATOM    903  O   ALA A 110      -8.911  -6.946   8.849  1.00 12.00           O  
ANISOU  903  O   ALA A 110     1384   1759   1415    144   -108    174       O  
ATOM    904  CB  ALA A 110      -8.853  -5.181   6.075  1.00 11.95           C  
ANISOU  904  CB  ALA A 110     1510   1650   1380     25    214      7       C  
ATOM    905  N   ILE A 111     -10.922  -6.083   8.340  1.00 10.78           N  
ANISOU  905  N   ILE A 111     1338   1479   1281     60     38     89       N  
ATOM    906  CA  ILE A 111     -11.400  -6.115   9.727  1.00 10.99           C  
ANISOU  906  CA  ILE A 111     1451   1407   1318     37     47    189       C  
ATOM    907  C   ILE A 111     -11.389  -7.529  10.272  1.00 11.43           C  
ANISOU  907  C   ILE A 111     1472   1535   1336    -68    -26    217       C  
ATOM    908  O   ILE A 111     -10.848  -7.786  11.364  1.00 11.68           O  
ANISOU  908  O   ILE A 111     1547   1593   1297     40    -77    268       O  
ATOM    909  CB  ILE A 111     -12.798  -5.454   9.841  1.00 11.00           C  
ANISOU  909  CB  ILE A 111     1351   1480   1349     99    133    165       C  
ATOM    910  CG1 ILE A 111     -12.689  -3.942   9.587  1.00 11.44           C  
ANISOU  910  CG1 ILE A 111     1428   1503   1416    201     28    159       C  
ATOM    911  CG2 ILE A 111     -13.393  -5.708  11.212  1.00 12.45           C  
ANISOU  911  CG2 ILE A 111     1521   1832   1379      7    137    173       C  
ATOM    912  CD1 ILE A 111     -14.009  -3.272   9.243  1.00 12.33           C  
ANISOU  912  CD1 ILE A 111     1459   1643   1583    213    110      9       C  
ATOM    913  N   ILE A 112     -11.973  -8.475   9.529  1.00 11.74           N  
ANISOU  913  N   ILE A 112     1543   1497   1421    -34    -34    151       N  
ATOM    914  CA  ILE A 112     -11.995  -9.863  10.006  1.00 12.50           C  
ANISOU  914  CA  ILE A 112     1644   1510   1595    -40   -147    163       C  
ATOM    915  C   ILE A 112     -10.587 -10.398  10.185  1.00 12.63           C  
ANISOU  915  C   ILE A 112     1690   1507   1604    105    -88    154       C  
ATOM    916  O   ILE A 112     -10.296 -11.087  11.168  1.00 13.19           O  
ANISOU  916  O   ILE A 112     1773   1573   1666     41   -198    298       O  
ATOM    917  CB  ILE A 112     -12.832 -10.739   9.047  1.00 13.65           C  
ANISOU  917  CB  ILE A 112     1796   1615   1776   -198   -207    205       C  
ATOM    918  CG1 ILE A 112     -14.276 -10.268   9.002  1.00 14.46           C  
ANISOU  918  CG1 ILE A 112     1770   1922   1803   -255   -173    238       C  
ATOM    919  CG2 ILE A 112     -12.750 -12.222   9.397  1.00 15.63           C  
ANISOU  919  CG2 ILE A 112     2288   1658   1992   -282    -88    264       C  
ATOM    920  CD1 ILE A 112     -15.065 -10.454  10.304  1.00 15.68           C  
ANISOU  920  CD1 ILE A 112     2053   2055   1849   -131   -124    203       C  
ATOM    921  N   HIS A 113      -9.712 -10.140   9.213  1.00 12.90           N  
ANISOU  921  N   HIS A 113     1792   1468   1641    164     40     69       N  
ATOM    922  CA  HIS A 113      -8.336 -10.606   9.299  1.00 14.31           C  
ANISOU  922  CA  HIS A 113     1843   1820   1773    288     54    114       C  
ATOM    923  C   HIS A 113      -7.654 -10.087  10.564  1.00 13.79           C  
ANISOU  923  C   HIS A 113     1772   1690   1779    224     -3    213       C  
ATOM    924  O   HIS A 113      -6.976 -10.844  11.272  1.00 14.92           O  
ANISOU  924  O   HIS A 113     1993   1764   1913    437   -154    281       O  
ATOM    925  CB  HIS A 113      -7.581 -10.146   8.055  1.00 16.19           C  
ANISOU  925  CB  HIS A 113     1775   2337   2040    535    120     44       C  
ATOM    926  CG  HIS A 113      -6.160 -10.588   8.035  1.00 20.83           C  
ANISOU  926  CG  HIS A 113     2376   2956   2583    614     78    -15       C  
ATOM    927  ND1 HIS A 113      -5.109  -9.869   8.576  1.00 22.61           N  
ANISOU  927  ND1 HIS A 113     2493   3230   2868    808    110    -20       N  
ATOM    928  CD2 HIS A 113      -5.624 -11.724   7.554  1.00 23.08           C  
ANISOU  928  CD2 HIS A 113     2681   3161   2928    903    192   -117       C  
ATOM    929  CE1 HIS A 113      -3.982 -10.543   8.415  1.00 23.70           C  
ANISOU  929  CE1 HIS A 113     2698   3251   3055   1125    157   -113       C  
ATOM    930  NE2 HIS A 113      -4.266 -11.673   7.789  1.00 24.32           N  
ANISOU  930  NE2 HIS A 113     2786   3346   3110   1093    157   -122       N  
ATOM    931  N   VAL A 114      -7.750  -8.781  10.814  1.00 12.75           N  
ANISOU  931  N   VAL A 114     1584   1573   1687    225    -39    212       N  
ATOM    932  CA  VAL A 114      -7.084  -8.184  11.958  1.00 12.71           C  
ANISOU  932  CA  VAL A 114     1606   1650   1574     46   -146    304       C  
ATOM    933  C   VAL A 114      -7.677  -8.694  13.267  1.00 12.65           C  
ANISOU  933  C   VAL A 114     1594   1648   1567    -97   -193    469       C  
ATOM    934  O   VAL A 114      -6.943  -8.922  14.238  1.00 14.10           O  
ANISOU  934  O   VAL A 114     1744   1936   1676      7   -377    489       O  
ATOM    935  CB  VAL A 114      -7.120  -6.652  11.854  1.00 12.98           C  
ANISOU  935  CB  VAL A 114     1522   1769   1640      2   -137    376       C  
ATOM    936  CG1 VAL A 114      -6.682  -5.981  13.140  1.00 13.30           C  
ANISOU  936  CG1 VAL A 114     1648   1789   1615    -60   -151    216       C  
ATOM    937  CG2 VAL A 114      -6.244  -6.211  10.674  1.00 13.48           C  
ANISOU  937  CG2 VAL A 114     1538   1944   1639   -134    -75    358       C  
ATOM    938  N   LEU A 115      -9.007  -8.874  13.325  1.00 13.25           N  
ANISOU  938  N   LEU A 115     1746   1716   1571   -142    -40    423       N  
ATOM    939  CA  LEU A 115      -9.595  -9.416  14.541  1.00 14.08           C  
ANISOU  939  CA  LEU A 115     1807   1870   1674   -170   -100    450       C  
ATOM    940  C   LEU A 115      -9.066 -10.806  14.830  1.00 14.49           C  
ANISOU  940  C   LEU A 115     1917   1854   1735   -176   -224    488       C  
ATOM    941  O   LEU A 115      -8.742 -11.136  15.976  1.00 15.51           O  
ANISOU  941  O   LEU A 115     2143   2046   1706    -99   -275    543       O  
ATOM    942  CB  LEU A 115     -11.115  -9.440  14.444  1.00 13.65           C  
ANISOU  942  CB  LEU A 115     1749   1843   1593   -149    -41    309       C  
ATOM    943  CG  LEU A 115     -11.803  -8.068  14.442  1.00 14.34           C  
ANISOU  943  CG  LEU A 115     1876   1868   1705   -222    102    187       C  
ATOM    944  CD1 LEU A 115     -13.278  -8.189  14.131  1.00 14.77           C  
ANISOU  944  CD1 LEU A 115     1801   1981   1829   -351    175    208       C  
ATOM    945  CD2 LEU A 115     -11.615  -7.360  15.741  1.00 15.51           C  
ANISOU  945  CD2 LEU A 115     2137   2027   1730   -127     77    -13       C  
ATOM    946  N   HIS A 116      -8.923 -11.619  13.792  1.00 15.60           N  
ANISOU  946  N   HIS A 116     2128   1801   1996     72   -252    435       N  
ATOM    947  CA  HIS A 116      -8.400 -12.947  14.016  1.00 19.29           C  
ANISOU  947  CA  HIS A 116     2875   2035   2418    378   -241    662       C  
ATOM    948  C   HIS A 116      -6.941 -12.885  14.453  1.00 19.31           C  
ANISOU  948  C   HIS A 116     2605   2286   2446    687   -240    720       C  
ATOM    949  O   HIS A 116      -6.527 -13.616  15.362  1.00 21.47           O  
ANISOU  949  O   HIS A 116     2928   2653   2575    732   -292    888       O  
ATOM    950  CB  HIS A 116      -8.552 -13.767  12.734  1.00 23.75           C  
ANISOU  950  CB  HIS A 116     3772   2303   2951    597   -120    673       C  
ATOM    951  CG  HIS A 116      -8.157 -15.196  12.902  1.00 29.22           C  
ANISOU  951  CG  HIS A 116     4654   2842   3607    655    -86    515       C  
ATOM    952  ND1 HIS A 116      -6.918 -15.671  12.537  1.00 32.00           N  
ANISOU  952  ND1 HIS A 116     5087   3150   3922    625     -7    414       N  
ATOM    953  CD2 HIS A 116      -8.836 -16.256  13.396  1.00 31.39           C  
ANISOU  953  CD2 HIS A 116     5040   2995   3894    607    -57    517       C  
ATOM    954  CE1 HIS A 116      -6.844 -16.964  12.798  1.00 32.76           C  
ANISOU  954  CE1 HIS A 116     5240   3157   4052    627     72    443       C  
ATOM    955  NE2 HIS A 116      -7.995 -17.346  13.328  1.00 32.83           N  
ANISOU  955  NE2 HIS A 116     5273   3131   4070    599     46    474       N  
ATOM    956  N   SER A 117      -6.142 -12.028  13.812  1.00 18.74           N  
ANISOU  956  N   SER A 117     2170   2510   2439    566   -159    512       N  
ATOM    957  CA  SER A 117      -4.720 -11.915  14.116  1.00 19.63           C  
ANISOU  957  CA  SER A 117     2068   2820   2572    511   -302    517       C  
ATOM    958  C   SER A 117      -4.482 -11.396  15.529  1.00 18.93           C  
ANISOU  958  C   SER A 117     1963   2731   2497    468   -481    700       C  
ATOM    959  O   SER A 117      -3.564 -11.868  16.217  1.00 21.18           O  
ANISOU  959  O   SER A 117     2344   3032   2671    498   -652    741       O  
ATOM    960  CB ASER A 117      -4.054 -10.987  13.091  0.53 20.64           C  
ANISOU  960  CB ASER A 117     1985   3091   2765    327   -240    446       C  
ATOM    961  CB CSER A 117      -4.058 -10.976  13.111  0.47 20.65           C  
ANISOU  961  CB CSER A 117     2135   3017   2692    393   -213    380       C  
ATOM    962  OG ASER A 117      -2.658 -10.861  13.329  0.53 21.47           O  
ANISOU  962  OG ASER A 117     2002   3237   2917    235   -233    441       O  
ATOM    963  OG CSER A 117      -4.140 -11.509  11.815  0.47 21.83           O  
ANISOU  963  OG CSER A 117     2382   3131   2780    354   -171    281       O  
ATOM    964  N   ARG A 118      -5.257 -10.388  15.955  1.00 18.31           N  
ANISOU  964  N   ARG A 118     1982   2577   2400    178   -241    732       N  
ATOM    965  CA  ARG A 118      -5.044  -9.754  17.252  1.00 18.38           C  
ANISOU  965  CA  ARG A 118     2099   2513   2374     82   -412    620       C  
ATOM    966  C   ARG A 118      -5.696 -10.509  18.396  1.00 19.01           C  
ANISOU  966  C   ARG A 118     2363   2496   2364    -93   -553    656       C  
ATOM    967  O   ARG A 118      -5.344 -10.273  19.557  1.00 20.14           O  
ANISOU  967  O   ARG A 118     2713   2702   2238   -528   -610    654       O  
ATOM    968  CB AARG A 118      -5.521  -8.298  17.249  0.58 18.54           C  
ANISOU  968  CB AARG A 118     2155   2520   2367    -85   -388    515       C  
ATOM    969  CB BARG A 118      -5.559  -8.313  17.254  0.42 18.44           C  
ANISOU  969  CB BARG A 118     2126   2509   2371      9   -245    647       C  
ATOM    970  CG AARG A 118      -4.739  -7.449  16.252  0.58 18.88           C  
ANISOU  970  CG AARG A 118     2246   2510   2416   -100   -343    447       C  
ATOM    971  CG BARG A 118      -4.604  -7.340  16.581  0.42 18.63           C  
ANISOU  971  CG BARG A 118     2178   2498   2403     46    -91    694       C  
ATOM    972  CD AARG A 118      -5.098  -5.975  16.334  0.58 19.81           C  
ANISOU  972  CD AARG A 118     2542   2565   2420   -147   -394    238       C  
ATOM    973  CD BARG A 118      -5.136  -5.936  16.647  0.42 19.22           C  
ANISOU  973  CD BARG A 118     2291   2536   2474     68    -68    616       C  
ATOM    974  NE AARG A 118      -4.892  -5.418  17.661  0.58 20.57           N  
ANISOU  974  NE AARG A 118     2800   2616   2398   -116   -544    119       N  
ATOM    975  NE BARG A 118      -4.102  -4.935  16.430  0.42 19.76           N  
ANISOU  975  NE BARG A 118     2410   2583   2514    149   -140    575       N  
ATOM    976  CZ AARG A 118      -3.983  -4.497  17.959  0.58 21.58           C  
ANISOU  976  CZ AARG A 118     3078   2729   2394   -131   -568     53       C  
ATOM    977  CZ BARG A 118      -3.550  -4.215  17.397  0.42 19.98           C  
ANISOU  977  CZ BARG A 118     2455   2643   2495    203   -122    500       C  
ATOM    978  NH1AARG A 118      -3.857  -4.046  19.204  0.58 21.74           N  
ANISOU  978  NH1AARG A 118     3107   2780   2374   -137   -619    -71       N  
ATOM    979  NH1BARG A 118      -2.606  -3.319  17.103  0.42 19.71           N  
ANISOU  979  NH1BARG A 118     2454   2613   2422    105   -235    507       N  
ATOM    980  NH2AARG A 118      -3.168  -4.040  17.035  0.58 22.22           N  
ANISOU  980  NH2AARG A 118     3326   2737   2381   -145   -561     53       N  
ATOM    981  NH2BARG A 118      -3.920  -4.408  18.658  0.42 20.56           N  
ANISOU  981  NH2BARG A 118     2452   2776   2585    290    -76    404       N  
ATOM    982  N   HIS A 119      -6.618 -11.417  18.125  1.00 18.38           N  
ANISOU  982  N   HIS A 119     2380   2114   2488   -113   -513    698       N  
ATOM    983  CA  HIS A 119      -7.390 -12.072  19.186  1.00 19.60           C  
ANISOU  983  CA  HIS A 119     2771   2047   2628   -163   -479    744       C  
ATOM    984  C   HIS A 119      -7.425 -13.591  19.060  1.00 23.85           C  
ANISOU  984  C   HIS A 119     3384   2414   3263    -27   -438    746       C  
ATOM    985  O   HIS A 119      -8.504 -14.188  19.034  1.00 25.24           O  
ANISOU  985  O   HIS A 119     3709   2483   3400   -148   -331    507       O  
ATOM    986  CB  HIS A 119      -8.806 -11.505  19.254  1.00 18.88           C  
ANISOU  986  CB  HIS A 119     2751   2042   2382   -214   -436    620       C  
ATOM    987  CG  HIS A 119      -8.799 -10.026  19.419  1.00 18.39           C  
ANISOU  987  CG  HIS A 119     2640   2084   2263   -222   -358    466       C  
ATOM    988  ND1 HIS A 119      -8.593  -9.393  20.628  1.00 20.11           N  
ANISOU  988  ND1 HIS A 119     3043   2273   2325   -303   -234    400       N  
ATOM    989  CD2 HIS A 119      -8.904  -9.047  18.496  1.00 17.66           C  
ANISOU  989  CD2 HIS A 119     2464   2083   2164   -252   -220    534       C  
ATOM    990  CE1 HIS A 119      -8.567  -8.085  20.434  1.00 19.51           C  
ANISOU  990  CE1 HIS A 119     2907   2273   2232   -255   -227    407       C  
ATOM    991  NE2 HIS A 119      -8.752  -7.851  19.148  1.00 18.43           N  
ANISOU  991  NE2 HIS A 119     2643   2201   2157   -199   -217    485       N  
ATOM    992  N   PRO A 120      -6.267 -14.250  19.052  1.00 27.64           N  
ANISOU  992  N   PRO A 120     3836   2868   3797    196   -389    640       N  
ATOM    993  CA  PRO A 120      -6.259 -15.724  19.119  1.00 29.75           C  
ANISOU  993  CA  PRO A 120     4147   3165   3991    190   -450    586       C  
ATOM    994  C   PRO A 120      -6.953 -16.245  20.374  1.00 30.89           C  
ANISOU  994  C   PRO A 120     4423   3328   3986    -18   -675    616       C  
ATOM    995  O   PRO A 120      -6.732 -15.749  21.483  1.00 32.18           O  
ANISOU  995  O   PRO A 120     4676   3406   4146      2   -672    664       O  
ATOM    996  CB  PRO A 120      -4.768 -16.078  19.137  1.00 29.95           C  
ANISOU  996  CB  PRO A 120     4120   3128   4133    375   -370    582       C  
ATOM    997  CG  PRO A 120      -4.060 -14.925  18.595  1.00 29.27           C  
ANISOU  997  CG  PRO A 120     4014   2952   4154    517   -340    653       C  
ATOM    998  CD  PRO A 120      -4.906 -13.694  18.965  1.00 27.56           C  
ANISOU  998  CD  PRO A 120     3718   2767   3987    502   -372    726       C  
ATOM    999  N   GLY A 121      -7.783 -17.273  20.197  1.00 30.11           N  
ANISOU  999  N   GLY A 121     4209   3452   3780   -283   -833    615       N  
ATOM   1000  CA  GLY A 121      -8.550 -17.833  21.286  1.00 28.57           C  
ANISOU 1000  CA  GLY A 121     3985   3447   3424   -301  -1009    694       C  
ATOM   1001  C   GLY A 121      -9.756 -17.018  21.692  1.00 26.74           C  
ANISOU 1001  C   GLY A 121     3810   3260   3092   -748   -951    744       C  
ATOM   1002  O   GLY A 121     -10.500 -17.439  22.581  1.00 26.66           O  
ANISOU 1002  O   GLY A 121     3950   3135   3042   -824   -952    808       O  
ATOM   1003  N   ASN A 122      -9.981 -15.865  21.071  1.00 24.94           N  
ANISOU 1003  N   ASN A 122     3538   3140   2798   -951   -859    840       N  
ATOM   1004  CA  ASN A 122     -11.138 -15.055  21.424  1.00 24.49           C  
ANISOU 1004  CA  ASN A 122     3397   3252   2655  -1182   -592    785       C  
ATOM   1005  C   ASN A 122     -11.911 -14.612  20.198  1.00 22.12           C  
ANISOU 1005  C   ASN A 122     3138   2809   2460   -941   -346    625       C  
ATOM   1006  O   ASN A 122     -12.702 -13.653  20.279  1.00 23.47           O  
ANISOU 1006  O   ASN A 122     3400   2898   2618   -702   -177    442       O  
ATOM   1007  CB  ASN A 122     -10.731 -13.835  22.258  1.00 27.57           C  
ANISOU 1007  CB  ASN A 122     3760   3932   2782  -1325   -565    726       C  
ATOM   1008  CG  ASN A 122     -10.283 -14.228  23.643  1.00 30.33           C  
ANISOU 1008  CG  ASN A 122     4029   4512   2984  -1325   -569    786       C  
ATOM   1009  OD1 ASN A 122     -11.081 -14.682  24.458  1.00 30.93           O  
ANISOU 1009  OD1 ASN A 122     4008   4646   3099  -1279   -653    782       O  
ATOM   1010  ND2 ASN A 122      -8.990 -14.092  23.908  1.00 32.15           N  
ANISOU 1010  ND2 ASN A 122     4276   4813   3127  -1349   -562    798       N  
ATOM   1011  N   PHE A 123     -11.668 -15.247  19.045  1.00 19.11           N  
ANISOU 1011  N   PHE A 123     2739   2350   2172   -819   -241    596       N  
ATOM   1012  CA  PHE A 123     -12.322 -14.866  17.809  1.00 16.75           C  
ANISOU 1012  CA  PHE A 123     2396   2025   1944   -555   -241    490       C  
ATOM   1013  C   PHE A 123     -12.528 -16.133  16.981  1.00 15.51           C  
ANISOU 1013  C   PHE A 123     2156   1823   1913   -216   -146    380       C  
ATOM   1014  O   PHE A 123     -11.950 -16.316  15.924  1.00 17.05           O  
ANISOU 1014  O   PHE A 123     2169   2119   2190   -150    -18    177       O  
ATOM   1015  CB  PHE A 123     -11.584 -13.774  17.033  1.00 16.22           C  
ANISOU 1015  CB  PHE A 123     2220   2024   1919   -628   -217    525       C  
ATOM   1016  CG  PHE A 123     -12.449 -13.140  15.978  1.00 15.51           C  
ANISOU 1016  CG  PHE A 123     2086   1912   1896   -579   -217    390       C  
ATOM   1017  CD1 PHE A 123     -13.575 -12.393  16.335  1.00 15.73           C  
ANISOU 1017  CD1 PHE A 123     2185   1873   1918   -554   -233    208       C  
ATOM   1018  CD2 PHE A 123     -12.134 -13.265  14.633  1.00 16.10           C  
ANISOU 1018  CD2 PHE A 123     2258   1983   1879   -507   -170    371       C  
ATOM   1019  CE1 PHE A 123     -14.383 -11.798  15.366  1.00 16.49           C  
ANISOU 1019  CE1 PHE A 123     2429   1930   1907   -422   -196    256       C  
ATOM   1020  CE2 PHE A 123     -12.891 -12.633  13.661  1.00 16.46           C  
ANISOU 1020  CE2 PHE A 123     2342   2051   1863   -469   -223    364       C  
ATOM   1021  CZ  PHE A 123     -14.039 -11.907  14.037  1.00 16.30           C  
ANISOU 1021  CZ  PHE A 123     2276   2025   1893   -496   -234    294       C  
ATOM   1022  N   GLY A 124     -13.406 -16.989  17.465  1.00 14.27           N  
ANISOU 1022  N   GLY A 124     1892   1604   1926   -201   -245    296       N  
ATOM   1023  CA  GLY A 124     -13.666 -18.266  16.833  1.00 14.71           C  
ANISOU 1023  CA  GLY A 124     1859   1666   2065    -47   -272    251       C  
ATOM   1024  C   GLY A 124     -14.812 -18.175  15.832  1.00 13.28           C  
ANISOU 1024  C   GLY A 124     1674   1515   1858     13   -188    193       C  
ATOM   1025  O   GLY A 124     -15.209 -17.093  15.384  1.00 13.62           O  
ANISOU 1025  O   GLY A 124     1783   1527   1864     39   -207    315       O  
ATOM   1026  N   ALA A 125     -15.329 -19.340  15.455  1.00 13.14           N  
ANISOU 1026  N   ALA A 125     1773   1475   1745   -118   -151    100       N  
ATOM   1027  CA  ALA A 125     -16.294 -19.408  14.365  1.00 13.84           C  
ANISOU 1027  CA  ALA A 125     2056   1505   1698     75    -20    -45       C  
ATOM   1028  C   ALA A 125     -17.584 -18.660  14.682  1.00 12.30           C  
ANISOU 1028  C   ALA A 125     1768   1361   1544    -66    -10     87       C  
ATOM   1029  O   ALA A 125     -18.203 -18.078  13.780  1.00 13.33           O  
ANISOU 1029  O   ALA A 125     2001   1488   1575    -24   -187    191       O  
ATOM   1030  CB  ALA A 125     -16.586 -20.867  14.027  1.00 15.18           C  
ANISOU 1030  CB  ALA A 125     2327   1562   1878     73    -36   -138       C  
ATOM   1031  N   CYS A 126     -18.039 -18.692  15.939  1.00 12.20           N  
ANISOU 1031  N   CYS A 126     1730   1362   1542    -87     74    162       N  
ATOM   1032  CA  CYS A 126     -19.278 -18.005  16.282  1.00 12.16           C  
ANISOU 1032  CA  CYS A 126     1690   1283   1646    -91    176    253       C  
ATOM   1033  C   CYS A 126     -19.114 -16.505  16.144  1.00 11.98           C  
ANISOU 1033  C   CYS A 126     1666   1358   1526    -58     70    211       C  
ATOM   1034  O   CYS A 126     -19.950 -15.833  15.525  1.00 12.60           O  
ANISOU 1034  O   CYS A 126     1721   1514   1551    -47    -18    228       O  
ATOM   1035  CB  CYS A 126     -19.706 -18.358  17.698  1.00 13.06           C  
ANISOU 1035  CB  CYS A 126     1860   1325   1776   -228    209    317       C  
ATOM   1036  SG  CYS A 126     -19.950 -20.160  17.842  1.00 13.66           S  
ANISOU 1036  SG  CYS A 126     1855   1453   1882   -194    100    172       S  
ATOM   1037  N   ALA A 127     -18.036 -15.961  16.712  1.00 11.81           N  
ANISOU 1037  N   ALA A 127     1688   1276   1521   -179    -15    203       N  
ATOM   1038  CA  ALA A 127     -17.807 -14.524  16.633  1.00 11.95           C  
ANISOU 1038  CA  ALA A 127     1765   1290   1484   -203      1    250       C  
ATOM   1039  C   ALA A 127     -17.517 -14.074  15.208  1.00 11.67           C  
ANISOU 1039  C   ALA A 127     1593   1376   1466    -61    -11    210       C  
ATOM   1040  O   ALA A 127     -17.979 -13.011  14.784  1.00 12.10           O  
ANISOU 1040  O   ALA A 127     1800   1272   1525    -21    -27    274       O  
ATOM   1041  CB  ALA A 127     -16.647 -14.154  17.549  1.00 13.33           C  
ANISOU 1041  CB  ALA A 127     2017   1500   1550   -275   -232    196       C  
ATOM   1042  N   GLN A 128     -16.746 -14.869  14.468  1.00 12.17           N  
ANISOU 1042  N   GLN A 128     1677   1465   1482     57    156    294       N  
ATOM   1043  CA  GLN A 128     -16.432 -14.512  13.060  1.00 13.10           C  
ANISOU 1043  CA  GLN A 128     1775   1609   1594     80    111    264       C  
ATOM   1044  C   GLN A 128     -17.721 -14.492  12.229  1.00 12.60           C  
ANISOU 1044  C   GLN A 128     1811   1476   1498    -46     35    235       C  
ATOM   1045  O   GLN A 128     -17.877 -13.575  11.417  1.00 12.34           O  
ANISOU 1045  O   GLN A 128     1811   1430   1449    -24    -23    198       O  
ATOM   1046  CB  GLN A 128     -15.432 -15.498  12.454  1.00 15.34           C  
ANISOU 1046  CB  GLN A 128     2145   1926   1759    392    290    437       C  
ATOM   1047  CG  GLN A 128     -14.976 -15.104  11.057  1.00 20.68           C  
ANISOU 1047  CG  GLN A 128     3009   2682   2165    635    514    390       C  
ATOM   1048  CD  GLN A 128     -13.849 -15.972  10.552  1.00 25.20           C  
ANISOU 1048  CD  GLN A 128     3651   3274   2650    944    601    367       C  
ATOM   1049  OE1 GLN A 128     -13.198 -16.683  11.311  1.00 27.74           O  
ANISOU 1049  OE1 GLN A 128     3747   3775   3016   1177    431    189       O  
ATOM   1050  NE2 GLN A 128     -13.634 -15.944   9.252  1.00 26.98           N  
ANISOU 1050  NE2 GLN A 128     4012   3479   2762    741    764    199       N  
ATOM   1051  N   GLY A 129     -18.602 -15.478  12.414  1.00 12.47           N  
ANISOU 1051  N   GLY A 129     1870   1384   1483   -183    -69    184       N  
ATOM   1052  CA  GLY A 129     -19.821 -15.491  11.628  1.00 12.72           C  
ANISOU 1052  CA  GLY A 129     1859   1448   1524    100   -120    207       C  
ATOM   1053  C   GLY A 129     -20.705 -14.311  11.954  1.00 12.13           C  
ANISOU 1053  C   GLY A 129     1770   1362   1477    -52    -69    246       C  
ATOM   1054  O   GLY A 129     -21.269 -13.679  11.055  1.00 12.58           O  
ANISOU 1054  O   GLY A 129     1822   1411   1545   -120   -118    178       O  
ATOM   1055  N   ALA A 130     -20.811 -13.969  13.244  1.00 11.64           N  
ANISOU 1055  N   ALA A 130     1582   1327   1513    -70    -78    160       N  
ATOM   1056  CA  ALA A 130     -21.636 -12.838  13.653  1.00 11.38           C  
ANISOU 1056  CA  ALA A 130     1604   1323   1398   -114    -82    237       C  
ATOM   1057  C   ALA A 130     -21.071 -11.525  13.120  1.00 11.06           C  
ANISOU 1057  C   ALA A 130     1621   1216   1366    -47     20    185       C  
ATOM   1058  O   ALA A 130     -21.815 -10.670  12.625  1.00 11.54           O  
ANISOU 1058  O   ALA A 130     1684   1312   1388    -30     56    176       O  
ATOM   1059  CB  ALA A 130     -21.785 -12.807  15.172  1.00 12.45           C  
ANISOU 1059  CB  ALA A 130     1893   1459   1378   -336     13    249       C  
ATOM   1060  N   MET A 131     -19.757 -11.335  13.214  1.00 10.87           N  
ANISOU 1060  N   MET A 131     1476   1320   1333   -140    101    240       N  
ATOM   1061  CA  MET A 131     -19.160 -10.108  12.702  1.00 10.81           C  
ANISOU 1061  CA  MET A 131     1472   1324   1312   -204    -30    211       C  
ATOM   1062  C   MET A 131     -19.303 -10.026  11.186  1.00 10.92           C  
ANISOU 1062  C   MET A 131     1497   1333   1319   -183   -187    188       C  
ATOM   1063  O   MET A 131     -19.560  -8.948  10.649  1.00 11.70           O  
ANISOU 1063  O   MET A 131     1601   1386   1459   -157   -109    342       O  
ATOM   1064  CB  MET A 131     -17.698 -10.030  13.142  1.00 11.71           C  
ANISOU 1064  CB  MET A 131     1540   1352   1555   -153     -8    164       C  
ATOM   1065  CG  MET A 131     -17.068  -8.688  12.796  1.00 13.91           C  
ANISOU 1065  CG  MET A 131     1921   1490   1874   -184     28     69       C  
ATOM   1066  SD  MET A 131     -17.777  -7.261  13.645  1.00 15.56           S  
ANISOU 1066  SD  MET A 131     1971   1729   2211   -228    -30    -52       S  
ATOM   1067  CE  MET A 131     -17.306  -7.676  15.265  1.00 16.69           C  
ANISOU 1067  CE  MET A 131     2232   2081   2028    324    412    252       C  
ATOM   1068  N   ASN A 132     -19.184 -11.167  10.510  1.00 11.63           N  
ANISOU 1068  N   ASN A 132     1688   1413   1318    -60    -54    127       N  
ATOM   1069  CA  ASN A 132     -19.367 -11.168   9.035  1.00 12.46           C  
ANISOU 1069  CA  ASN A 132     1853   1507   1373     -4    -32    104       C  
ATOM   1070  C   ASN A 132     -20.786 -10.682   8.719  1.00 11.65           C  
ANISOU 1070  C   ASN A 132     1845   1286   1295    -28     13    198       C  
ATOM   1071  O   ASN A 132     -20.938  -9.864   7.802  1.00 11.89           O  
ANISOU 1071  O   ASN A 132     1786   1327   1403      0    -28    160       O  
ATOM   1072  CB  ASN A 132     -19.062 -12.536   8.426  1.00 15.34           C  
ANISOU 1072  CB  ASN A 132     2329   1948   1551     98    113   -116       C  
ATOM   1073  CG  ASN A 132     -17.597 -12.682   8.081  1.00 21.28           C  
ANISOU 1073  CG  ASN A 132     3260   2702   2123    341    209   -250       C  
ATOM   1074  OD1 ASN A 132     -16.954 -11.715   7.696  1.00 24.91           O  
ANISOU 1074  OD1 ASN A 132     3525   3262   2678    153    256   -605       O  
ATOM   1075  ND2 ASN A 132     -17.075 -13.887   8.202  1.00 23.99           N  
ANISOU 1075  ND2 ASN A 132     3762   3117   2237    726    257   -140       N  
ATOM   1076  N   LYS A 133     -21.781 -11.163   9.467  1.00 12.00           N  
ANISOU 1076  N   LYS A 133     1717   1394   1448   -132    -93    227       N  
ATOM   1077  CA  LYS A 133     -23.151 -10.740   9.222  1.00 12.28           C  
ANISOU 1077  CA  LYS A 133     1726   1340   1600   -265   -189    284       C  
ATOM   1078  C   LYS A 133     -23.356  -9.266   9.531  1.00 11.40           C  
ANISOU 1078  C   LYS A 133     1526   1281   1524   -285   -142    243       C  
ATOM   1079  O   LYS A 133     -24.055  -8.577   8.781  1.00 12.19           O  
ANISOU 1079  O   LYS A 133     1660   1408   1564   -118   -239    220       O  
ATOM   1080  CB  LYS A 133     -24.119 -11.557  10.056  1.00 14.38           C  
ANISOU 1080  CB  LYS A 133     2037   1566   1862   -545   -185    285       C  
ATOM   1081  CG  LYS A 133     -24.362 -12.956   9.552  1.00 17.57           C  
ANISOU 1081  CG  LYS A 133     2579   1948   2151   -701   -206    381       C  
ATOM   1082  CD  LYS A 133     -25.618 -13.507  10.246  1.00 20.65           C  
ANISOU 1082  CD  LYS A 133     2994   2431   2420   -904   -192    387       C  
ATOM   1083  CE  LYS A 133     -25.937 -14.863   9.779  1.00 23.28           C  
ANISOU 1083  CE  LYS A 133     3229   2925   2690   -887   -289    370       C  
ATOM   1084  NZ  LYS A 133     -27.211 -15.272  10.431  1.00 23.87           N  
ANISOU 1084  NZ  LYS A 133     3198   3141   2732   -948   -317    417       N  
ATOM   1085  N   ALA A 134     -22.772  -8.764  10.626  1.00 11.04           N  
ANISOU 1085  N   ALA A 134     1463   1339   1393   -182   -120    161       N  
ATOM   1086  CA  ALA A 134     -22.951  -7.357  10.965  1.00 11.28           C  
ANISOU 1086  CA  ALA A 134     1591   1278   1418   -131     -2    107       C  
ATOM   1087  C   ALA A 134     -22.349  -6.471   9.890  1.00 10.20           C  
ANISOU 1087  C   ALA A 134     1362   1167   1346    -37   -134    132       C  
ATOM   1088  O   ALA A 134     -22.921  -5.442   9.522  1.00 11.27           O  
ANISOU 1088  O   ALA A 134     1445   1369   1467    -32    -90    189       O  
ATOM   1089  CB  ALA A 134     -22.330  -7.059  12.334  1.00 11.81           C  
ANISOU 1089  CB  ALA A 134     1654   1493   1341   -296    -52    177       C  
ATOM   1090  N   LEU A 135     -21.164  -6.838   9.392  1.00 10.51           N  
ANISOU 1090  N   LEU A 135     1393   1327   1275    -71    -12    130       N  
ATOM   1091  CA  LEU A 135     -20.533  -6.038   8.341  1.00 11.00           C  
ANISOU 1091  CA  LEU A 135     1406   1456   1317     30    -56    297       C  
ATOM   1092  C   LEU A 135     -21.316  -6.150   7.035  1.00 11.04           C  
ANISOU 1092  C   LEU A 135     1470   1364   1361     -3    -33    296       C  
ATOM   1093  O   LEU A 135     -21.392  -5.179   6.267  1.00 11.03           O  
ANISOU 1093  O   LEU A 135     1500   1346   1344    -32      5    272       O  
ATOM   1094  CB  LEU A 135     -19.072  -6.463   8.164  1.00 11.38           C  
ANISOU 1094  CB  LEU A 135     1449   1448   1428    -14   -118    236       C  
ATOM   1095  CG  LEU A 135     -18.179  -6.187   9.379  1.00 12.44           C  
ANISOU 1095  CG  LEU A 135     1488   1571   1666   -114   -198    185       C  
ATOM   1096  CD1 LEU A 135     -16.790  -6.789   9.143  1.00 13.63           C  
ANISOU 1096  CD1 LEU A 135     1491   2042   1645   -179   -101    325       C  
ATOM   1097  CD2 LEU A 135     -18.045  -4.680   9.685  1.00 15.19           C  
ANISOU 1097  CD2 LEU A 135     1982   1641   2149   -258   -534    -48       C  
ATOM   1098  N   GLU A 136     -21.896  -7.323   6.755  1.00 11.13           N  
ANISOU 1098  N   GLU A 136     1532   1326   1369   -101   -216     84       N  
ATOM   1099  CA  GLU A 136     -22.734  -7.465   5.571  1.00 12.04           C  
ANISOU 1099  CA  GLU A 136     1689   1312   1575    -62   -287     29       C  
ATOM   1100  C   GLU A 136     -23.961  -6.567   5.650  1.00 11.47           C  
ANISOU 1100  C   GLU A 136     1501   1352   1503    -45   -138    120       C  
ATOM   1101  O   GLU A 136     -24.331  -5.925   4.652  1.00 12.18           O  
ANISOU 1101  O   GLU A 136     1716   1478   1434     19   -153    140       O  
ATOM   1102  CB  GLU A 136     -23.137  -8.925   5.410  1.00 13.76           C  
ANISOU 1102  CB  GLU A 136     2009   1419   1798   -150   -449   -151       C  
ATOM   1103  CG  GLU A 136     -23.970  -9.178   4.180  1.00 17.37           C  
ANISOU 1103  CG  GLU A 136     2604   1764   2232   -204   -663   -190       C  
ATOM   1104  CD  GLU A 136     -24.433 -10.632   4.096  1.00 22.00           C  
ANISOU 1104  CD  GLU A 136     3405   2154   2799   -240   -831   -123       C  
ATOM   1105  OE1 GLU A 136     -24.064 -11.457   4.953  1.00 24.51           O  
ANISOU 1105  OE1 GLU A 136     3823   2281   3207   -438   -764    -47       O  
ATOM   1106  OE2 GLU A 136     -25.198 -10.949   3.216  1.00 24.37           O  
ANISOU 1106  OE2 GLU A 136     3761   2380   3117   -300   -843    -95       O  
ATOM   1107  N   LEU A 137     -24.605  -6.521   6.827  1.00 11.66           N  
ANISOU 1107  N   LEU A 137     1443   1430   1556    -50    -49     87       N  
ATOM   1108  CA  LEU A 137     -25.758  -5.643   7.014  1.00 12.11           C  
ANISOU 1108  CA  LEU A 137     1472   1561   1567    -95     -2    269       C  
ATOM   1109  C   LEU A 137     -25.360  -4.190   6.787  1.00 11.34           C  
ANISOU 1109  C   LEU A 137     1441   1471   1395   -116    -79    239       C  
ATOM   1110  O   LEU A 137     -26.065  -3.435   6.102  1.00 12.21           O  
ANISOU 1110  O   LEU A 137     1557   1599   1482    -19    -81    243       O  
ATOM   1111  CB  LEU A 137     -26.322  -5.849   8.421  1.00 13.26           C  
ANISOU 1111  CB  LEU A 137     1525   1755   1757    -67    143    295       C  
ATOM   1112  CG  LEU A 137     -27.480  -4.905   8.785  1.00 14.93           C  
ANISOU 1112  CG  LEU A 137     1694   2083   1896     77     39    199       C  
ATOM   1113  CD1 LEU A 137     -28.694  -5.108   7.852  1.00 16.30           C  
ANISOU 1113  CD1 LEU A 137     1697   2325   2172     38   -141    122       C  
ATOM   1114  CD2 LEU A 137     -27.821  -5.112  10.250  1.00 16.44           C  
ANISOU 1114  CD2 LEU A 137     2200   2111   1937    110    174    271       C  
ATOM   1115  N   PHE A 138     -24.241  -3.773   7.385  1.00 11.13           N  
ANISOU 1115  N   PHE A 138     1374   1459   1397   -135   -113    112       N  
ATOM   1116  CA  PHE A 138     -23.709  -2.427   7.187  1.00 11.37           C  
ANISOU 1116  CA  PHE A 138     1531   1433   1356   -131   -107     81       C  
ATOM   1117  C   PHE A 138     -23.539  -2.126   5.698  1.00 10.67           C  
ANISOU 1117  C   PHE A 138     1372   1438   1244    -58   -178     74       C  
ATOM   1118  O   PHE A 138     -23.990  -1.086   5.204  1.00 11.06           O  
ANISOU 1118  O   PHE A 138     1498   1452   1253     91   -166    173       O  
ATOM   1119  CB  PHE A 138     -22.382  -2.361   7.970  1.00 11.42           C  
ANISOU 1119  CB  PHE A 138     1524   1406   1410   -149   -183     43       C  
ATOM   1120  CG  PHE A 138     -21.521  -1.141   7.731  1.00 12.30           C  
ANISOU 1120  CG  PHE A 138     1565   1485   1624   -113   -147     77       C  
ATOM   1121  CD1 PHE A 138     -20.422  -1.213   6.899  1.00 14.24           C  
ANISOU 1121  CD1 PHE A 138     1460   1902   2049   -144   -135    126       C  
ATOM   1122  CD2 PHE A 138     -21.731   0.032   8.442  1.00 14.20           C  
ANISOU 1122  CD2 PHE A 138     1939   1601   1857    -30    -99    -31       C  
ATOM   1123  CE1 PHE A 138     -19.580  -0.146   6.744  1.00 15.56           C  
ANISOU 1123  CE1 PHE A 138     1779   1911   2223   -327   -129    100       C  
ATOM   1124  CE2 PHE A 138     -20.866   1.125   8.253  1.00 15.85           C  
ANISOU 1124  CE2 PHE A 138     2157   1717   2149   -228   -102     61       C  
ATOM   1125  CZ  PHE A 138     -19.814   1.000   7.422  1.00 16.71           C  
ANISOU 1125  CZ  PHE A 138     2194   1902   2255   -332   -175     35       C  
ATOM   1126  N   ARG A 139     -22.882  -3.024   4.959  1.00 10.91           N  
ANISOU 1126  N   ARG A 139     1391   1520   1236    -95     -1     13       N  
ATOM   1127  CA  ARG A 139     -22.671  -2.786   3.529  1.00 10.88           C  
ANISOU 1127  CA  ARG A 139     1384   1493   1257     23   -156     14       C  
ATOM   1128  C   ARG A 139     -23.968  -2.727   2.750  1.00 11.05           C  
ANISOU 1128  C   ARG A 139     1496   1442   1262     86   -151     66       C  
ATOM   1129  O   ARG A 139     -24.115  -1.888   1.847  1.00 11.73           O  
ANISOU 1129  O   ARG A 139     1548   1545   1363     38   -154    206       O  
ATOM   1130  CB  ARG A 139     -21.758  -3.843   2.925  1.00 11.21           C  
ANISOU 1130  CB  ARG A 139     1407   1568   1284     34    -57    105       C  
ATOM   1131  CG  ARG A 139     -20.354  -3.867   3.485  1.00 11.68           C  
ANISOU 1131  CG  ARG A 139     1407   1631   1400     86    -33    160       C  
ATOM   1132  CD  ARG A 139     -19.433  -4.698   2.610  1.00 11.92           C  
ANISOU 1132  CD  ARG A 139     1485   1563   1481    -55     13    167       C  
ATOM   1133  NE  ARG A 139     -19.928  -6.045   2.386  1.00 11.81           N  
ANISOU 1133  NE  ARG A 139     1532   1495   1461     43     90    112       N  
ATOM   1134  CZ  ARG A 139     -19.783  -7.071   3.222  1.00 12.21           C  
ANISOU 1134  CZ  ARG A 139     1595   1495   1549   -121      2    -13       C  
ATOM   1135  NH1 ARG A 139     -20.342  -8.223   2.909  1.00 14.16           N  
ANISOU 1135  NH1 ARG A 139     1986   1659   1735   -122     49   -146       N  
ATOM   1136  NH2 ARG A 139     -19.064  -6.958   4.337  1.00 12.82           N  
ANISOU 1136  NH2 ARG A 139     1717   1594   1558     14     64    171       N  
ATOM   1137  N   LYS A 140     -24.910  -3.622   3.057  1.00 10.93           N  
ANISOU 1137  N   LYS A 140     1334   1427   1393    -15   -114    -44       N  
ATOM   1138  CA  LYS A 140     -26.182  -3.625   2.327  1.00 12.13           C  
ANISOU 1138  CA  LYS A 140     1523   1449   1639    -89   -206     59       C  
ATOM   1139  C   LYS A 140     -26.949  -2.336   2.573  1.00 11.99           C  
ANISOU 1139  C   LYS A 140     1534   1490   1530     -3   -109    127       C  
ATOM   1140  O   LYS A 140     -27.576  -1.785   1.663  1.00 12.13           O  
ANISOU 1140  O   LYS A 140     1449   1650   1509    -27   -223    218       O  
ATOM   1141  CB  LYS A 140     -27.004  -4.843   2.753  1.00 13.99           C  
ANISOU 1141  CB  LYS A 140     1829   1428   2060   -198   -277    -16       C  
ATOM   1142  CG  LYS A 140     -26.530  -6.127   2.090  1.00 16.70           C  
ANISOU 1142  CG  LYS A 140     2353   1610   2382    -88   -492     49       C  
ATOM   1143  CD  LYS A 140     -27.290  -7.332   2.554  1.00 20.42           C  
ANISOU 1143  CD  LYS A 140     2961   1971   2828   -301   -467     32       C  
ATOM   1144  CE  LYS A 140     -26.869  -8.566   1.788  1.00 23.08           C  
ANISOU 1144  CE  LYS A 140     3404   2249   3117   -345   -516      3       C  
ATOM   1145  NZ  LYS A 140     -27.483  -9.806   2.332  1.00 25.89           N  
ANISOU 1145  NZ  LYS A 140     3837   2618   3381   -390   -385     23       N  
ATOM   1146  N   ASP A 141     -26.933  -1.847   3.814  1.00 11.37           N  
ANISOU 1146  N   ASP A 141     1347   1469   1503    -70     17     61       N  
ATOM   1147  CA  ASP A 141     -27.644  -0.613   4.105  1.00 12.02           C  
ANISOU 1147  CA  ASP A 141     1439   1585   1544    -26    -79     40       C  
ATOM   1148  C   ASP A 141     -26.974   0.584   3.441  1.00 12.06           C  
ANISOU 1148  C   ASP A 141     1455   1540   1588     56   -162    165       C  
ATOM   1149  O   ASP A 141     -27.661   1.487   2.959  1.00 13.36           O  
ANISOU 1149  O   ASP A 141     1521   1711   1845    124   -200    159       O  
ATOM   1150  CB  ASP A 141     -27.817  -0.468   5.608  1.00 13.31           C  
ANISOU 1150  CB  ASP A 141     1558   1949   1549   -130    -11   -174       C  
ATOM   1151  CG  ASP A 141     -28.915  -1.391   6.163  1.00 15.43           C  
ANISOU 1151  CG  ASP A 141     1822   2381   1660   -268    -66   -289       C  
ATOM   1152  OD1 ASP A 141     -29.678  -2.003   5.394  1.00 16.62           O  
ANISOU 1152  OD1 ASP A 141     1990   2506   1819   -366    -47   -155       O  
ATOM   1153  OD2 ASP A 141     -29.044  -1.462   7.392  1.00 17.26           O  
ANISOU 1153  OD2 ASP A 141     2170   2581   1808   -386    -67   -266       O  
ATOM   1154  N   ILE A 142     -25.641   0.604   3.396  1.00 11.57           N  
ANISOU 1154  N   ILE A 142     1367   1472   1556     45      0    208       N  
ATOM   1155  CA  ILE A 142     -24.968   1.649   2.626  1.00 11.92           C  
ANISOU 1155  CA  ILE A 142     1401   1643   1486    -67   -222    224       C  
ATOM   1156  C   ILE A 142     -25.333   1.559   1.162  1.00 11.66           C  
ANISOU 1156  C   ILE A 142     1345   1570   1514     91   -141    149       C  
ATOM   1157  O   ILE A 142     -25.612   2.581   0.511  1.00 12.14           O  
ANISOU 1157  O   ILE A 142     1489   1491   1634    109   -199    290       O  
ATOM   1158  CB  ILE A 142     -23.448   1.571   2.830  1.00 12.39           C  
ANISOU 1158  CB  ILE A 142     1456   1694   1556   -211   -240    132       C  
ATOM   1159  CG1 ILE A 142     -23.132   1.940   4.273  1.00 14.17           C  
ANISOU 1159  CG1 ILE A 142     1710   1882   1791   -208   -317     54       C  
ATOM   1160  CG2 ILE A 142     -22.737   2.458   1.809  1.00 12.59           C  
ANISOU 1160  CG2 ILE A 142     1477   1668   1640   -159   -121    172       C  
ATOM   1161  CD1 ILE A 142     -21.713   1.700   4.616  1.00 15.65           C  
ANISOU 1161  CD1 ILE A 142     1951   2044   1952     23   -325     22       C  
ATOM   1162  N   ALA A 143     -25.331   0.343   0.610  1.00 11.61           N  
ANISOU 1162  N   ALA A 143     1496   1553   1361     78   -176     54       N  
ATOM   1163  CA  ALA A 143     -25.654   0.178  -0.802  1.00 12.77           C  
ANISOU 1163  CA  ALA A 143     1732   1667   1453     43   -310    191       C  
ATOM   1164  C   ALA A 143     -27.045   0.701  -1.138  1.00 12.96           C  
ANISOU 1164  C   ALA A 143     1605   1812   1506    -31   -341    308       C  
ATOM   1165  O   ALA A 143     -27.262   1.233  -2.235  1.00 13.31           O  
ANISOU 1165  O   ALA A 143     1641   1887   1530     13   -308    288       O  
ATOM   1166  CB  ALA A 143     -25.500  -1.285  -1.196  1.00 13.76           C  
ANISOU 1166  CB  ALA A 143     1894   1729   1604     95   -187    154       C  
ATOM   1167  N   ALA A 144     -28.000   0.538  -0.224  1.00 13.20           N  
ANISOU 1167  N   ALA A 144     1428   1945   1644    -14   -192    335       N  
ATOM   1168  CA  ALA A 144     -29.328   1.070  -0.472  1.00 13.97           C  
ANISOU 1168  CA  ALA A 144     1514   2015   1780     44   -140    376       C  
ATOM   1169  C   ALA A 144     -29.287   2.580  -0.624  1.00 13.51           C  
ANISOU 1169  C   ALA A 144     1485   1964   1683     74   -175    255       C  
ATOM   1170  O   ALA A 144     -29.986   3.145  -1.477  1.00 14.56           O  
ANISOU 1170  O   ALA A 144     1562   2126   1845    100   -349    404       O  
ATOM   1171  CB  ALA A 144     -30.276   0.646   0.661  1.00 15.55           C  
ANISOU 1171  CB  ALA A 144     1726   2156   2027    -54    -10    457       C  
ATOM   1172  N   LYS A 145     -28.492   3.252   0.207  1.00 12.81           N  
ANISOU 1172  N   LYS A 145     1451   1810   1607     95    -68    130       N  
ATOM   1173  CA  LYS A 145     -28.341   4.696   0.078  1.00 13.53           C  
ANISOU 1173  CA  LYS A 145     1502   1876   1762    198   -117    101       C  
ATOM   1174  C   LYS A 145     -27.610   5.072  -1.200  1.00 13.44           C  
ANISOU 1174  C   LYS A 145     1400   1901   1804    302   -148    236       C  
ATOM   1175  O   LYS A 145     -27.973   6.062  -1.858  1.00 14.17           O  
ANISOU 1175  O   LYS A 145     1508   1936   1940    294   -150    299       O  
ATOM   1176  CB  LYS A 145     -27.598   5.290   1.272  1.00 14.25           C  
ANISOU 1176  CB  LYS A 145     1578   2001   1836    126   -151     60       C  
ATOM   1177  CG  LYS A 145     -28.218   5.072   2.638  1.00 16.51           C  
ANISOU 1177  CG  LYS A 145     1942   2289   2041    129   -117    177       C  
ATOM   1178  CD  LYS A 145     -29.629   5.622   2.695  1.00 17.49           C  
ANISOU 1178  CD  LYS A 145     1855   2644   2144    -75     66     30       C  
ATOM   1179  CE  LYS A 145     -30.168   5.511   4.127  1.00 18.60           C  
ANISOU 1179  CE  LYS A 145     1883   2872   2312    -21    285   -133       C  
ATOM   1180  NZ  LYS A 145     -31.552   6.014   4.177  1.00 19.35           N  
ANISOU 1180  NZ  LYS A 145     1902   3013   2438    -87    259   -123       N  
ATOM   1181  N   TYR A 146     -26.580   4.299  -1.566  1.00 12.79           N  
ANISOU 1181  N   TYR A 146     1331   1839   1689    173     37    309       N  
ATOM   1182  CA  TYR A 146     -25.915   4.544  -2.841  1.00 13.06           C  
ANISOU 1182  CA  TYR A 146     1479   1925   1557    173    -16    347       C  
ATOM   1183  C   TYR A 146     -26.910   4.482  -3.987  1.00 13.64           C  
ANISOU 1183  C   TYR A 146     1574   2053   1557     11    -78    437       C  
ATOM   1184  O   TYR A 146     -26.868   5.314  -4.902  1.00 15.60           O  
ANISOU 1184  O   TYR A 146     1828   2363   1736    -26    -89    583       O  
ATOM   1185  CB  TYR A 146     -24.827   3.501  -3.083  1.00 13.10           C  
ANISOU 1185  CB  TYR A 146     1481   1914   1585    102   -142    268       C  
ATOM   1186  CG  TYR A 146     -23.526   3.696  -2.358  1.00 12.30           C  
ANISOU 1186  CG  TYR A 146     1345   1809   1519     90    -41    100       C  
ATOM   1187  CD1 TYR A 146     -22.417   2.985  -2.765  1.00 14.81           C  
ANISOU 1187  CD1 TYR A 146     1631   2197   1799    115   -140   -198       C  
ATOM   1188  CD2 TYR A 146     -23.372   4.557  -1.290  1.00 11.76           C  
ANISOU 1188  CD2 TYR A 146     1415   1704   1348     21    -38    122       C  
ATOM   1189  CE1 TYR A 146     -21.193   3.137  -2.137  1.00 14.75           C  
ANISOU 1189  CE1 TYR A 146     1549   2220   1834    171   -117   -291       C  
ATOM   1190  CE2 TYR A 146     -22.137   4.741  -0.656  1.00 11.86           C  
ANISOU 1190  CE2 TYR A 146     1447   1639   1421     92     97    101       C  
ATOM   1191  CZ  TYR A 146     -21.052   4.066  -1.133  1.00 12.35           C  
ANISOU 1191  CZ  TYR A 146     1314   1844   1535     62    -85   -179       C  
ATOM   1192  OH  TYR A 146     -19.832   4.307  -0.516  1.00 13.21           O  
ANISOU 1192  OH  TYR A 146     1438   1867   1712     84    -83   -256       O  
ATOM   1193  N   LYS A 147     -27.801   3.489  -3.975  1.00 13.96           N  
ANISOU 1193  N   LYS A 147     1519   2143   1642     54   -288    421       N  
ATOM   1194  CA  LYS A 147     -28.768   3.356  -5.061  1.00 16.16           C  
ANISOU 1194  CA  LYS A 147     1914   2321   1903    101   -536    464       C  
ATOM   1195  C   LYS A 147     -29.708   4.551  -5.103  1.00 16.03           C  
ANISOU 1195  C   LYS A 147     1737   2449   1905    159   -329    516       C  
ATOM   1196  O   LYS A 147     -30.033   5.051  -6.191  1.00 16.97           O  
ANISOU 1196  O   LYS A 147     1945   2598   1906    209   -428    550       O  
ATOM   1197  CB  LYS A 147     -29.532   2.052  -4.881  1.00 19.10           C  
ANISOU 1197  CB  LYS A 147     2186   2659   2410   -120   -815    366       C  
ATOM   1198  CG  LYS A 147     -28.731   0.799  -5.199  1.00 25.02           C  
ANISOU 1198  CG  LYS A 147     3264   3170   3072   -188   -743    260       C  
ATOM   1199  CD  LYS A 147     -29.573  -0.473  -4.986  1.00 29.38           C  
ANISOU 1199  CD  LYS A 147     4076   3520   3567   -150   -814    202       C  
ATOM   1200  CE  LYS A 147     -28.798  -1.725  -5.367  1.00 32.20           C  
ANISOU 1200  CE  LYS A 147     4626   3763   3846    -64   -884    162       C  
ATOM   1201  NZ  LYS A 147     -27.637  -1.976  -4.480  1.00 33.84           N  
ANISOU 1201  NZ  LYS A 147     4983   3903   3973    -32   -902    150       N  
ATOM   1202  N   GLU A 148     -30.119   5.061  -3.932  1.00 15.99           N  
ANISOU 1202  N   GLU A 148     1492   2564   2020    180   -203    545       N  
ATOM   1203  CA  GLU A 148     -30.980   6.237  -3.910  1.00 16.55           C  
ANISOU 1203  CA  GLU A 148     1588   2621   2079    317   -103    597       C  
ATOM   1204  C   GLU A 148     -30.301   7.422  -4.544  1.00 17.03           C  
ANISOU 1204  C   GLU A 148     1774   2538   2158    395    -82    647       C  
ATOM   1205  O   GLU A 148     -30.965   8.255  -5.153  1.00 19.40           O  
ANISOU 1205  O   GLU A 148     2136   2703   2532    538    -53    876       O  
ATOM   1206  CB  GLU A 148     -31.384   6.570  -2.478  1.00 17.58           C  
ANISOU 1206  CB  GLU A 148     1720   2830   2129    205     40    599       C  
ATOM   1207  CG  GLU A 148     -32.278   5.534  -1.913  1.00 18.03           C  
ANISOU 1207  CG  GLU A 148     1651   3033   2166      8      3    569       C  
ATOM   1208  CD  GLU A 148     -32.584   5.749  -0.452  1.00 19.41           C  
ANISOU 1208  CD  GLU A 148     1903   3193   2278   -173     -7    511       C  
ATOM   1209  OE1 GLU A 148     -33.379   4.977   0.078  1.00 21.05           O  
ANISOU 1209  OE1 GLU A 148     2134   3420   2443   -331     -7    455       O  
ATOM   1210  OE2 GLU A 148     -31.970   6.617   0.204  1.00 20.94           O  
ANISOU 1210  OE2 GLU A 148     2267   3304   2385   -135     44    484       O  
ATOM   1211  N   LEU A 149     -28.991   7.525  -4.421  1.00 16.34           N  
ANISOU 1211  N   LEU A 149     1811   2342   2055    243     60    473       N  
ATOM   1212  CA  LEU A 149     -28.227   8.608  -5.024  1.00 16.98           C  
ANISOU 1212  CA  LEU A 149     2083   2265   2104    331     35    443       C  
ATOM   1213  C   LEU A 149     -27.845   8.327  -6.468  1.00 18.17           C  
ANISOU 1213  C   LEU A 149     2393   2417   2094    298    163    525       C  
ATOM   1214  O   LEU A 149     -27.248   9.194  -7.126  1.00 20.65           O  
ANISOU 1214  O   LEU A 149     3078   2484   2282    117    281    510       O  
ATOM   1215  CB  LEU A 149     -26.952   8.834  -4.201  1.00 17.90           C  
ANISOU 1215  CB  LEU A 149     2056   2425   2320    277    -13    198       C  
ATOM   1216  CG  LEU A 149     -27.174   9.509  -2.849  1.00 19.34           C  
ANISOU 1216  CG  LEU A 149     2213   2725   2412    294   -252     88       C  
ATOM   1217  CD1 LEU A 149     -26.015   9.279  -1.968  1.00 20.41           C  
ANISOU 1217  CD1 LEU A 149     2287   2985   2482     79   -388     77       C  
ATOM   1218  CD2 LEU A 149     -27.398  11.019  -3.078  1.00 20.37           C  
ANISOU 1218  CD2 LEU A 149     2375   2784   2582    360   -154    -44       C  
ATOM   1219  N   GLY A 150     -28.142   7.149  -6.992  1.00 19.04           N  
ANISOU 1219  N   GLY A 150     2408   2809   2016    521    -73    625       N  
ATOM   1220  CA  GLY A 150     -27.645   6.832  -8.323  1.00 21.62           C  
ANISOU 1220  CA  GLY A 150     2841   3302   2071    601     32    717       C  
ATOM   1221  C   GLY A 150     -26.148   6.600  -8.416  1.00 22.72           C  
ANISOU 1221  C   GLY A 150     2886   3571   2175    835    143    863       C  
ATOM   1222  O   GLY A 150     -25.595   6.663  -9.531  1.00 24.59           O  
ANISOU 1222  O   GLY A 150     3222   3831   2289    767    268    806       O  
ATOM   1223  N   TYR A 151     -25.461   6.360  -7.286  1.00 22.18           N  
ANISOU 1223  N   TYR A 151     2661   3454   2311   1078    127    873       N  
ATOM   1224  CA  TYR A 151     -24.011   6.139  -7.304  1.00 23.40           C  
ANISOU 1224  CA  TYR A 151     2904   3502   2485    933     21    760       C  
ATOM   1225  C   TYR A 151     -23.742   4.695  -7.666  1.00 25.65           C  
ANISOU 1225  C   TYR A 151     3403   3555   2787    758   -199    764       C  
ATOM   1226  O   TYR A 151     -24.290   3.808  -7.024  1.00 27.39           O  
ANISOU 1226  O   TYR A 151     3733   3692   2980    596   -109    639       O  
ATOM   1227  CB  TYR A 151     -23.357   6.541  -5.976  1.00 22.52           C  
ANISOU 1227  CB  TYR A 151     2691   3523   2342    662    150    713       C  
ATOM   1228  CG  TYR A 151     -21.880   6.195  -5.878  1.00 21.86           C  
ANISOU 1228  CG  TYR A 151     2484   3585   2238    546     77    667       C  
ATOM   1229  CD1 TYR A 151     -20.970   6.640  -6.851  1.00 22.19           C  
ANISOU 1229  CD1 TYR A 151     2538   3651   2243    610     35    761       C  
ATOM   1230  CD2 TYR A 151     -21.391   5.453  -4.809  1.00 21.78           C  
ANISOU 1230  CD2 TYR A 151     2384   3611   2279    498     -9    449       C  
ATOM   1231  CE1 TYR A 151     -19.606   6.339  -6.762  1.00 22.26           C  
ANISOU 1231  CE1 TYR A 151     2417   3738   2302    556     -5    641       C  
ATOM   1232  CE2 TYR A 151     -20.031   5.142  -4.719  1.00 22.04           C  
ANISOU 1232  CE2 TYR A 151     2365   3683   2327    461    -23    349       C  
ATOM   1233  CZ  TYR A 151     -19.153   5.593  -5.680  1.00 22.06           C  
ANISOU 1233  CZ  TYR A 151     2266   3813   2303    465    -34    450       C  
ATOM   1234  OH  TYR A 151     -17.824   5.254  -5.572  1.00 22.70           O  
ANISOU 1234  OH  TYR A 151     2292   3952   2383    255    -99    259       O  
TER    1235      TYR A 151                                                      
HETATM 1236  N   NO3 A 201     -16.129 -16.874  19.493  1.00 16.86           N  
ANISOU 1236  N   NO3 A 201     2190   2041   2176    -41    -27    366       N  
HETATM 1237  O1  NO3 A 201     -17.086 -16.532  20.247  1.00 17.95           O  
ANISOU 1237  O1  NO3 A 201     2444   2157   2219     95    220    407       O  
HETATM 1238  O2  NO3 A 201     -14.982 -16.367  19.697  1.00 17.51           O  
ANISOU 1238  O2  NO3 A 201     2163   2331   2161   -279   -186    318       O  
HETATM 1239  O3  NO3 A 201     -16.334 -17.705  18.538  1.00 16.42           O  
ANISOU 1239  O3  NO3 A 201     2276   1764   2198     50   -172    192       O  
HETATM 1240  CHA HEM A 202     -13.739   9.413   6.165  1.00 10.51           C  
ANISOU 1240  CHA HEM A 202     1404   1397   1193     32    188     77       C  
HETATM 1241  CHB HEM A 202     -16.039   5.828   8.426  1.00  9.98           C  
ANISOU 1241  CHB HEM A 202     1398   1256   1137    -64    112     22       C  
HETATM 1242  CHC HEM A 202     -14.667   2.742   4.967  1.00 10.01           C  
ANISOU 1242  CHC HEM A 202     1295   1355   1153     79     56    102       C  
HETATM 1243  CHD HEM A 202     -12.444   6.349   2.665  1.00  9.99           C  
ANISOU 1243  CHD HEM A 202     1413   1244   1140     43    -36      7       C  
HETATM 1244  C1A HEM A 202     -14.544   8.747   7.050  1.00 10.50           C  
ANISOU 1244  C1A HEM A 202     1544   1278   1168     96    121     66       C  
HETATM 1245  C2A HEM A 202     -15.204   9.298   8.195  1.00 11.13           C  
ANISOU 1245  C2A HEM A 202     1599   1356   1275    104    202    -34       C  
HETATM 1246  C3A HEM A 202     -15.794   8.288   8.841  1.00 11.11           C  
ANISOU 1246  C3A HEM A 202     1517   1404   1299     89    219     34       C  
HETATM 1247  C4A HEM A 202     -15.572   7.074   8.101  1.00 10.45           C  
ANISOU 1247  C4A HEM A 202     1485   1309   1176     15    150     24       C  
HETATM 1248  CMA HEM A 202     -16.601   8.376  10.149  1.00 12.73           C  
ANISOU 1248  CMA HEM A 202     1852   1618   1368     39    316    -55       C  
HETATM 1249  CAA HEM A 202     -15.209  10.774   8.588  1.00 11.81           C  
ANISOU 1249  CAA HEM A 202     1734   1430   1324     84    216    -88       C  
HETATM 1250  CBA HEM A 202     -16.607  11.420   8.336  1.00 12.41           C  
ANISOU 1250  CBA HEM A 202     1826   1590   1300    215     90    -23       C  
HETATM 1251  CGA HEM A 202     -17.084  11.268   6.925  1.00 13.22           C  
ANISOU 1251  CGA HEM A 202     2003   1593   1427     99    149     10       C  
HETATM 1252  O1A HEM A 202     -16.398  11.765   6.002  1.00 14.40           O  
ANISOU 1252  O1A HEM A 202     2250   1805   1416    207    221     76       O  
HETATM 1253  O2A HEM A 202     -18.149  10.661   6.684  1.00 14.59           O  
ANISOU 1253  O2A HEM A 202     2110   1906   1526   -110   -118    -37       O  
HETATM 1254  C1B HEM A 202     -15.872   4.671   7.698  1.00  9.72           C  
ANISOU 1254  C1B HEM A 202     1291   1307   1095      8     83    126       C  
HETATM 1255  C2B HEM A 202     -16.318   3.361   8.092  1.00 10.11           C  
ANISOU 1255  C2B HEM A 202     1342   1372   1128     11     63    124       C  
HETATM 1256  C3B HEM A 202     -15.927   2.503   7.131  1.00 10.41           C  
ANISOU 1256  C3B HEM A 202     1419   1322   1213    -88     59    147       C  
HETATM 1257  C4B HEM A 202     -15.245   3.273   6.119  1.00  9.69           C  
ANISOU 1257  C4B HEM A 202     1311   1229   1144      7     57    109       C  
HETATM 1258  CMB HEM A 202     -17.115   3.110   9.356  1.00 11.49           C  
ANISOU 1258  CMB HEM A 202     1600   1557   1207   -114    228    178       C  
HETATM 1259  CAB HEM A 202     -16.098   0.997   7.052  1.00 11.41           C  
ANISOU 1259  CAB HEM A 202     1480   1412   1443    -99    193    197       C  
HETATM 1260  CBB HEM A 202     -16.014   0.203   8.113  1.00 12.63           C  
ANISOU 1260  CBB HEM A 202     1727   1493   1580   -125    188    219       C  
HETATM 1261  C1C HEM A 202     -13.940   3.455   4.031  1.00 10.02           C  
ANISOU 1261  C1C HEM A 202     1326   1282   1198    143     12     97       C  
HETATM 1262  C2C HEM A 202     -13.218   2.856   2.931  1.00 10.15           C  
ANISOU 1262  C2C HEM A 202     1349   1285   1224     43    165      9       C  
HETATM 1263  C3C HEM A 202     -12.589   3.866   2.283  1.00  9.85           C  
ANISOU 1263  C3C HEM A 202     1307   1422   1015    -36    -14    -55       C  
HETATM 1264  C4C HEM A 202     -12.901   5.097   2.975  1.00  9.79           C  
ANISOU 1264  C4C HEM A 202     1300   1310   1112     26     -3    -83       C  
HETATM 1265  CMC HEM A 202     -13.200   1.376   2.589  1.00 11.90           C  
ANISOU 1265  CMC HEM A 202     1881   1328   1312     43    211    -31       C  
HETATM 1266  CAC HEM A 202     -11.633   3.827   1.112  1.00 10.80           C  
ANISOU 1266  CAC HEM A 202     1385   1620   1098     44    -87     -1       C  
HETATM 1267  CBC HEM A 202     -11.193   2.746   0.459  1.00 11.50           C  
ANISOU 1267  CBC HEM A 202     1421   1650   1297     29   -132   -242       C  
HETATM 1268  C1D HEM A 202     -12.580   7.491   3.413  1.00  9.90           C  
ANISOU 1268  C1D HEM A 202     1373   1272   1115      0     89     73       C  
HETATM 1269  C2D HEM A 202     -11.881   8.736   3.180  1.00 10.19           C  
ANISOU 1269  C2D HEM A 202     1389   1313   1169    -43    114    107       C  
HETATM 1270  C3D HEM A 202     -12.209   9.556   4.184  1.00 10.52           C  
ANISOU 1270  C3D HEM A 202     1418   1356   1223    117     74     94       C  
HETATM 1271  C4D HEM A 202     -13.131   8.857   5.063  1.00 10.37           C  
ANISOU 1271  C4D HEM A 202     1364   1363   1211    -45     62     82       C  
HETATM 1272  CMD HEM A 202     -10.941   8.987   2.001  1.00 11.32           C  
ANISOU 1272  CMD HEM A 202     1606   1523   1171    -97    229     82       C  
HETATM 1273  CAD HEM A 202     -11.609  10.941   4.491  1.00 11.71           C  
ANISOU 1273  CAD HEM A 202     1603   1454   1393    -75    -17     54       C  
HETATM 1274  CBD HEM A 202     -10.337  10.650   5.346  1.00 12.11           C  
ANISOU 1274  CBD HEM A 202     1517   1488   1595   -208     42     22       C  
HETATM 1275  CGD HEM A 202      -9.551  11.881   5.682  1.00 13.66           C  
ANISOU 1275  CGD HEM A 202     1619   1769   1803    -89    211   -207       C  
HETATM 1276  O1D HEM A 202     -10.105  12.856   6.250  1.00 17.02           O  
ANISOU 1276  O1D HEM A 202     2069   2080   2319   -204    308   -506       O  
HETATM 1277  O2D HEM A 202      -8.353  12.012   5.383  1.00 14.16           O  
ANISOU 1277  O2D HEM A 202     1750   1873   1756   -409    142   -129       O  
HETATM 1278  NA  HEM A 202     -14.827   7.386   6.986  1.00 10.16           N  
ANISOU 1278  NA  HEM A 202     1342   1312   1208     20     63     11       N  
HETATM 1279  NB  HEM A 202     -15.202   4.597   6.497  1.00  9.80           N  
ANISOU 1279  NB  HEM A 202     1383   1212   1127      2     63    105       N  
HETATM 1280  NC  HEM A 202     -13.724   4.837   4.055  1.00  9.87           N  
ANISOU 1280  NC  HEM A 202     1248   1276   1225    -33     15     55       N  
HETATM 1281  ND  HEM A 202     -13.330   7.601   4.570  1.00  9.94           N  
ANISOU 1281  ND  HEM A 202     1358   1304   1116     29     78     36       N  
HETATM 1282 FE   HEM A 202     -14.383   6.120   5.459  1.00  9.74          FE  
ANISOU 1282 FE   HEM A 202     1304   1212   1183     65    101     98      FE  
HETATM 1283  O1  OXY A 203     -11.461   5.567   6.224  1.00 19.15           O  
ANISOU 1283  O1  OXY A 203     2393   2746   2138    212    178    -42       O  
HETATM 1284  O2  OXY A 203     -12.629   5.740   6.630  1.00 14.36           O  
ANISOU 1284  O2  OXY A 203     1763   1955   1736    119    240    103       O  
HETATM 1285  S   SO4 A 204      -7.939 -10.517  23.654  1.00 60.00           S  
ANISOU 1285  S   SO4 A 204     8384   8366   6048    678    657   3538       S  
HETATM 1286  O1  SO4 A 204      -6.509 -10.655  23.391  1.00 60.39           O  
ANISOU 1286  O1  SO4 A 204     8443   8405   6096    616    680   3480       O  
HETATM 1287  O2  SO4 A 204      -8.676 -11.435  22.794  1.00 60.03           O  
ANISOU 1287  O2  SO4 A 204     8362   8363   6085    709    647   3527       O  
HETATM 1288  O3  SO4 A 204      -8.217 -10.868  25.040  1.00 60.13           O  
ANISOU 1288  O3  SO4 A 204     8417   8387   6043    575    751   3530       O  
HETATM 1289  O4  SO4 A 204      -8.340  -9.131  23.406  1.00 60.40           O  
ANISOU 1289  O4  SO4 A 204     8437   8418   6093    647    682   3454       O  
HETATM 1290  S   SO4 A 205      -6.375   3.723  22.193  1.00 39.76           S  
ANISOU 1290  S   SO4 A 205     4736   5418   4951  -1922   1172    921       S  
HETATM 1291  O1  SO4 A 205      -7.309   2.622  22.457  1.00 40.72           O  
ANISOU 1291  O1  SO4 A 205     4920   5458   5096  -1817    990    757       O  
HETATM 1292  O2  SO4 A 205      -6.347   3.984  20.744  1.00 38.13           O  
ANISOU 1292  O2  SO4 A 205     4550   5198   4741  -2062   1390   1099       O  
HETATM 1293  O3  SO4 A 205      -5.030   3.342  22.632  1.00 40.69           O  
ANISOU 1293  O3  SO4 A 205     4817   5495   5148  -2041   1122    991       O  
HETATM 1294  O4  SO4 A 205      -6.803   4.935  22.887  1.00 41.54           O  
ANISOU 1294  O4  SO4 A 205     5039   5597   5147  -1753   1066    911       O  
HETATM 1295  S   SO4 A 206       6.578  -3.024   2.456  1.00 71.33           S  
ANISOU 1295  S   SO4 A 206     7850   9976   9277    -48    740   -568       S  
HETATM 1296  O1  SO4 A 206       7.224  -2.566   1.226  1.00 71.35           O  
ANISOU 1296  O1  SO4 A 206     7851   9974   9283    -29    726   -580       O  
HETATM 1297  O2  SO4 A 206       5.825  -4.246   2.179  1.00 71.48           O  
ANISOU 1297  O2  SO4 A 206     7894   9983   9281    -42    746   -569       O  
HETATM 1298  O3  SO4 A 206       5.664  -1.997   2.942  1.00 71.35           O  
ANISOU 1298  O3  SO4 A 206     7863   9970   9275    -38    738   -569       O  
HETATM 1299  O4  SO4 A 206       7.588  -3.298   3.475  1.00 71.45           O  
ANISOU 1299  O4  SO4 A 206     7878   9985   9283    -62    750   -571       O  
HETATM 1300  S   SO4 A 207       3.422   9.836  -5.218  1.00 64.72           S  
ANISOU 1300  S   SO4 A 207    10388   7498   6704  -1455  -1146   2616       S  
HETATM 1301  O1  SO4 A 207       2.979  10.346  -6.518  1.00 64.63           O  
ANISOU 1301  O1  SO4 A 207    10365   7505   6686  -1448  -1149   2617       O  
HETATM 1302  O2  SO4 A 207       4.765   9.279  -5.363  1.00 64.85           O  
ANISOU 1302  O2  SO4 A 207    10422   7493   6727  -1467  -1098   2610       O  
HETATM 1303  O3  SO4 A 207       2.498   8.802  -4.758  1.00 64.85           O  
ANISOU 1303  O3  SO4 A 207    10386   7532   6720  -1442  -1128   2584       O  
HETATM 1304  O4  SO4 A 207       3.435  10.931  -4.250  1.00 64.97           O  
ANISOU 1304  O4  SO4 A 207    10409   7543   6734  -1448  -1118   2571       O  
HETATM 1305  S   SO4 A 208      -8.785  15.000  14.352  1.00 66.67           S  
ANISOU 1305  S   SO4 A 208     7735   9783   7812   1168   1446   -561       S  
HETATM 1306  O1  SO4 A 208      -7.735  15.462  13.443  1.00 66.81           O  
ANISOU 1306  O1  SO4 A 208     7772   9787   7825   1162   1427   -554       O  
HETATM 1307  O2  SO4 A 208      -9.919  14.514  13.574  1.00 66.68           O  
ANISOU 1307  O2  SO4 A 208     7734   9785   7817   1179   1444   -552       O  
HETATM 1308  O3  SO4 A 208      -8.272  13.913  15.185  1.00 66.72           O  
ANISOU 1308  O3  SO4 A 208     7739   9786   7825   1188   1451   -569       O  
HETATM 1309  O4  SO4 A 208      -9.207  16.110  15.195  1.00 66.65           O  
ANISOU 1309  O4  SO4 A 208     7719   9784   7820   1179   1436   -554       O  
HETATM 1310  O   HOH A 301     -19.682  13.360  -6.042  1.00 31.10           O  
ANISOU 1310  O   HOH A 301     4143   4244   3431   1267   1093   1062       O  
HETATM 1311  O   HOH A 302      -9.890  15.480  -1.641  1.00 40.23           O  
ANISOU 1311  O   HOH A 302     6470   4450   4364  -2180   1897   -243       O  
HETATM 1312  O   HOH A 303      -0.839  -2.041  17.877  1.00 43.57           O  
ANISOU 1312  O   HOH A 303     3803   4818   7935    258  -1076   1594       O  
HETATM 1313  O   HOH A 304     -12.474 -17.514  13.408  1.00 33.18           O  
HETATM 1314  O   HOH A 305     -18.255  -1.102  24.048  1.00 27.02           O  
ANISOU 1314  O   HOH A 305     2303   2957   5006   -682   -763    639       O  
HETATM 1315  O   HOH A 306      -6.278 -13.366  22.411  1.00 43.76           O  
ANISOU 1315  O   HOH A 306     5383   5400   5843   -661    764    676       O  
HETATM 1316  O   HOH A 307      -0.559  12.905   5.818  1.00 24.41           O  
ANISOU 1316  O   HOH A 307     3492   3280   2504  -1076   -577    676       O  
HETATM 1317  O   HOH A 308      -7.603  -5.476  -5.204  1.00 22.90           O  
ANISOU 1317  O   HOH A 308     3718   2588   2395    730     86   -427       O  
HETATM 1318  O   HOH A 309       1.161  10.743   6.716  1.00 26.99           O  
ANISOU 1318  O   HOH A 309     2886   3353   4014   -443    500   1847       O  
HETATM 1319  O   HOH A 310     -12.411  12.707   7.481  1.00 22.76           O  
ANISOU 1319  O   HOH A 310     2498   2801   3349   -369    867  -1092       O  
HETATM 1320  O   HOH A 311     -14.630  13.705   5.931  1.00 19.82           O  
ANISOU 1320  O   HOH A 311     3104   1819   2607    -24    854    -24       O  
HETATM 1321  O   HOH A 312     -21.251  -5.962  -0.051  1.00 17.93           O  
ANISOU 1321  O   HOH A 312     1849   2969   1995   -288   -406    193       O  
HETATM 1322  O   HOH A 313     -26.809 -17.652  14.066  1.00 35.24           O  
ANISOU 1322  O   HOH A 313     6423   2802   4163   -975    734    791       O  
HETATM 1323  O   HOH A 314     -31.631   0.590  10.306  1.00 36.13           O  
ANISOU 1323  O   HOH A 314     3780   4053   5895   -839  -2100   1207       O  
HETATM 1324  O   HOH A 315     -28.771  11.335  10.084  1.00 31.29           O  
ANISOU 1324  O   HOH A 315     3219   3847   4823   1345   1171   1430       O  
HETATM 1325  O   HOH A 316     -11.803   9.182  -6.349  1.00 35.24           O  
ANISOU 1325  O   HOH A 316     5768   3522   4098  -1820  -1973   1610       O  
HETATM 1326  O   HOH A 317      -7.637  11.222   2.897  1.00 14.65           O  
ANISOU 1326  O   HOH A 317     1779   1983   1803   -336    343   -147       O  
HETATM 1327  O   HOH A 318     -11.646  10.180  -1.993  1.00 16.87           O  
ANISOU 1327  O   HOH A 318     1934   2217   2258     15     19    298       O  
HETATM 1328  O   HOH A 319     -20.179  10.989   8.456  1.00 19.03           O  
ANISOU 1328  O   HOH A 319     2096   2632   2502    -89    287    330       O  
HETATM 1329  O   HOH A 320     -23.473   9.642  11.649  1.00 16.47           O  
ANISOU 1329  O   HOH A 320     1912   1873   2473   -326    -22   -195       O  
HETATM 1330  O   HOH A 321     -32.392   3.164   4.707  1.00 21.87           O  
ANISOU 1330  O   HOH A 321     1758   3674   2879   -309   -293    361       O  
HETATM 1331  O   HOH A 322     -31.653  -5.300  17.178  1.00 38.37           O  
ANISOU 1331  O   HOH A 322     2830   4195   7555   -715    204    718       O  
HETATM 1332  O   HOH A 323     -31.805   8.260   2.643  1.00 30.01           O  
ANISOU 1332  O   HOH A 323     2372   5313   3716    125    347    952       O  
HETATM 1333  O   HOH A 324      -0.140   4.933  11.439  1.00 17.37           O  
ANISOU 1333  O   HOH A 324     1751   2870   1978   -416     85    463       O  
HETATM 1334  O   HOH A 325     -31.032   5.651  14.025  1.00 21.83           O  
ANISOU 1334  O   HOH A 325     2425   2759   3110    311    522    358       O  
HETATM 1335  O   HOH A 326     -22.455 -19.307  15.262  1.00 24.80           O  
ANISOU 1335  O   HOH A 326     4864   3039   1519  -1541    225     -4       O  
HETATM 1336  O   HOH A 327       1.420   5.356  -2.783  1.00 34.76           O  
ANISOU 1336  O   HOH A 327     2575   6626   4007    522    -49   -506       O  
HETATM 1337  O   HOH A 328     -24.205   4.087  19.377  1.00 16.75           O  
ANISOU 1337  O   HOH A 328     2430   1992   1943    350    288   -204       O  
HETATM 1338  O   HOH A 329      -3.286  16.173   7.374  1.00 35.51           O  
ANISOU 1338  O   HOH A 329     2548   5818   5127    686   -856  -1173       O  
HETATM 1339  O   HOH A 330     -12.152  -3.719  26.677  1.00 13.23           O  
ANISOU 1339  O   HOH A 330     1635   2098   1292   -171   -102   -142       O  
HETATM 1340  O   HOH A 331     -15.737   2.082  19.177  1.00 22.14           O  
ANISOU 1340  O   HOH A 331     3588   2101   2723    -10   -306    307       O  
HETATM 1341  O   HOH A 332      -5.938   3.762  13.543  1.00 17.08           O  
ANISOU 1341  O   HOH A 332     2234   2318   1937    -91   -175    -70       O  
HETATM 1342  O   HOH A 333      -0.468   2.512  17.839  1.00 51.28           O  
ANISOU 1342  O   HOH A 333     7303   9371   2810    682  -1366    287       O  
HETATM 1343  O   HOH A 334     -25.843  -1.826  13.520  1.00 18.47           O  
ANISOU 1343  O   HOH A 334     2744   1742   2532   -563   -960    333       O  
HETATM 1344  O   HOH A 335     -30.464   1.900   7.680  1.00 33.07           O  
ANISOU 1344  O   HOH A 335     2796   3884   5884    706  -1830  -1825       O  
HETATM 1345  O   HOH A 336     -25.858  -1.583  22.425  1.00 29.94           O  
ANISOU 1345  O   HOH A 336     5059   4144   2173    330    303    356       O  
HETATM 1346  O   HOH A 337       8.308  -1.151   5.078  1.00 40.98           O  
ANISOU 1346  O   HOH A 337     4366   5418   5785   1834  -1233   -990       O  
HETATM 1347  O   HOH A 338     -19.089  -9.342   5.798  1.00 19.79           O  
ANISOU 1347  O   HOH A 338     3359   1998   2165    514    944    517       O  
HETATM 1348  O   HOH A 339     -17.510   4.197  19.064  1.00 23.26           O  
ANISOU 1348  O   HOH A 339     2656   4371   1809   -111    -75    276       O  
HETATM 1349  O   HOH A 340     -23.646 -15.773  12.484  1.00 22.19           O  
ANISOU 1349  O   HOH A 340     2580   3010   2841   -164   -206    731       O  
HETATM 1350  O   HOH A 341      -1.991  -5.163   9.122  1.00 24.36           O  
ANISOU 1350  O   HOH A 341     2596   3652   3007   1134   -299   -195       O  
HETATM 1351  O   HOH A 342     -22.581 -16.511  14.893  1.00 24.07           O  
ANISOU 1351  O   HOH A 342     3035   2794   3315    -18  -1111    360       O  
HETATM 1352  O   HOH A 343       5.310   8.284   7.317  1.00 31.90           O  
ANISOU 1352  O   HOH A 343     3721   3355   5043  -1078    -75    463       O  
HETATM 1353  O   HOH A 344      -9.967  11.241  10.971  1.00 28.00           O  
ANISOU 1353  O   HOH A 344     4881   2827   2931  -1252    -77    453       O  
HETATM 1354  O   HOH A 345      -9.393  17.795   7.169  1.00 26.66           O  
ANISOU 1354  O   HOH A 345     4149   2363   3616    416    669    659       O  
HETATM 1355  O   HOH A 346       0.159  -0.538  -0.811  1.00 40.76           O  
ANISOU 1355  O   HOH A 346     3740   8259   3489   -278    142    310       O  
HETATM 1356  O   HOH A 347     -28.789  -3.210  -0.420  1.00 34.32           O  
ANISOU 1356  O   HOH A 347     5119   3881   4042  -1413  -2099    692       O  
HETATM 1357  O   HOH A 348     -12.009  12.138   0.170  1.00 17.76           O  
ANISOU 1357  O   HOH A 348     1869   2447   2433   -202    -55    570       O  
HETATM 1358  O   HOH A 349     -22.967  13.324   4.857  1.00 23.03           O  
ANISOU 1358  O   HOH A 349     3202   2126   3422    448    460    334       O  
HETATM 1359  O   HOH A 350      -1.651   0.985  19.841  1.00 45.00           O  
ANISOU 1359  O   HOH A 350     3571   8017   5509  -1955  -1424    556       O  
HETATM 1360  O   HOH A 351     -19.565   4.067  20.744  1.00 22.05           O  
ANISOU 1360  O   HOH A 351     2599   2556   3223     27    370    237       O  
HETATM 1361  O   HOH A 352     -10.641 -11.802   6.019  1.00 29.29           O  
ANISOU 1361  O   HOH A 352     5041   2662   3426    209   -174    -24       O  
HETATM 1362  O   HOH A 353      -5.464  -6.027  20.433  1.00 31.21           O  
ANISOU 1362  O   HOH A 353     3041   6012   2805    194    -64   1152       O  
HETATM 1363  O   HOH A 354     -30.856  -2.463   9.333  1.00 32.41           O  
ANISOU 1363  O   HOH A 354     3191   3568   5557   -926   1385   -830       O  
HETATM 1364  O   HOH A 355     -12.828   6.270  -8.826  1.00 38.38           O  
ANISOU 1364  O   HOH A 355     7641   4768   2173   -306  -1032    282       O  
HETATM 1365  O   HOH A 356     -14.467 -14.515   6.939  1.00 35.76           O  
HETATM 1366  O   HOH A 357     -31.694  -0.523   4.030  1.00 26.95           O  
ANISOU 1366  O   HOH A 357     2305   3790   4146   -163    458    771       O  
HETATM 1367  O   HOH A 358     -12.073   7.583   8.766  1.00 15.23           O  
ANISOU 1367  O   HOH A 358     1943   2179   1663     97     38    208       O  
HETATM 1368  O   HOH A 359      -8.861  14.640  -5.018  1.00 44.40           O  
ANISOU 1368  O   HOH A 359     6323   6538   4008   -438  -1579    218       O  
HETATM 1369  O   HOH A 360     -31.969 -12.304   8.119  1.00 49.03           O  
ANISOU 1369  O   HOH A 360     5847   5235   7546  -1271  -2003   2261       O  
HETATM 1370  O   HOH A 361     -19.502  -2.949  22.415  1.00 19.46           O  
ANISOU 1370  O   HOH A 361     2848   1842   2704   -257   -308    -61       O  
HETATM 1371  O   HOH A 362     -31.309  -7.162  14.550  1.00 43.42           O  
ANISOU 1371  O   HOH A 362     5301   4363   6835   -617  -3502    975       O  
HETATM 1372  O   HOH A 363     -20.272 -11.025   3.590  1.00 34.04           O  
ANISOU 1372  O   HOH A 363     4599   4332   4001    700    442    388       O  
HETATM 1373  O   HOH A 364      -0.273  -1.605  15.134  1.00 39.27           O  
HETATM 1374  O   HOH A 365     -30.357  -6.821  12.589  1.00 34.11           O  
ANISOU 1374  O   HOH A 365     3223   2789   6947    300  -2037   -458       O  
HETATM 1375  O   HOH A 366      -8.452  -6.247   2.614  1.00 25.67           O  
ANISOU 1375  O   HOH A 366     2300   4894   2558   1111    687    313       O  
HETATM 1376  O   HOH A 367     -32.535   4.252  17.565  1.00 44.43           O  
ANISOU 1376  O   HOH A 367     4570   5917   6393   1585   2309   1087       O  
HETATM 1377  O   HOH A 368     -18.153  -1.890  -6.284  1.00 19.71           O  
ANISOU 1377  O   HOH A 368     3315   2452   1721   -318   -808      8       O  
HETATM 1378  O   HOH A 369     -17.941 -18.575  10.908  1.00 37.97           O  
ANISOU 1378  O   HOH A 369     7670   3308   3447   1210   -132   -634       O  
HETATM 1379  O   HOH A 370     -30.248   1.648   4.323  1.00 23.32           O  
ANISOU 1379  O   HOH A 370     2027   3117   3718    649    682    284       O  
HETATM 1380  O   HOH A 371       0.807  12.157   9.389  1.00 26.28           O  
ANISOU 1380  O   HOH A 371     2956   3685   3343   -719    107    723       O  
HETATM 1381  O   HOH A 372     -21.656 -15.294   8.602  1.00 35.95           O  
ANISOU 1381  O   HOH A 372     4644   4873   4141  -1119  -1193   -146       O  
HETATM 1382  O   HOH A 373      -1.176  12.874  -0.097  1.00 35.40           O  
ANISOU 1382  O   HOH A 373     6675   3482   3293  -1491    191    -89       O  
HETATM 1383  O   HOH A 374       3.693  11.510   5.473  1.00 42.15           O  
ANISOU 1383  O   HOH A 374     5688   5847   4479   1185   -842   -940       O  
HETATM 1384  O   HOH A 375     -32.823   2.989  12.722  1.00 31.11           O  
ANISOU 1384  O   HOH A 375     1879   5942   4001   -414   -112   2096       O  
HETATM 1385  O   HOH A 376     -22.477  -8.379   0.832  1.00 29.90           O  
ANISOU 1385  O   HOH A 376     3771   4772   2817  -1974    278   -562       O  
HETATM 1386  O   HOH A 377     -30.735 -14.780  19.856  1.00 23.18           O  
ANISOU 1386  O   HOH A 377     2208   2381   4220   -407    860    307       O  
HETATM 1387  O   HOH A 378      -5.187  -5.242  -6.199  1.00 42.04           O  
ANISOU 1387  O   HOH A 378     4674   7626   3674   2646   -770  -2238       O  
HETATM 1388  O   HOH A 379     -20.001   1.101  24.974  1.00 42.06           O  
ANISOU 1388  O   HOH A 379     5963   7403   2616  -1640    596  -1370       O  
HETATM 1389  O   HOH A 380      -9.427  12.213   1.128  1.00 19.39           O  
ANISOU 1389  O   HOH A 380     1926   2555   2886   -237    -67    965       O  
HETATM 1390  O   HOH A 381      -9.102  10.528  15.196  1.00 33.41           O  
ANISOU 1390  O   HOH A 381     4464   3575   4656    538  -1090  -1334       O  
HETATM 1391  O   HOH A 382      -7.828  -8.641   3.987  1.00 36.16           O  
ANISOU 1391  O   HOH A 382     3926   4299   5514    659    327  -1156       O  
HETATM 1392  O   HOH A 383      -3.027  -7.445  12.992  1.00 42.72           O  
ANISOU 1392  O   HOH A 383     4425   6876   4932   -175   -917   1277       O  
HETATM 1393  O   HOH A 384     -24.704  -3.285  10.839  1.00 22.01           O  
ANISOU 1393  O   HOH A 384     2760   3249   2353    746   -234   -236       O  
HETATM 1394  O   HOH A 385     -32.614   1.714  -2.367  1.00 37.10           O  
ANISOU 1394  O   HOH A 385     3862   5214   5021    -58   -695    716       O  
HETATM 1395  O   HOH A 386     -31.454  -5.267  10.468  1.00 39.74           O  
ANISOU 1395  O   HOH A 386     2686   7030   5383   -440    511   1139       O  
HETATM 1396  O   HOH A 387     -15.674 -13.910  21.578  1.00 47.57           O  
ANISOU 1396  O   HOH A 387     6865   5976   5232    -95    383    797       O  
HETATM 1397  O   HOH A 388       0.190  -4.103  10.478  1.00 43.00           O  
ANISOU 1397  O   HOH A 388     5113   7085   4141   1126    995    344       O  
HETATM 1398  O   HOH A 389     -20.754 -20.165  13.253  1.00 30.44           O  
ANISOU 1398  O   HOH A 389     4939   3708   2917    653    726    268       O  
HETATM 1399  O   HOH A 390     -13.753   3.736  19.427  1.00 29.85           O  
ANISOU 1399  O   HOH A 390     3184   3981   4175    297   -184    479       O  
HETATM 1400  O   HOH A 391      -2.857  -7.714  10.327  1.00 45.85           O  
ANISOU 1400  O   HOH A 391     3202   6886   7331   1699    386    166       O  
HETATM 1401  O   HOH A 392      -1.019  -6.271   6.827  1.00 38.33           O  
ANISOU 1401  O   HOH A 392     3483   6367   4713    782   -851   -884       O  
HETATM 1402  O   HOH A 393     -11.487  10.383   8.840  1.00 17.69           O  
ANISOU 1402  O   HOH A 393     2302   2366   2053   -126    417    243       O  
HETATM 1403  O   HOH A 394     -34.196   0.540  11.564  1.00 46.95           O  
ANISOU 1403  O   HOH A 394     5373   6013   6453   -443  -2218   -709       O  
HETATM 1404  O   HOH A 395     -21.030   9.416  10.550  1.00 17.30           O  
ANISOU 1404  O   HOH A 395     1967   2549   2056     -3     64     21       O  
HETATM 1405  O   HOH A 396     -21.221  14.578   2.872  1.00 37.66           O  
ANISOU 1405  O   HOH A 396     5608   2770   5930   1573    810    570       O  
HETATM 1406  O   HOH A 397     -12.167  14.758  -0.354  1.00 33.60           O  
ANISOU 1406  O   HOH A 397     3867   3402   5498    399   1246   1146       O  
HETATM 1407  O   HOH A 398     -21.183 -18.838  10.947  1.00 45.75           O  
ANISOU 1407  O   HOH A 398     6640   3825   6919   -411   -974  -1247       O  
HETATM 1408  O   HOH A 399      -8.623  16.998   0.217  1.00 38.60           O  
ANISOU 1408  O   HOH A 399     3428   7711   3526  -1540   -488   -227       O  
HETATM 1409  O   HOH A 400     -13.374 -12.426   5.470  1.00 42.22           O  
ANISOU 1409  O   HOH A 400     6872   5332   3838  -2308    -19  -1179       O  
HETATM 1410  O   HOH A 401     -26.063   3.464  21.349  1.00 40.83           O  
ANISOU 1410  O   HOH A 401     5007   6523   3982    135    276  -1993       O  
HETATM 1411  O   HOH A 402      -8.079  10.393  17.779  1.00 52.92           O  
ANISOU 1411  O   HOH A 402     9612   4618   5879  -1894  -1398   -515       O  
HETATM 1412  O   HOH A 403      -9.112  14.786   1.991  1.00 28.45           O  
ANISOU 1412  O   HOH A 403     4057   2615   4140   -513   -856   -106       O  
HETATM 1413  O   HOH A 404     -16.480  -1.141  -8.474  1.00 30.06           O  
ANISOU 1413  O   HOH A 404     3771   5656   1993  -2182    598   -548       O  
HETATM 1414  O   HOH A 405     -22.084   5.276  20.521  1.00 21.74           O  
ANISOU 1414  O   HOH A 405     2655   2957   2649   -321    208   -484       O  
HETATM 1415  O   HOH A 406     -13.185  13.947   9.547  1.00 43.87           O  
ANISOU 1415  O   HOH A 406     6174   5772   4722   -156   2135  -2341       O  
HETATM 1416  O   HOH A 407     -23.844  -1.044  23.826  1.00 46.90           O  
ANISOU 1416  O   HOH A 407     6928   7548   3344    622   1185    400       O  
HETATM 1417  O   HOH A 408       8.026   8.217   6.992  1.00 33.21           O  
ANISOU 1417  O   HOH A 408     4642   4054   3923    -71    510   -815       O  
HETATM 1418  O   HOH A 409     -35.087   2.828  11.364  1.00 35.38           O  
ANISOU 1418  O   HOH A 409     2571   7439   3431   -655   -543   2289       O  
HETATM 1419  O   HOH A 410     -13.554   5.325 -10.844  1.00 34.62           O  
ANISOU 1419  O   HOH A 410     7138   3539   2477   1393  -1375     18       O  
HETATM 1420  O   HOH A 411      -8.195  18.795  -1.660  1.00 29.83           O  
ANISOU 1420  O   HOH A 411     2233   3264   5836     12    326   1022       O  
CONECT   32   39                                                                
CONECT   39   32   40                                                           
CONECT   40   39   41   43                                                      
CONECT   41   40   42   54                                                      
CONECT   42   41                                                                
CONECT   43   40   44                                                           
CONECT   44   43   45   46                                                      
CONECT   45   44   47                                                           
CONECT   46   44   48                                                           
CONECT   47   45   49                                                           
CONECT   48   46   49                                                           
CONECT   49   47   48   50                                                      
CONECT   50   49   52                                                           
CONECT   51   52                                                                
CONECT   52   50   51   53                                                      
CONECT   53   52 1036                                                           
CONECT   54   41                                                                
CONECT  764 1282                                                                
CONECT 1036   53                                                                
CONECT 1236 1237 1238 1239                                                      
CONECT 1237 1236                                                                
CONECT 1238 1236                                                                
CONECT 1239 1236                                                                
CONECT 1240 1244 1271                                                           
CONECT 1241 1247 1254                                                           
CONECT 1242 1257 1261                                                           
CONECT 1243 1264 1268                                                           
CONECT 1244 1240 1245 1278                                                      
CONECT 1245 1244 1246 1249                                                      
CONECT 1246 1245 1247 1248                                                      
CONECT 1247 1241 1246 1278                                                      
CONECT 1248 1246                                                                
CONECT 1249 1245 1250                                                           
CONECT 1250 1249 1251                                                           
CONECT 1251 1250 1252 1253                                                      
CONECT 1252 1251                                                                
CONECT 1253 1251                                                                
CONECT 1254 1241 1255 1279                                                      
CONECT 1255 1254 1256 1258                                                      
CONECT 1256 1255 1257 1259                                                      
CONECT 1257 1242 1256 1279                                                      
CONECT 1258 1255                                                                
CONECT 1259 1256 1260                                                           
CONECT 1260 1259                                                                
CONECT 1261 1242 1262 1280                                                      
CONECT 1262 1261 1263 1265                                                      
CONECT 1263 1262 1264 1266                                                      
CONECT 1264 1243 1263 1280                                                      
CONECT 1265 1262                                                                
CONECT 1266 1263 1267                                                           
CONECT 1267 1266                                                                
CONECT 1268 1243 1269 1281                                                      
CONECT 1269 1268 1270 1272                                                      
CONECT 1270 1269 1271 1273                                                      
CONECT 1271 1240 1270 1281                                                      
CONECT 1272 1269                                                                
CONECT 1273 1270 1274                                                           
CONECT 1274 1273 1275                                                           
CONECT 1275 1274 1276 1277                                                      
CONECT 1276 1275                                                                
CONECT 1277 1275                                                                
CONECT 1278 1244 1247 1282                                                      
CONECT 1279 1254 1257 1282                                                      
CONECT 1280 1261 1264 1282                                                      
CONECT 1281 1268 1271 1282                                                      
CONECT 1282  764 1278 1279 1280                                                 
CONECT 1282 1281 1284                                                           
CONECT 1283 1284                                                                
CONECT 1284 1282 1283                                                           
CONECT 1285 1286 1287 1288 1289                                                 
CONECT 1286 1285                                                                
CONECT 1287 1285                                                                
CONECT 1288 1285                                                                
CONECT 1289 1285                                                                
CONECT 1290 1291 1292 1293 1294                                                 
CONECT 1291 1290                                                                
CONECT 1292 1290                                                                
CONECT 1293 1290                                                                
CONECT 1294 1290                                                                
CONECT 1295 1296 1297 1298 1299                                                 
CONECT 1296 1295                                                                
CONECT 1297 1295                                                                
CONECT 1298 1295                                                                
CONECT 1299 1295                                                                
CONECT 1300 1301 1302 1303 1304                                                 
CONECT 1301 1300                                                                
CONECT 1302 1300                                                                
CONECT 1303 1300                                                                
CONECT 1304 1300                                                                
CONECT 1305 1306 1307 1308 1309                                                 
CONECT 1306 1305                                                                
CONECT 1307 1305                                                                
CONECT 1308 1305                                                                
CONECT 1309 1305                                                                
MASTER      244    0    9    8    0    0    0    6 1400    1   94   12          
END                                                                             
